# Supplementary material for: Expression Quantitative Trait Loci Are Highly Sensitive to Cellular Differentiation State
Source: PLoS Genet. 2009 Oct 16;5(10):e1000692. doi: 10.1371/journal.pgen.1000692 (PMC2757904; doi:10.1371/journal.pgen.1000692)
Supplement: Table S1 — Clustering results. (0.17 MB XLS) [file pgen.1000692.s002.xls]

## Sheet: Legend
Sheet name	Cluster in Figure 1 (top to bottom)	Number of genes
list 1	1	48
list 2	2	32
list 3	3	242
list 4	4	177
list 5	5	121
list 6	6	82
list 7	7	182
list 8	8	135
Illumina_Target	Also known as Search key or as Transcript identifier used by Illumina during probe design. Same as Illumina_ProbeId, but with the addition of the "-S" suffix code or "-I or "-A". This complex string with the "|" parsing character encodes many attributes of the probe design and its target and is often used by Illumina and other users as the "name" of the probe.
Gene_Symbol	NCBI Entrez gene symbol usually given by Mouse Genome Informatics (MGI, JAX)
Gene_Description	NCBI Entrez gene description data with some modifications by Rob Williams
Gene_ID	NCBI ID of the gene targeted by the probe

## Sheet: list 1
Illumina_Target	Gene_Symbol	Gene_Description	Gene_ID
GI_31981321-S	Psmb3	proteasome (prosome, macropain) subunit, beta type 3	26446
GI_38074106-S	LOC381327		NA
GI_38090481-S	LOC380634		NA
ri|1600029K01|ZX00042P15|AK005561|748-S	Gng12	guanine nucleotide binding protein (G protein), gamma 12	14701
ri|9830134C10|PX00118O18|AK036563|4106-S	9830134C10Rik	RIKEN cDNA 9830134C10 gene	442827
ri|B230326M24|PX00160G23|AK045954|2047-S	Serpine2	serine (or cysteine) peptidase inhibitor, clade E, member 2	20720
scl0001294.1_4-S	G6pc3	glucose 6 phosphatase, catalytic, 3	68401
scl0001407.1_76-S	Mpo	myeloperoxidase	17523
scl0001536.1_33-S	Lgals9	lectin, galactose binding, soluble 9	16859
scl0001763.1_85-S	Slc35b1	solute carrier family 35, member B1	110172
scl0002071.1_0-S	Cpa3	carboxypeptidase A3, mast cell	12873
scl0002708.1_0-S	0610037L13Rik	RIKEN cDNA 0610037L13 gene	74098
scl0002777.1_339-S	Ak2	adenylate kinase 2	11637
scl0003043.1_9-S	Gorasp2	golgi reassembly stacking protein 2	70231
scl0003169.1_64-S	Pigu	phosphatidylinositol glycan anchor biosynthesis, class U	228812
scl0003218.1_27-S	Ass1	argininosuccinate synthetase 1	11898
scl000527.1_11-S	Ms4a3	membrane-spanning 4-domains, subfamily A, member 3	170813
scl0014733.2_286-S	Gpc1	glypican 1	14733
scl0015926.2_189-S	Idh1	isocitrate dehydrogenase 1 (NADP+), soluble	15926
scl0017523.2_246-S	Mpo	myeloperoxidase	17523
scl00276770.1_2-S	Eif5a	eukaryotic translation initiation factor 5A	276770
scl011777.6_49-S	Ap3s1	adaptor-related protein complex 3, sigma 1 subunit	11777
scl019944.1_21-S	Rpl29	ribosomal protein L29	19944
scl020610.4_145-S	Sumo3	SMT3 suppressor of mif two 3 homolog 3 (yeast)	20610
scl0207777.9_233-S	Bzrap1	benzodiazapine receptor associated protein 1	207777
scl022038.3_2-S	Plscr1	phospholipid scramblase 1	22038
scl0353499.4_0-S	Tmc4	transmembrane channel-like gene family 4	353499
scl050701.4_101-S	Ela2	elastase 2, neutrophil	50701
scl066272.3_26-S	1810020G14Rik	RIKEN cDNA 1810020G14 gene	66272
scl19361.2.11_20-S	Psmb7	proteasome (prosome, macropain) subunit, beta type 7	19177
scl20039.1_29-S	Ergic3	ERGIC and golgi 3	66366
scl20812.9.574_16-S	Gorasp2	golgi reassembly stacking protein 2	70231
scl22350.12.1_123-S	Cpa3	carboxypeptidase A3, mast cell	12873
scl22884.7.1_23-S	Lass2	longevity assurance homolog 2 (S. cerevisiae)	76893
scl24602.8.5_0-S	C1qdc2	C1q domain containing 2	67389
scl27561.16.206_36-S	Anxa3	annexin A3	11745
scl29051.11.1_27-S	Pdia4	protein disulfide isomerase associated 4	12304
scl29748.13.473_11-S	Slc41a3	solute carrier family 41, member 3	71699
scl30741.3_137-S	Thumpd1	THUMP domain containing 1	233802
scl31320.8.1_2-S	Csrp3	cysteine and glycine-rich protein 3	13009
scl35537.3_241-S	BC023892	cDNA sequence BC023892	212943
scl39113.8_92-S	Ifngr1	interferon gamma receptor 1	15979
scl40865.6.1_13-S	G6pc3	glucose 6 phosphatase, catalytic, 3	68401
scl41137.3_142-S	1700020L24Rik	RIKEN cDNA 1700020L24 gene	66330
scl45515.5.1_34-S	Ctsg	cathepsin G	13035
scl48713.2.9_29-S	Sdf2l1	stromal cell-derived factor 2-like 1	64136
scl51494.33_412-S	Centd3	centaurin, delta 3	106952
scl52720.7.1_78-S	Ms4a3	membrane-spanning 4-domains, subfamily A, member 3	170813

## Sheet: list 2
Illumina_Target	Gene_Symbol	Gene_Description	Gene_ID
GI_38076435-S	Ppp1r3e	protein phosphatase 1, regulatory (inhibitor) subunit 3E	105651
GI_38077313-S	LOC383010		NA
GI_46369478-S	Cebpe	CCAAT/enhancer binding protein (C/EBP), epsilon	110794
ri|1110018K11|R000014D02|AK003784|499-S	1110018K11Rik		NA
scl0001732.1_22-S	Sepx1	selenoprotein X 1	27361
scl0002467.1_77-S	Bzrp	translocator protein	NA
scl000591.1_21-S	Ifi30	interferon gamma inducible protein 30	65972
scl000592.1_8-S	Hp	haptoglobin	15439
scl0011975.2_216-S	Atp6v0a1	ATPase, H+ transporting, lysosomal V0 subunit A1	11975
scl0012445.1_47-S	Ccnd3	cyclin D3	12445
scl0013587.1_32-S	Ear2	eosinophil-associated, ribonuclease A family, member 2	13587
scl0109249.1_10-S	9430029L20Rik	RIKEN cDNA 9430029L20 gene	109249
scl011844.1_12-S	Arf5	ADP-ribosylation factor 5	11844
scl012521.1_26-S	Cd82	CD82 antigen	12521
scl014131.3_5-S	Fcgr3	Fc receptor, IgG, low affinity III	14131
scl014319.1_33-S	Fth1	ferritin heavy chain 1	14319
scl018643.4_21-S	Pfn1	profilin 1	18643
scl073737.1_220-S	1110008P14Rik	RIKEN cDNA 1110008P14 gene	73737
scl079560.1_5-S	Ublcp1	ubiquitin-like domain containing CTD phosphatase 1	79560
scl16803.9_203-S	Slc40a1	solute carrier family 40 (iron-regulated transporter), member 1	53945
scl21531.3_177-S	5730508B09Rik	RIKEN cDNA 5730508B09 gene	70617
scl24829.3_156-S	Cnr2	cannabinoid receptor 2 (macrophage)	12802
scl28933.2.1_16-S	Gadd45a	growth arrest and DNA-damage-inducible 45 alpha	13197
scl29767.12_42-S	Mgll	monoglyceride lipase	23945
scl29888.9.1_8-S	St3gal5	ST3 beta-galactoside alpha-2,3-sialyltransferase 5	20454
scl32192.19_397-S	Ampd3	AMP deaminase 3	11717
scl33600.4.1_1-S	Asf1b	ASF1 anti-silencing function 1 homolog B (S. cerevisiae)	66929
scl38195.4_424-S	Stx11	syntaxin 11	74732
scl39393.9_71-S	Slc16a6	solute carrier family 16 (monocarboxylic acid transporters), member 6	104681
scl44899.5.1_87-S	Ly86	lymphocyte antigen 86	17084
scl47073.5.231_36-S	Ly6c1	lymphocyte antigen 6 complex, locus C1	17067
scl52790.5_512-S	1810055G02Rik	RIKEN cDNA 1810055G02 gene	72056

## Sheet: list3
Illumina_Target	Gene_Symbol	Gene_Description	Gene_ID
GI_20957472-S	Dut	deoxyuridine triphosphatase	110074
GI_31980990-S	Htra2	HtrA serine peptidase 2	64704
GI_31982205-S	Hist1h2ae	histone cluster 1, H2ae	319166
GI_34328176-S	Epor	erythropoietin receptor	13857
GI_38074919-S	Slc43a1	solute carrier family 43, member 1	72401
GI_38075548-S	LOC218696		NA
GI_38076423-S	LOC380927	similar to Poly(A) binding protein, cytoplasmic 4, isoform 1	380927
GI_38084808-S	2010003J03Rik	RIKEN cDNA 2010003J03 gene	69860
GI_38089507-S	Gins2	GINS complex subunit 2 (Psf2 homolog)	272551
GI_70778977-S	D930028F11Rik	RIKEN cDNA D930028F11 gene	244853
GI_85701593-S	1190007F08Rik	RIKEN cDNA 1190007F08 gene	68859
GI_85702024-S	Gm1964	gene model 1964, (NCBI)	432628
ri|1700012F10|ZX00036J02|AK005902|1549-S	Wdr68	WD repeat domain 68	71833
ri|1700015C21|ZX00037I13|AK005988|408-S	2610036L11Rik	RIKEN cDNA 2610036L11 gene	66311
ri|2010301N04|ZX00044I06|AK008513|1865-S	2010301N04Rik	RIKEN cDNA 2010301N04 gene	72103
ri|3830430K15|PX00007B04|AK028375|954-S	Gins2	GINS complex subunit 2 (Psf2 homolog)	272551
ri|4432405I01|PX00011C03|AK028425|3247-S	Add2	adducin 2 (beta)	11519
ri|6330409F21|PX00008I09|AK018152|1140-S	6330409F21Rik		NA
ri|C630004B07|PX00083H04|AK049856|4321-S	Slc11a2	solute carrier family 11 (proton-coupled divalent metal ion transporters), member 2	18174
ri|C820007E08|PX00088O01|AK050521|1876-S	Scrn3	secernin 3	74616
ri|D030025E18|PX00180G19|AK083478|4122-S	Slc11a2	solute carrier family 11 (proton-coupled divalent metal ion transporters), member 2	18174
ri|D630013A16|PX00196F15|AK085335|3372-S	D630013A16Rik	hypothetical Sodium:solute symporter family containing protein	329488
ri|E430027N06|PX00100B22|AK088835|1525-S	Seh1l	SEH1-like (S. cerevisiae	72124
scl0001100.1_114-S	Aqp1	aquaporin 1	11826
scl0001172.1_55-S	Htra2	HtrA serine peptidase 2	64704
scl0001186.1_116-S	Csda	cold shock domain protein A	56449
scl0001218.1_87-S	Csda	cold shock domain protein A	56449
scl000130.1_11-S	Uros	uroporphyrinogen III synthase	22276
scl0001554.1_4-S	Tk1	thymidine kinase 1	21877
scl0001628.1_55-S	Nubp2	nucleotide binding protein 2	26426
scl0001641.1_31-S	Slc29a1	solute carrier family 29 (nucleoside transporters), member 1	63959
scl0001665.1_20-S	Rhag	Rhesus blood group-associated A glycoprotein	19743
scl0001715.1_3-S	Bat1a	HLA-B-associated transcript 1A	53817
scl0001720.1_4-S	Rhag	Rhesus blood group-associated A glycoprotein	19743
scl0001867.1_58-S	Sfrs10	splicing factor, arginine/serine-rich 10 (transformer 2 homolog, Drosophila)	20462
scl0001934.1_38-S	Lmna	lamin A	16905
scl0001941.1_32-S	Pla2g12a	phospholipase A2, group XIIA	66350
scl0001995.1_3-S	Car2	carbonic anhydrase 2	12349
scl0002163.1_25-S	Acaa2	acetyl-Coenzyme A acyltransferase 2 (mitochondrial 3-oxoacyl-Coenzyme A thiolase)	52538
scl0002198.1_20-S	Acaa2	acetyl-Coenzyme A acyltransferase 2 (mitochondrial 3-oxoacyl-Coenzyme A thiolase)	52538
scl000238.1_112-S	Stard10	START domain containing 10	56018
scl0002720.1_68-S	Dnajc11	DnaJ (Hsp40) homolog, subfamily C, member 11	230935
scl0002765.1_0-S	Dnajc11	DnaJ (Hsp40) homolog, subfamily C, member 11	230935
scl0003092.1_40-S	Nup35	nucleoporin 35	69482
scl0003163.1_0-S	Apip	APAF1 interacting protein	56369
scl0003320.1_12-S	Oip5	Opa interacting protein 5	70645
scl0003373.1_54-S	Ubac1	ubiquitin associated domain containing 1	98766
scl0003429.1_37-S	Hmbs	hydroxymethylbilane synthase	15288
scl0003542.1_12-S	Rexo2	REX2, RNA exonuclease 2 homolog (S. cerevisiae)	104444
scl00036.1_15-S	Mrps11	mitochondrial ribosomal protein S11	67994
scl0003604.1_30-S	Etfa	electron transferring flavoprotein, alpha polypeptide	110842
scl0003742.1_4-S	Tmem14c	transmembrane protein 14C	66154
scl0004093.1_54-S	Mcm7	minichromosome maintenance deficient 7 (S. cerevisiae)	17220
scl0004120.1_356-S	Orc5l	origin recognition complex, subunit 5-like (S. cerevisiae)	26429
scl0004125.1_0-S	Tyms	thymidylate synthase	22171
scl0004133.1_1-S	Tyms	thymidylate synthase	22171
scl000421.1_2-S	Minpp1	multiple inositol polyphosphate histidine phosphatase 1	17330
scl000523.1_2-S	Minpp1	multiple inositol polyphosphate histidine phosphatase 1	17330
scl000643.1_49-S	Nup133	nucleoporin 133	234865
scl00108052.1_156-S	Slc14a1	solute carrier family 14 (urea transporter), member 1	108052
scl00110160.1_313-S	Tcte3	t-complex-associated testis expressed 3	21647
scl0011733.2_121-S	Ank1	ankyrin 1, erythroid	11733
scl0011799.1_42-S	Birc5	baculoviral IAP repeat-containing 5	11799
scl0012793.2_38-S	Cnih	cornichon homolog (Drosophila)	12793
scl0012831.1_231-S	Col5a1	procollagen, type V, alpha 1	12831
scl0013046.1_235-S	Cugbp1	CUG triplet repeat, RNA binding protein 1	13046
scl0013829.2_259-S	Epb4.9	erythrocyte protein band 4.9	13829
scl0015191.2_3-S	Hdgf	hepatoma-derived growth factor	15191
scl0015461.2_188-S	Hras1	Harvey rat sarcoma virus oncogene 1	15461
scl0015467.2_272-S	Eif2ak1	eukaryotic translation initiation factor 2 alpha kinase 1	15467
scl0016905.1_7-S	Lmna	lamin A	16905
scl00170812.1_267-S	Eraf	erythroid associated factor	170812
scl0017082.1_132-S	Il1rl1	interleukin 1 receptor-like 1	17082
scl0020135.2_120-S	Rrm2	ribonucleotide reductase M2	20135
scl0020698.1_299-S	Sphk1	sphingosine kinase 1	20698
scl0020741.1_267-S	Spnb1	spectrin beta 1	20741
scl0021681.1_61-S	Thoc4	THO complex 4	21681
scl00218341.2_26-S	Rfesd	Rieske (Fe-S) domain containing	218341
scl0021915.2_168-S	Dtymk	deoxythymidylate kinase	21915
scl00223723.2_285-S	Ttll12	tubulin tyrosine ligase-like family, member 12	223723
scl00224454.2_102-S	Zdhhc14	zinc finger, DHHC domain containing 14	224454
scl00225608.2_164-S	Sh3tc2	SH3 domain and tetratricopeptide repeats 2	225608
scl00233280.1_7-S	Nipa1	non imprinted in Prader-Willi/Angelman syndrome 1 homolog (human)	233280
scl0023825.1_1-S	Banf1	barrier to autointegration factor 1	23825
scl0023834.1_74-S	Cdc6	cell division cycle 6 homolog (S. cerevisiae)	23834
scl0028200.2_26-S	Dhrs4	dehydrogenase/reductase (SDR family) member 4	28200
scl00319157.1_0-S	Hist1h4f	histone cluster 1, H4f	319157
scl00319161.1_8-S	Hist1h4m	histone cluster 1, H4m	319161
scl0050927.2_48-S	Nasp	nuclear autoantigenic sperm protein (histone-binding)	50927
scl0053379.2_22-S	Hnrpa2b1	heterogeneous nuclear ribonucleoprotein A2/B1	53379
scl0054613.2_126-S	St3gal6	ST3 beta-galactoside alpha-2,3-sialyltransferase 6	54613
scl0056307.2_142-S	Metap2	methionine aminopeptidase 2	56307
scl0056428.2_17-S	Mtch2	mitochondrial carrier homolog 2 (C. elegans)	56428
scl0059001.2_73-S	Pole3	polymerase (DNA directed), epsilon 3 (p17 subunit)	59001
scl0067878.2_53-S	Tmem33	transmembrane protein 33	67878
scl0068080.2_0-S	Atpbd1c	ATP binding domain 1 family, member C	68080
scl0073046.2_136-S	Glrx5	glutaredoxin 5 homolog (S. cerevisiae)	73046
scl0074167.1_70-S	Nudt9	nudix (nucleoside diphosphate linked moiety X)-type motif 9	74167
scl0076890.1_191-S	Memo1	mediator of cell motility 1	76890
scl0077579.2_42-S	Myh10	myosin, heavy polypeptide 10, non-muscle	77579
scl0094219.1_300-S	Cnnm2	cyclin M2	94219
scl0108052.2_15-S	Slc14a1	solute carrier family 14 (urea transporter), member 1	108052
scl011799.1_11-S	Birc5	baculoviral IAP repeat-containing 5	11799
scl011799.4_8-S	Birc5	baculoviral IAP repeat-containing 5	11799
scl012346.3_14-S	Car1	carbonic anhydrase 1	12346
scl013034.10_9-S	Ctse	cathepsin E	13034
scl014630.7_323-S	Gclm	glutamate-cysteine ligase , modifier subunit	14630
scl015191.7_7-S	Hdgf	hepatoma-derived growth factor	15191
scl016905.3_15-S	Lmna	lamin A	16905
scl0170750.1_173-S	Xpnpep1	X-prolyl aminopeptidase (aminopeptidase P) 1, soluble	170750
scl017330.5_48-S	Minpp1	multiple inositol polyphosphate histidine phosphatase 1	17330
scl020462.9_41-S	Sfrs10	splicing factor, arginine/serine-rich 10 (transformer 2 homolog, Drosophila)	20462
scl021681.3_9-S	Thoc4	THO complex 4	21681
scl022032.1_118-S	Traf4	Tnf receptor associated factor 4	22032
scl0223920.15_145-S	Soat2	sterol O-acyltransferase 2	223920
scl0230721.14_14-S	Pabpc4	poly A binding protein, cytoplasmic 4	230721
scl026429.1_36-S	Orc5l	origin recognition complex, subunit 5-like (S. cerevisiae)	26429
scl026889.3_52-S	Cln8	ceroid-lipofuscinosis, neuronal 8	26889
scl027388.9_53-S	Ptdss2	phosphatidylserine synthase 2	27388
scl0319180.1_4-S	Hist1h2bf	histone cluster 1, H2bf	319180
scl0319182.1_4-S	Hist1h2bh	histone cluster 1, H2bh	319182
scl0319185.1_5-S	Hist1h2bl	histone cluster 1, H2bl	319185
scl0320411.1_266-S	A730089K16Rik	RIKEN cDNA A730089K16 gene	320411
scl066154.6_169-S	Tmem14c	transmembrane protein 14C	66154
scl066445.5_23-S	Cyc1	cytochrome c-1	66445
scl066447.2_3-S	Mgst3	microsomal glutathione S-transferase 3	66447
scl067865.1_323-S	Rgs10	regulator of G-protein signalling 10	67865
scl068337.8_322-S	Crip2	cysteine rich protein 2	68337
scl068385.4_14-S	Tlcd1	TLC domain containing 1	68385
scl068738.1_270-S	Acss1	acyl-CoA synthetase short-chain family member 1	68738
scl071994.3_187-S	Cnn3	calponin 3, acidic	71994
scl073102.1_21-S	3110004L20Rik	RIKEN cDNA 3110004L20 gene	73102
scl074104.1_75-S	Abcb6	ATP-binding cassette, sub-family B (MDR/TAP), member 6	74104
scl078653.2_11-S	1810056I18Rik	RIKEN cDNA 1810056I18 gene	78488
scl14832.1.1_161-S	Slc14a1	solute carrier family 14 (urea transporter), member 1	108052
scl15982.6.1_50-S	Mgst3	microsomal glutathione S-transferase 3	66447
scl16234.18_249-S	Camsap1l1	calmodulin regulated spectrin-associated protein 1-like 1	67886
scl16894.14.69_7-S	Prim2	DNA primase, p58 subunit	19076
scl18078.2_144-S	Hs6st1	heparan sulfate 6-O-sulfotransferase 1	50785
scl18515.2.486_1-S	4930519N13Rik	RIKEN cDNA 4930519N13 gene	78177
scl19399.8_192-S	Stom	stomatin	13830
scl19493.7.1_183-S	Gfi1b	growth factor independent 1B	14582
scl19731.15.4_13-S	Optn	optineurin	71648
scl19783.6_7-S	2310003C23Rik	RIKEN cDNA 2310003C23 gene	76425
scl20690.16.1_4-S	Slc43a1	solute carrier family 43, member 1	72401
scl21373.2.1_217-S	2510003D18Rik	RIKEN cDNA 2510003D18 gene	72317
scl21590.13_517-S	Tmem56	transmembrane protein 56	99887
scl21973.8_21-S	Lmna	lamin A	16905
scl22733.6.2_0-S	Gstm5	glutathione S-transferase, mu 5	14866
scl22985.15.1_57-S	Pklr	pyruvate kinase liver and red blood cell	18770
scl23093.1.1_122-S	Ppm1l	protein phosphatase 1 (formerly 2C)-like	242083
scl23236.14.1_102-S	Larp2	La ribonucleoprotein domain family, member 2	214048
scl23735.14_208-S	Rcc1	regulator of chromosome condensation 1	100088
scl23903.13_130-S	Ermap	erythroblast membrane-associated protein	27028
scl24051.10_612-S	Slc35d1	solute carrier family 35 (UDP-glucuronic acid/UDP-N-acetylgalactosamine dual transporter), member D1	242585
scl24360.4_30-S	Hemgn	hemogen	93966
scl25031.4.1_22-S	Ccdc23	coiled-coil domain containing 23	69216
scl25758.6.1_14-S	Slc46a3	solute carrier family 46, member 3	71706
scl25935.2.1_41-S	Cldn13	claudin 13	57255
scl26001.12_181-S	Stx2	syntaxin 2	13852
scl26736.8.4_34-S	Ppm1g	protein phosphatase 1G (formerly 2C), magnesium-dependent, gamma isoform	14208
scl26912.28.1_161-S	Abcb4	ATP-binding cassette, sub-family B (MDR/TAP), member 4	18670
scl27010.17_214-S	Pscd3	pleckstrin homology, Sec7 and coiled-coil domains 3	19159
scl27106.1.40_71-S	2700038N03Rik	RIKEN cDNA 2700038N03 gene	70240
scl28293.6.1_86-S	Hebp1	heme binding protein 1	15199
scl29082.20.1_38-S	Kel	Kell blood group	23925
scl29294.14.1_194-S	Asns	asparagine synthetase	27053
scl29431.12_3-S	8430419L09Rik	RIKEN cDNA 8430419L09 gene	74525
scl30008.5_1-S	Aqp1	aquaporin 1	11826
scl30285.8.1_23-S	Tspan33	tetraspanin 33	232670
scl30562.12.1_13-S	Uros	uroporphyrinogen III synthase	22276
scl30730.6_511-S	Cdr2	cerebellar degeneration-related 2	12585
scl31124.24.1_96-S	Blm	Bloom syndrome homolog (human)	12144
scl31451.11.1_40-S	Ccne1	cyclin E1	12447
scl31469.3.28_7-S	Nudt19	nudix (nucleoside diphosphate linked moiety X)-type motif 19	110959
scl31804.3.1_22-S	Cox6b2	cytochrome c oxidase subunit VIb polypeptide 2	333182
scl32040.11.1_26-S	Mylpf	myosin light chain, phosphorylatable, fast skeletal muscle	17907
scl32275.19.1_102-S	Rrm1	ribonucleotide reductase M1	20133
scl32898.7.1_80-S	Blvrb	biliverdin reductase B (flavin reductase (NADPH))	233016
scl33429.12_36-S	2210023G05Rik	RIKEN cDNA 2210023G05 gene	72361
scl33570.4.1_25-S	Klf1	Kruppel-like factor 1 (erythroid)	16596
scl33630.8_639-S	Gypa	glycophorin A	14934
scl33986.7.1_21-S	Ank1	ankyrin 1, erythroid	11733
scl34186.14_327-S	Abcb10	ATP-binding cassette, sub-family B (MDR/TAP), member 10	56199
scl34233.12.11_15-S	Slc7a5	solute carrier family 7 (cationic amino acid transporter, y+ system), member 5	20539
scl34694.5.9_23-S	BC051227	cDNA sequence BC051227	234384
scl35429.19.1_59-S	1300017J02Rik	RIKEN cDNA 1300017J02 gene	71775
scl35771.8.1_41-S	2410076I21Rik	RIKEN cDNA 2410076I21 gene	73673
scl35959.8.1_6-S	Hmbs	hydroxymethylbilane synthase	15288
scl35962.15.2_53-S	Abcg4	ATP-binding cassette, sub-family G (WHITE), member 4	192663
scl36067.18_4-S	Aplp2	amyloid beta (A4) precursor-like protein 2	11804
scl36128.9.1_2-S	Epor	erythropoietin receptor	13857
scl36223.4.1187_49-S	Endod1	endonuclease domain containing 1	71946
scl36342.8.1_2-S	Slc25a38	solute carrier family 25, member 38	208638
scl36608.1.2555_34-S	C730029A08Rik	RIKEN cDNA C730029A08 gene	320926
scl36609.1.1613_78-S	Paqr9	progestin and adipoQ receptor family member IX	75552
scl36733.11.1_17-S	Mns1	meiosis-specific nuclear structural protein 1	17427
scl37235.3.1_1-S	Icam4	intercellular adhesion molecule 4, Landsteiner-Wiener blood group	78369
scl37733.21_2-S	Tcfe2a	transcription factor E2a	21423
scl38423.9.1_9-S	Tspan8	tetraspanin 8	216350
scl38461.7.1_1-S	Pawr	PRKC, apoptosis, WT1, regulator	114774
scl38670.16_420-S	3110056O03Rik	RIKEN cDNA 3110056O03 gene	73218
scl38682.6_297-S	Reep6	receptor accessory protein 6	70335
scl38757.5.1_81-S	Ndg2	Nur77 downstream gene 2	103172
scl39769.10_186-S	Gdpd1	glycerophosphodiester phosphodiesterase domain containing 1	66569
scl39850.23_57-S	Myo1d	myosin ID	338367
scl40029.6_18-S	Atp1b2	ATPase, Na+/K+ transporting, beta 2 polypeptide	11932
scl40589.5.1_6-S	1700020C11Rik	RIKEN cDNA 1700020C11 gene	67900
scl40616.11_683-S	Narf	nuclear prelamin A recognition factor	67608
scl41018.11_650-S	Samd14	sterile alpha motif domain containing 14	217125
scl41389.43_646-S	Myh10	myosin, heavy polypeptide 10, non-muscle	77579
scl41564.10_42-S	2008-09-08	septin 8	20362
scl42219.1_29-S	0610007P14Rik	RIKEN cDNA 0610007P14 gene	58520
scl43124.28_0-S	Daam1	dishevelled associated activator of morphogenesis 1	208846
scl44249.4_7-S	Epdr1	ependymin related protein 1 (zebrafish)	105298
scl44367.7.1_13-S	Ppap2a	phosphatidic acid phosphatase 2a	19012
scl44950.4.1_46-S	Agtr1a	angiotensin II receptor, type 1a	11607
scl45267.5.1_68-S	1190002H23Rik	RIKEN cDNA 1190002H23 gene	66214
scl45319.27_70-S	Rb1	retinoblastoma 1	19645
scl45540.5.1_3-S	1500005A01Rik	RIKEN cDNA 1500005A01 gene	85308
scl46716.10.1_32-S	Ela1	elastase 1, pancreatic	109901
scl46726.18_201-S	Slc11a2	solute carrier family 11 (proton-coupled divalent metal ion transporters), member 2	18174
scl46927.7.227_16-S	Pmm1	phosphomannomutase 1	29858
scl47032.21.1_6-S	Recql4	RecQ protein-like 4	79456
scl49233.13.1_32-S	Tnk2	tyrosine kinase, non-receptor, 2	51789
scl49235.18_0-S	Tfrc	transferrin receptor	22042
scl49830.2.1_22-S	Bzrpl1	benzodiazapine receptor, peripheral-like 1	70026
scl49886.18.1_30-S	Slc29a1	solute carrier family 29 (nucleoside transporters), member 1	63959
scl49975.4.297_19-S	Tubb5	tubulin, beta 5	22154
scl50149.11.1_28-S	Pdia2	protein disulfide isomerase associated 2	69191
scl50720.10_2-S	Rhag	Rhesus blood group-associated A glycoprotein	19743
scl50799.5.1_8-S	Lsm2	LSM2 homolog, U6 small nuclear RNA associated (S. cerevisiae)	27756
scl51018.32_4-S	Abca3	ATP-binding cassette, sub-family A (ABC1), member 3	27410
scl51243.10.1_19-S	Slc14a1	solute carrier family 14 (urea transporter), member 1	108052
scl52314.6.1_5-S	Prdx3	peroxiredoxin 3	11757
scl52369.13.4_3-S	Xpnpep1	X-prolyl aminopeptidase (aminopeptidase P) 1, soluble	170750
scl52445.7_23-S	Scd1	stearoyl-Coenzyme A desaturase 1	20249
scl52665.13.1_14-S	Aldh1a7	aldehyde dehydrogenase family 1, subfamily A7	26358
scl53055.1.1_122-S	A930026I22Rik	RIKEN cDNA A930026I22 gene	77970
scl53440.6.1_16-S	BC021614	cDNA sequence BC021614	225884
scl54439.8.1_27-S	Gata1	GATA binding protein 1	14460
scl55061.19.1_283-S	Slc38a5	solute carrier family 38, member 5	209837

## Sheet: list 4
Illumina_Target	Gene_Symbol	Gene_Description	Gene_ID
GI_20886018-S	Setd6	SET domain containing 6	66083
GI_38049697-S	LOC277856		NA
GI_38074152-S	LOC380828		NA
GI_38076081-S	Gm288	gene model 288, (NCBI)	239083
GI_38078262-S	Ndufb6	NADH dehydrogenase (ubiquinone) 1 beta subcomplex, 6	230075
GI_38079525-S	LOC384146		NA
GI_38080300-S	LOC381649		NA
GI_38080405-S	LOC384206		NA
GI_38084654-S	Kcng2	potassium voltage-gated channel, subfamily G, member 2	240444
GI_38084989-S	1500001M20Rik	RIKEN cDNA 1500001M20 gene	68971
GI_38086208-S	LOC381865		NA
GI_38087108-S	LOC385467		NA
GI_38089999-S	1190002N15Rik	RIKEN cDNA 1190002N15 gene	68861
GI_38091019-S	Spryd4	SPRY domain containing 4	66701
GI_6677808-S	Rps6	ribosomal protein S6	20104
GI_6680990-S	Cox7c	cytochrome c oxidase, subunit VIIc	12867
GI_6754695-I	Mif	macrophage migration inhibitory factor	17319
GI_76677914-A	Ola1	Obg-like ATPase 1	67059
mtDNA_ND2-S	mtND2	mitochondrial ENSMUST00000082396.1 sequence	NA
ri|0610007J10|R000001F05|AK018717|633-S	Ndufab1	NADH dehydrogenase (ubiquinone) 1, alpha/beta subcomplex, 1	70316
ri|0610010I05|R000002G18|AK018737|135-S	0610010I05Rik		NA
ri|1110002E23|R000015G04|AK003291|514-S	1110002E23Rik	RIKEN cDNA 1110002E23 gene	66119
ri|1110003K01|R000013G06|AK003367|1004-S	Mrpl15	mitochondrial ribosomal protein L15	27395
ri|2010204K13|ZX00044C16|AK008437|538-S	2010204K13Rik	RIKEN cDNA 2010204K13 gene	68355
ri|2610030F17|ZX00034A04|AK011630|1083-S	Set	SET translocation	56086
ri|2900056O08|ZX00069H07|AK013709|1247-S	Hnrpab	heterogeneous nuclear ribonucleoprotein A/B	15384
scl0001010.1_64-S	Ppil3	peptidylprolyl isomerase (cyclophilin)-like 3	70225
scl0001102.1_1-S	Suclg1	succinate-CoA ligase, GDP-forming, alpha subunit	56451
scl0001111.1_19-S	Mrps35	mitochondrial ribosomal protein S35	232536
scl0001137.1_14-S	Mrps25	mitochondrial ribosomal protein S25	64658
scl0001482.1_9-S	G3bp1	Ras-GTPase-activating protein SH3-domain binding protein 1	27041
scl0001513.1_60-S	Tbrg4	transforming growth factor beta regulated gene 4	21379
scl0001574.1_5-S	G3bp1	Ras-GTPase-activating protein SH3-domain binding protein 1	27041
scl0001595.1_53-S	9530058B02Rik	RIKEN cDNA 9530058B02 gene	68241
scl0001621.1_13-S	Tcp1	t-complex protein 1	21454
scl0001911.1_22-S	Umps	uridine monophosphate synthetase	22247
scl0002010.1_705-S	Pla2g12a	phospholipase A2, group XIIA	66350
scl0002104.1_26-S	Rabggtb	RAB geranylgeranyl transferase, b subunit	19352
scl0002111.1_12-S	Mtx1	metaxin 1	17827
scl0002379.1_67-S	Mthfd1	methylenetetrahydrofolate dehydrogenase (NADP+ dependent), methenyltetrahydrofolate cyclohydrolase, formyltetrahydrofolate synthase	108156
scl0002671.1_55-S	Mrpl37	mitochondrial ribosomal protein L37	56280
scl000268.1_28-S	Aqp11	aquaporin 11	66333
scl0002680.1_6-S	Ybx1	Y box protein 1	22608
scl0002828.1_23-S	Ctps	cytidine 5'-triphosphate synthase	51797
scl0002839.1_0-S	Srm	spermidine synthase	20810
scl0002876.1_12-S	Ard1	N-acetyltransferase ARD1 homolog (S. cerevisiae)	56292
scl0002929.1_32-S	2610029G23Rik	RIKEN cDNA 2610029G23 gene	67683
scl0003230.1_8-S	Fpgs	folylpolyglutamyl synthetase	14287
scl0003551.1_44-S	Mst1r	macrophage stimulating 1 receptor (c-met-related tyrosine kinase)	19882
scl0003562.1_115-S	Mrpl3	mitochondrial ribosomal protein L3	94062
scl000377.1_101-S	Adk	adenosine kinase	11534
scl0003775.1_106-S	Shmt2	serine hydroxymethyltransferase 2 (mitochondrial)	108037
scl000395.1_15-S	Adk	adenosine kinase	11534
scl0003991.1_0-S	Nsun5	NOL1/NOP2/Sun domain family, member 5	100609
scl000408.1_6-S	AK009508.1	tongue 2310026J05 unknown EST	NA
scl0004096.1_49-S	Trfr2	transferrin receptor 2	50765
scl0004179.1_15-S	Nsun5	NOL1/NOP2/Sun domain family, member 5	100609
scl000612.1_15-S	Psmd7	proteasome (prosome, macropain) 26S subunit, non-ATPase, 7	17463
scl000639.1_71-S	Nip7	nuclear import 7 homolog (S. cerevisiae)	66164
scl000735.1_34-S	Mrps31	mitochondrial ribosomal protein S31	57312
scl000796.1_112-S	Atic	5-aminoimidazole-4-carboxamide ribonucleotide formyltransferase/IMP cyclohydrolase	108147
scl000928.1_86-S	Hspd1	heat shock protein 1 (chaperonin)	15510
scl000973.1_27-S	Uck2	uridine-cytidine kinase 2	80914
scl000993.1_5-S	Eef1b2	eukaryotic translation elongation factor 1 beta 2	55949
scl00104367.1_1-S	Snora65	small nucleolar RNA, H/ACA box 65	104367
scl00108934.1_72-S	BC024659	cDNA sequence BC024659	108934
scl0011944.2_33-S	Atp4a	ATPase, H+/K+ exchanging, gastric, alpha polypeptide	11944
scl0013135.2_58-S	Dad1	defender against cell death 1	13135
scl0014870.1_15-S	Gstp1	glutathione S-transferase, pi 1	14870
scl0015191.2_38-S	Hdgf	hepatoma-derived growth factor	15191
scl0017938.1_31-S	Naca	nascent polypeptide-associated complex alpha polypeptide	17938
scl0021991.1_26-S	Tpi1	triosephosphate isomerase 1	21991
scl00225215.1_56-S	BC003885	cDNA sequence BC003885	225215
scl00245688.1_91-S	Rbbp7	retinoblastoma binding protein 7	245688
scl00268977.2_205-S	Ltbp1	latent transforming growth factor beta binding protein 1	268977
scl0027407.2_100-S	Abcf2	ATP-binding cassette, sub-family F (GCN20), member 2	27407
scl0028042.1_319-S	D5Wsu178e	DNA segment, Chr 5, Wayne State University 178, expressed	28042
scl00380773.1_71-S	1810035L17Rik	RIKEN cDNA 1810035L17 gene	380773
scl00381314.1_0-S	Iars2	isoleucine-tRNA synthetase 2, mitochondrial	381314
scl0053607.2_0-S	Snrpa	small nuclear ribonucleoprotein polypeptide A	53607
scl0056505.1_79-S	Ruvbl1	RuvB-like protein 1	56505
scl0066119.2_58-S	1110002E23Rik	RIKEN cDNA 1110002E23 gene	66119
scl0066350.2_276-S	Pla2g12a	phospholipase A2, group XIIA	66350
scl0066377.1_24-S	Ndufc1	NADH dehydrogenase (ubiquinone) 1, subcomplex unknown, 1	66377
scl0066973.1_60-S	Mrps18b	mitochondrial ribosomal protein S18B	66973
scl0067242.1_20-S	Gemin6	gem (nuclear organelle) associated protein 6	67242
scl0068202.1_15-S	Ndufa5	NADH dehydrogenase (ubiquinone) 1 alpha subcomplex, 5	68202
scl0075705.1_5-S	Eif4b	eukaryotic translation initiation factor 4B	75705
scl0108934.2_122-S	BC024659	cDNA sequence BC024659	108934
scl0110323.3_24-S	Cox6b2	cytochrome c oxidase subunit VIb polypeptide 2	333182
scl011951.2_99-S	Atp5g1	ATP synthase, H+ transporting, mitochondrial F0 complex, subunit c (subunit 9), isoform 1	11951
scl012462.9_0-S	Cct3	chaperonin subunit 3 (gamma)	12462
scl014287.1_4-S	Fpgs	folylpolyglutamyl synthetase	14287
scl014870.5_30-S	Gstp1	glutathione S-transferase, pi 1	14870
scl017748.3_145-S	Mt1	metallothionein 1	17748
scl019296.3_6-S	Pvt1	plasmacytoma variant translocation 1	19296
scl019341.8_60-S	Rab4a	RAB4A, member RAS oncogene family	19341
scl020931.4_63-S	Surf2	surfeit gene 2	20931
scl0216767.5_8-S	Mrpl22	mitochondrial ribosomal protein L22	216767
scl0243923.1_215-S	Rgs9bp	regulator of G-protein signalling 9 binding protein	243923
scl0245688.1_74-S	Rbbp7	retinoblastoma binding protein 7	245688
scl026940.2_4-S	Sit1	suppression inducing transmembrane adaptor 1	54390
scl027407.6_4-S	Abcf2	ATP-binding cassette, sub-family F (GCN20), member 2	27407
scl0329735.1_64-S	4933431E20Rik	RIKEN cDNA 4933431E20 gene	329735
scl0381101.1_0-S	BC048355	cDNA sequence BC048355	381101
scl052530.1_22-S	Nola2	nucleolar protein family A, member 2	52530
scl053607.7_2-S	Snrpa	small nuclear ribonucleoprotein polypeptide A	53607
scl066094.3_4-S	Lsm7	LSM7 homolog, U6 small nuclear RNA associated (S. cerevisiae)	66094
scl066164.1_0-S	Nip7	nuclear import 7 homolog (S. cerevisiae)	66164
scl066242.2_14-S	Mrps16	mitochondrial ribosomal protein S16	66242
scl066594.3_10-S	Uqcr	ubiquinol-cytochrome c reductase (6.4kD) subunit	66594
scl067067.1_49-S	2010100O12Rik	RIKEN cDNA 2010100O12 gene	NA
scl067105.6_6-S	1700034H14Rik	RIKEN cDNA 1700034H14 gene	67105
scl067267.4_0-S	2900010M23Rik	RIKEN cDNA 2900010M23 gene	67267
scl067549.1_82-S	Gpr89	G protein-coupled receptor 89	67549
scl068512.1_6-S	1110019J04Rik	RIKEN cDNA 1110019J04 gene	68512
scl068763.4_12-S	1110038B12Rik	RIKEN cDNA 1110038B12 gene	68763
scl069326.1_76-S	Prelid2	PRELI domain containing 2	77619
scl069902.2_6-S	Mrto4	MRT4, mRNA turnover 4, homolog (S. cerevisiae)	69902
scl069967.2_48-S	2810017I02Rik		NA
scl075623.2_116-S	1700029F09Rik	RIKEN cDNA 1700029F09 gene	75623
scl15984.9.1_5-S	Uck2	uridine-cytidine kinase 2	80914
scl17488.7_66-S	Slc45a3	solute carrier family 45, member 3	212980
scl19661.4.1_12-S	Ptpla	protein tyrosine phosphatase-like (proline instead of catalytic arginine), member a	30963
scl21095.3.1_3-S	Endog	endonuclease G	13804
scl21320.10.1_37-S	Nudt5	nudix (nucleoside diphosphate linked moiety X)-type motif 5	53893
scl22624.5_378-S	Pla2g12a	phospholipase A2, group XIIA	66350
scl24762.17_4-S	Rcc2	regulator of chromosome condensation 2	108911
scl25391.9_273-S	Ugcg	UDP-glucose ceramide glucosyltransferase	22234
scl26224.14.1_3-S	Noc4l	nucleolar complex associated 4 homolog (S. cerevisiae)	100608
scl26245.8_301-S	Slc26a1	solute carrier family 26 (sulfate transporter), member 1	231583
scl26374.22_257-S	Sdad1	SDA1 domain containing 1	231452
scl26719.6_100-S	Spon2	spondin 2, extracellular matrix protein	100689
scl26971.4.541_0-S	Rpo1-3	RNA polymerase 1-3	20018
scl27877.10.4_15-S	Lyar	Ly1 antibody reactive clone	17089
scl28440.3_153-S	Gdf3	growth differentiation factor 3	14562
scl28866.2.2_9-S	Vamp5	vesicle-associated membrane protein 5	53620
scl29519.10.9_31-S	Phb2	B-cell receptor-associated protein 37	12034
scl29649.6.1_19-S	Lmcd1	LIM and cysteine-rich domains 1	30937
scl30661.9.1_0-S	1810010M01Rik	RIKEN cDNA 1810010M01 gene	69036
scl31676.7_0-S	Tomm40	translocase of outer mitochondrial membrane 40 homolog (yeast)	53333
scl31800.2.1_30-S	2210411K11Rik		NA
scl32057.1.564_6-S	Bola2	bolA-like 2 (E. coli)	66162
scl32640.18.1_14-S	Zdhhc13	zinc finger, DHHC domain containing 13	243983
scl32657.31.1_97-S	Nomo1	nodal modulator 1	211548
scl32809.22.1_209-S	Atp4a	ATPase, H+/K+ exchanging, gastric, alpha polypeptide	11944
scl33493.3.1_90-S	Mt2	metallothionein 2	17750
scl34674.6.1_40-S	Plvap	plasmalemma vesicle associated protein	84094
scl35518.1.341_30-S	2810026P18Rik	RIKEN cDNA 2810026P18 gene	72655
scl36417.5.1_79-S	Tsp50	testes-specific protease 50	235631
scl36487.18.1_167-S	Mst1r	macrophage stimulating 1 receptor (c-met-related tyrosine kinase)	19882
scl37368.2_193-S	Spryd4	SPRY domain containing 4	66701
scl37396.13.1_16-S	D10Ertd610e	DNA segment, Chr 10, ERATO Doi 610, expressed	52666
scl37403.6.1_51-S	Tsfm	Ts translation elongation factor, mitochondrial	66399
scl38293.19.1_26-S	Gls2	glutaminase 2 (liver, mitochondrial)	216456
scl38689.2.122_22-S	1600002K03Rik	RIKEN cDNA 1600002K03 gene	69770
scl39170.8.1_34-S	Nup43	nucleoporin 43	69912
scl39982.2.14_30-S	C1qbp	complement component 1, q subcomponent binding protein	12261
scl40311.8.1_101-S	Thg1l	tRNA-histidine guanylyltransferase 1-like (S. cerevisiae)	66628
scl40751.1_9-S	Rpl38	ribosomal protein L38	67671
scl40901.16_69-S	Stat5a	signal transducer and activator of transcription 5A	20850
scl42524.16_317-S	Scin	scinderin	20259
scl42611.4_130-S	Trib2	tribbles homolog 2 (Drosophila)	217410
scl44070.4.1_3-S	Eef1e1	eukaryotic translation elongation factor 1 epsilon 1	66143
scl45408.20.1_29-S	Ephx2	epoxide hydrolase 2, cytoplasmic	13850
scl45943.26_212-S	Ranbp5	RAN binding protein 5	70572
scl46305.13_322-S	Mmp14	matrix metallopeptidase 14 (membrane-inserted)	17387
scl48582.2_713-S	Gp5	glycoprotein 5 (platelet)	14729
scl49257.8_342-S	Bdh1	3-hydroxybutyrate dehydrogenase, type 1	71911
scl50172.5.1_49-S	9530058B02Rik	RIKEN cDNA 9530058B02 gene	68241
scl50377.4.1_4-S	3300005D01Rik	RIKEN cDNA 3300005D01 gene	78512
scl51357.6.1_32-S	Pcyox1l	prenylcysteine oxidase 1 like	240334
scl52080.7.1_1-S	Wdr55	WD repeat domain 55	67936
scl52252.1.58_3-S	Snrpd1	small nuclear ribonucleoprotein D1	20641
scl52826.3.1_11-S	Mrpl11	mitochondrial ribosomal protein L11	66419
scl53158.2_336-S	Tmem20	transmembrane protein 20	240660
scl8585.1.1_100-S	F830021D11Rik	RIKEN cDNA F830021D11 gene	224648

## Sheet: list 5
Illumina_Target	Gene_Symbol	Gene_Description	Gene_ID
GI_38084191-S	LOC381770		NA
GI_40254488-S	Ifitm1	interferon induced transmembrane protein 1	68713
GI_45383917-A	Elk3	ELK3, member of ETS oncogene family	13713
ri|2700088L14|ZX00056J10|AK012586|1040-S	Rbpms	RNA binding protein gene with multiple splicing	19663
ri|6030404G09|PX00056K09|AK077882|1651-S	Cd93	CD93 antigen	17064
scl0001448.1_45-S	Ccl4	chemokine (C-C motif) ligand 4	20303
scl0003760.1_927-S	Elmo1	engulfment and cell motility 1, ced-12 homolog (C. elegans)	140580
scl00108116.1_242-S	Slco3a1	solute carrier organic anion transporter family, member 3a1	108116
scl0011852.2_145-S	Rhob	ras homolog gene family, member B	11852
scl0016157.2_292-S	Il11ra1	interleukin 11 receptor, alpha chain 1	16157
scl0016158.2_239-S	Il11ra2	interleukin 11 receptor, alpha chain 2	16158
scl0016453.2_86-S	Jak3	Janus kinase 3	16453
scl0016998.2_125-S	Ltbp3	latent transforming growth factor beta binding protein 3	16998
scl0017357.2_64-S	Marcksl1	MARCKS-like 1	17357
scl0018810.1_283-S	Plec1	plectin 1	18810
scl0019414.2_254-S	Rasa3	RAS p21 protein activator 3	19414
scl0020230.2_317-S	Satb1	special AT-rich sequence binding protein 1	20230
scl00215690.2_326-S	Nav1	neuron navigator 1	215690
scl00239743.2_208-S	Klhl6	kelch-like 6 (Drosophila)	239743
scl0030955.2_290-S	Pik3cg	phosphoinositide-3-kinase, catalytic, gamma polypeptide	30955
scl0050778.2_103-S	Rgs1	regulator of G-protein signaling 1	50778
scl0067102.2_268-S	D16Ertd472e	DNA segment, Chr 16, ERATO Doi 472, expressed	67102
scl0067742.1_215-S	Samsn1	SAM domain, SH3 domain and nuclear localization signals, 1	67742
scl0068682.1_300-S	Slc44a2	solute carrier family 44, member 2	68682
scl0068977.2_330-S	Haghl	hydroxyacylglutathione hydrolase-like	68977
scl0070848.1_225-S	4733401I05Rik		NA
scl0071949.2_8-S	Lass5	longevity assurance homolog 5 (S. cerevisiae)	71949
scl0077106.1_295-S	Tmem181	transmembrane protein 181	77106
scl0078798.2_83-S	Eml4	echinoderm microtubule associated protein like 4	78798
scl0102294.1_224-S	Cyp4v3	cytochrome P450, family 4, subfamily v, polypeptide 3	102294
scl0107375.1_234-S	Slc25a45	solute carrier family 25, member 45	107375
scl0108116.1_30-S	Slco3a1	solute carrier organic anion transporter family, member 3a1	108116
scl014007.1_13-S	Cugbp2	CUG triplet repeat, RNA binding protein 2	14007
scl0140795.1_279-S	P2ry14	purinergic receptor P2Y, G-protein coupled, 14	140795
scl016362.11_28-S	Irf1	interferon regulatory factor 1	16362
scl016453.30_17-S	Jak3	Janus kinase 3	16453
scl016832.2_30-S	Ldhb	lactate dehydrogenase B	16832
scl017990.3_27-S	Ndrg1	N-myc downstream regulated gene 1	17988
scl0192976.1_323-S	BC046404	cDNA sequence BC046404	192976
scl020740.12_248-S	Spna2	spectrin alpha 2	20740
scl020849.21_14-S	Stat4	signal transducer and activator of transcription 4	20849
scl0215494.1_125-S	C85492	expressed sequence C85492	215494
scl0217837.1_325-S	Itpk1	inositol 1,3,4-triphosphate 5/6 kinase	217837
scl0227620.1_20-S	Uap1l1	UDP-N-acteylglucosamine pyrophosphorylase 1-like 1	227620
scl0234385.1_330-S	Mast3	microtubule associated serine/threonine kinase 3	546071
scl026377.1_5-S	Dapp1	dual adaptor for phosphotyrosine and 3-phosphoinositides 1	26377
scl066058.8_40-S	Tmem176a	transmembrane protein 176A	66058
scl066158.1_320-S	Cxx1a	CAAX box 1 homolog A (human)	66158
scl066425.1_159-S	Pcp4l1	Purkinje cell protein 4-like 1	66425
scl068490.3_256-S	Zfp579	zinc finger protein 579	68490
scl068910.1_219-S	Zfp467	zinc finger protein 467	68910
scl072844.1_278-S	Kctd17	potassium channel tetramerisation domain containing 17	72844
scl073196.2_279-S	Rhobtb1	Rho-related BTB domain containing 1	69288
scl073341.1_128-S	Arhgef6	Rac/Cdc42 guanine nucleotide exchange factor (GEF) 6	73341
scl073847.1_35-S	5430432M24Rik	RIKEN cDNA 5430432M24 gene	73847
scl076263.8_129-S	Gstk1	glutathione S-transferase kappa 1	76263
scl11590.1.1_260-S	B230207M22Rik	RIKEN cDNA B230207M22 gene	78843
scl16161.8_304-S	1700025G04Rik	RIKEN cDNA 1700025G04 gene	69399
scl17286.15.1_2-S	Selp	selectin, platelet	20344
scl17913.1_12-S	Bmpr2	bone morphogenic protein receptor, type II (serine/threonine kinase)	12168
scl18090.14.9_4-S	Ptpn18	protein tyrosine phosphatase, non-receptor type 18	19253
scl19459.18_395-S	Fnbp1	formin binding protein 1	14269
scl19460.1.412_12-S	Fnbp1	formin binding protein 1	14269
scl19758.9.1_11-S	Tcea2	transcription elongation factor A (SII), 2	21400
scl21150.5.1_23-S	B230317C12Rik	RIKEN cDNA B230317C12 gene	56279
scl21156.17_438-S	Gpsm1	G-protein signalling modulator 1 (AGS3-like, C. elegans)	67839
scl21406.13_103-S	Prkacb	protein kinase, cAMP dependent, catalytic, beta	18749
scl21824.4.1_15-S	BC028528	cDNA sequence BC028528	229600
scl21948.4.1_81-S	Rga	recombination activating gene 1 activating protein 1	NA
scl22088.5.1_88-S	Lxn	latexin	17035
scl22460.17_298-S	Eltd1	EGF, latrophilin seven transmembrane domain containing 1	170757
scl22461.3.1_77-S	4930555A03Rik	RIKEN cDNA 4930555A03 gene	75666
scl23433.18.1_222-S	Mib2	mindbomb homolog 2 (Drosophila)	76580
scl25240.12_194-S	Pgm2	phosphoglucomutase 2	72157
scl27505.17_595-S	Pkd2	polycystic kidney disease 2	18764
scl28767.1.1090_117-S	Rab11fip5	RAB11 family interacting protein 5 (class I)	52055
scl29041.8.1_24-S	Tmem176b	transmembrane protein 176B	65963
scl30048.11_144-S	Snx10	sorting nexin 10	71982
scl30359.11_166-S	Tes	testis derived transcript	21753
scl30972.4_179-S	P2ry2	purinergic receptor P2Y, G-protein coupled 2	18442
scl31688.5.1_17-S	Fosb	FBJ osteosarcoma oncogene B	14282
scl32303.22_382-S	Fchsd2	FCH and double SH3 domains 2	207278
scl33269.35.1_230-S	Plcg2	phospholipase C, gamma 2	234779
scl34138.20.882_255-S	Arhgef18	rho/rac guanine nucleotide exchange factor (GEF) 18	102098
scl34590.14.1_28-S	Il15	interleukin 15	16168
scl34938.5_401-S	Leprotl1	leptin receptor overlapping transcript-like 1	68192
scl34939.16_10-S	Rbpms	RNA binding protein gene with multiple splicing	19663
scl34943.1.1_73-S	9530006C21Rik	RIKEN cDNA 9530006C21 gene	77393
scl35215.8_496-S	Axud1	AXIN1 up-regulated 1	215418
scl35708.10_49-S	Smad3	MAD homolog 3 (Drosophila)	17127
scl36349.9.1_1-S	Acvr2b	activin receptor IIB	11481
scl37812.5_586-S	Gstt3	glutathione S-transferase, theta 3	103140
scl38657.13.1_54-S	Matk	megakaryocyte-associated tyrosine kinase	17179
scl39283.5.1_319-S	Tha1	threonine aldolase 1	71776
scl39446.25.1887_2-S	Ern1	endoplasmic reticulum (ER) to nucleus signalling 1	78943
scl39816.3.1_5-S	Ccl3	chemokine (C-C motif) ligand 3	20302
scl40739.11_575-S	Rab37	RAB37, member of RAS oncogene family	58222
scl41134.1_185-S	Ccl4	chemokine (C-C motif) ligand 4	20303
scl41299.12.1_258-S	P2rx1	purinergic receptor P2X, ligand-gated ion channel, 1	18436
scl42959.4_58-S	Fos	FBJ osteosarcoma oncogene	14281
scl43900.2.1601_27-S	Klhl3	kelch-like 3 (Drosophila)	320987
scl43914.11.4_21-S	H2afy	H2A histone family, member Y	26914
scl44709.8_227-S	Smad5	MAD homolog 5 (Drosophila)	17129
scl44868.8_25-S	Gcnt2	glucosaminyl (N-acetyl) transferase 2, I-branching enzyme	14538
scl45684.12_151-S	Tspan14	tetraspanin 14	52588
scl45946.14_20-S	Mbnl2	muscleblind-like 2	105559
scl46983.8_85-S	Mfng	MFNG O-fucosylpeptide 3-beta-N-acetylglucosaminyltransferase	17305
scl47123.18_98-S	Ndrg1	N-myc downstream regulated gene 1	17988
scl48396.17_447-S	Alcam	activated leukocyte cell adhesion molecule	11658
scl48500.22_173-S	Slc15a2	solute carrier family 15 (H+/peptide transporter), member 2	57738
scl48556.8.1_18-S	Pigx	phosphatidylinositol glycan anchor biosynthesis, class X	72084
scl50604.11.1_29-S	Mpnd	MPN domain containing	68047
scl50762.2_0-S	Ier3	immediate early response 3	15937
scl50827.12.1_175-S	Tap2	transporter 2, ATP-binding cassette, sub-family B (MDR/TAP)	21355
scl51275.14_298-S	Smad4	MAD homolog 4 (Drosophila)	17128
scl51825.4_405-S	Tubb6	tubulin, beta 6	67951
scl52114.2_187-S	Egr1	early growth response 1	13653
scl52517.51.1_24-S	Fer1l3	fer-1-like 3, myoferlin (C. elegans)	226101
scl53167.5_3-S	Hhex	hematopoietically expressed homeobox	15242
scl54952.8_631-S	1200013B08Rik	RIKEN cDNA 1200013B08 gene	74131
scl54997.2.1442_77-S	A830039N02Rik		NA

## Sheet: list 6
Illumina_Target	Gene_Symbol	Gene_Description	Gene_ID
GI_20897783-S	Ipo11	importin 11	76582
GI_38074596-S	LOC269251		NA
GI_38570126-A	Egfl7	EGF-like domain 7	353156
ri|6330403E01|PX00008A05|AK031808|2586-S	Ankrd10	ankyrin repeat domain 10	102334
ri|6720477P20|PX00060C14|AK032947|2638-S	Meis1	myeloid ecotropic viral integration site 1	17268
ri|A430006M23|PX00134I21|AK079675|1196-S	A430006M23Rik	RIKEN A430006M23Rik	NA
ri|C230043G09|PX00174N19|AK048752|3011-S	EG226601	predicted gene, EG226601	226601
scl0001352.1_150-S	Bcl11a	B-cell CLL/lymphoma 11A (zinc finger protein)	14025
scl0002898.1_1-S	Sms	spermine synthase	20603
scl0015404.2_311-S	Hoxa7	homeo box A7	15404
scl0016159.2_68-S	Il12a	interleukin 12a	16159
scl0019377.2_133-S	Rai1	retinoic acid induced 1	19377
scl0020677.2_120-S	Sox4	SRY-box containing gene 4	20677
scl00214084.2_303-S	Slc18a2	solute carrier family 18 (vesicular monoamine), member 2	214084
scl0021453.2_208-S	Tcof1	Treacher Collins Franceschetti syndrome 1, homolog	21453
scl0021961.1_190-S	Tns1	tensin 1	21961
scl00225207.2_53-S	Zfp521	zinc finger protein 521	225207
scl0027223.1_124-S	Trp53bp1	transformation related protein 53 binding protein 1	27223
scl0052357.1_307-S	Wwc2	WW, C2 and coiled-coil domain containing 2	52357
scl0056229.2_225-S	Thsd1	thrombospondin, type I, domain 1	56229
scl0060596.1_205-S	Gucy1a3	guanylate cyclase 1, soluble, alpha 3	60596
scl0064291.1_176-S	Osbpl1a	oxysterol binding protein-like 1A	64291
scl0074144.2_313-S	Robo4	roundabout homolog 4 (Drosophila)	74144
scl016568.8_47-S	Kif3a	kinesin family member 3A	16568
scl016668.7_96-S	Krt1-18	keratin 18	NA
scl016998.1_51-S	Ltbp3	latent transforming growth factor beta binding protein 3	16998
scl017063.13_302-S	Muc13	mucin 13, epithelial transmembrane	17063
scl020317.1_68-S	Serpinf1	serine (or cysteine) peptidase inhibitor, clade F, member 1	20317
scl020715.6_281-S	Serpina3g	serine (or cysteine) peptidase inhibitor, clade A, member 3G	20715
scl0216829.1_190-S	BC025076	cDNA sequence BC025076	216829
scl0226154.4_125-S	Lzts2	leucine zipper, putative tumor suppressor 2	226154
scl0227624.3_83-S	B230208H17Rik	RIKEN cDNA B230208H17 gene	227624
scl0232087.1_5-S	Mat2a	methionine adenosyltransferase II, alpha	232087
scl027801.1_9-S	Zdhhc8	zinc finger, DHHC domain containing 8	27801
scl028071.4_2-S	Twistnb	TWIST neighbor	28071
scl0319462.1_37-S	A730095J18Rik	RIKEN cDNA A730095J18 gene	319462
scl056149.9_314-S	Grasp	GRP1 (general receptor for phosphoinositides 1)-associated scaffold protein	56149
scl056278.9_3-S	Gkap1	G kinase anchoring protein 1	56278
scl067416.1_190-S	Armcx2	armadillo repeat containing, X-linked 2	67416
scl072462.6_25-S	Rrp1b	ribosomal RNA processing 1 homolog B (S. cerevisiae)	72462
scl16482.8_0-S	Rab17	RAB17, member RAS oncogene family	19329
scl17027.7_391-S	Cd34	CD34 antigen	12490
scl20092.24_625-S	Dnmt3b	DNA methyltransferase 3B	13436
scl21188.2_9-S	Rnf208	ring finger protein 208	68846
scl22124.2_66-S	Gpr171	G protein-coupled receptor 171	229323
scl22999.1.1_52-S	Mex3a	mex3 homolog A (C. elegans)	72640
scl24298.18_4-S	Epb4.1l4b	erythrocyte protein band 4.1-like 4b	54357
scl24899.72.1_88-S	Col16a1	procollagen, type XVI, alpha 1	107581
scl26598.18_80-S	Gpr125	G protein-coupled receptor 125	70693
scl28384.6_282-S	Ccnd2	cyclin D2	12444
scl28406.5_14-S	Cd27	CD antigen 27	21940
scl28444.18.1_1-S	Phc1	polyhomeotic-like 1 (Drosophila)	13619
scl29003.4_686-S	Hoxa7	homeo box A7	15404
scl29006.2.1_119-S	Hoxa5	homeo box A5	15402
scl30419.24_421-S	Ppp1r9a	protein phosphatase 1, regulatory (inhibitor) subunit 9A	243725
scl30509.9.1_6-S	Sirt3	sirtuin 3 (silent mating type information regulation 2, homolog) 3 (S. cerevisiae)	64384
scl31155.10_11-S	Mfge8	milk fat globule-EGF factor 8 protein	17304
scl32421.3_11-S	Rab38	Rab38, member of RAS oncogene family	72433
scl32740.6.1_76-S	Klk8	kallikrein related-peptidase 8	259277
scl33668.2_157-S	F2rl3	coagulation factor II (thrombin) receptor-like 3	NA
scl34083.48_466-S	Col4a2	procollagen, type IV, alpha 2	12827
scl35175.1.186_300-S	Tmem158	transmembrane protein 158	72309
scl36024.4_106-S	Nrgn	neurogranin	64011
scl36582.7.1_25-S	Rbp1	retinol binding protein 1, cellular	19659
scl37112.9_269-S	Esam1	endothelial cell-specific adhesion molecule	69524
scl37689.16.1_156-S	Tle6	transducin-like enhancer of split 6, homolog of Drosophila E(spl)	114606
scl39178.2_402-S	Myct1	myc target 1	68632
scl40483.14.1041_16-S	Meis1	myeloid ecotropic viral integration site 1	17268
scl43536.32_392-S	Ipo11	importin 11	76582
scl43661.2_29-S	F2r	coagulation factor II (thrombin) receptor	14062
scl46852.4_352-S	2010001J22Rik	RIKEN cDNA 2010001J22 gene	70113
scl48912.5_69-S	N6amt1	N-6 adenine-specific DNA methyltransferase 1 (putative)	67768
scl50230.5.1_81-S	Flywch2	FLYWCH family member 2	76917
scl50672.19.1_126-S	Cul7	cullin 7	66515
scl50795.8.1_75-S	Ddah2	dimethylarginine dimethylaminohydrolase 2	51793
scl50802.2_363-S	Zbtb12	zinc finger and BTB domain containing 12	193736
scl51732.3_235-S	Pard6g	par-6 partitioning defective 6 homolog gamma (C. elegans)	93737
scl52554.28_37-S	Prkg1	protein kinase, cGMP-dependent, type I	19091
scl52596.2.1_112-S	Insl6	insulin-like 6	27356
scl53274.2_128-S	Klf9	Kruppel-like factor 9	16601
scl53733.14.273_30-S	Maged2	melanoma antigen, family D, 2	80884
scl54629.5_192-S	Armcx1	armadillo repeat containing, X-linked 1	78248

## Sheet: list 7
Illumina_Target	Gene_Symbol	Gene_Description	Gene_ID
GI_31981883-S	A830007P12Rik	RIKEN cDNA A830007P12 gene	227612
GI_34787413-S	Zfp36	zinc finger protein 36	22695
GI_38085196-S	Dusp5	dual specificity phosphatase 5	240672
GI_6715563-S	Mela	melanoma antigen	17276
GI_6753667-S	Dok2	docking protein 2	13449
IGHM_V00818_Ig_heavy_constant_mu_941-S	Igh-6	immunoglobulin heavy chain 6 (heavy chain of IgM)	16019
IGKC_V00807_Ig_kappa_constant_192-S	Igk-C	immunoglobulin kappa chain, constant region	16071
IGKV15-103_AJ231269_Ig_kappa_variable_15-103_262-S	IgK	immunoglobulin kappa chain variable 8 (V8)	243469
ri|5830407L17|PX00038A22|AK017907|1344-S	Uqcrq	ubiquinol-cytochrome c reductase, complex III subunit VII	22272
ri|9630029O10|PX00116I05|AK036043|2396-S	Nisch	nischarin	64652
ri|D030074B08|PX00182M09|AK051115|2030-S	Pten	phosphatase and tensin homolog	19211
ri|D630036B16|PX00197N10|AK052726|1253-S	Nfkb1	nuclear factor of kappa light chain gene enhancer in B-cells 1, p105	18033
ri|E030007N04|PX00204O12|AK086880|2261-S	Nisch	nischarin	64652
ri|E330037I15|PX00318L16|AK087890|2206-S	ENSMUSG00000054515	predicted gene, ENSMUSG00000054515	791344
scl000111.1_99-S	Coro1a	coronin, actin binding protein 1A	12721
scl000172.1_1-S	Gmfg	glia maturation factor, gamma	63986
scl0002200.1_1377-S	Nfatc1	nuclear factor of activated T-cells, cytoplasmic, calcineurin-dependent 1	18018
scl000234.1_15-S	Fxyd5	FXYD domain-containing ion transport regulator 5	18301
scl0003424.1_2300-S	Tgfbr2	transforming growth factor, beta receptor II	21813
scl000402.1_135-S	Epsti1	epithelial stromal interaction 1 (breast)	108670
scl0004022.1_70-S	Arpc1b	actin related protein 2/3 complex, subunit 1B	11867
scl00108735.2_193-S	Sft2d2	SFT2 domain containing 2	108735
scl00110197.2_147-S	Dgkg	diacylglycerol kinase, gamma	110197
scl0012334.2_163-S	Capn2	calpain 2	12334
scl0012709.2_191-S	Ckb	creatine kinase, brain	12709
scl0014567.2_263-S	Gdi1	guanosine diphosphate (GDP) dissociation inhibitor 1	14567
scl0014961.2_33-S	H2-Ab1	histocompatibility 2, class II antigen A, beta 1	14961
scl0015531.1_129-S	Ndst1	N-deacetylase/N-sulfotransferase (heparan glucosaminyl) 1	15531
scl0016061.1_157-S	Igh-VJ558	immunoglobulin heavy chain (J558 family)	16061
scl0016071.1_62-S	Igk-C	immunoglobulin kappa chain, constant region	16071
scl0016142.1_65-S	Igl-V1	immunoglobulin lambda chain, variable 1	16142
scl0018018.1_212-S	Nfatc1	nuclear factor of activated T-cells, cytoplasmic, calcineurin-dependent 1	18018
scl0019055.2_130-S	Ppp3ca	protein phosphatase 3, catalytic subunit, alpha isoform	19055
scl0019108.2_16-S	Prkx	protein kinase, X-linked	19108
scl0019224.1_106-S	Ptgs1	prostaglandin-endoperoxide synthase 1	19224
scl00193385.1_22-S	6330500D04Rik	RIKEN cDNA 6330500D04 gene	193385
scl0020848.1_188-S	Stat3	signal transducer and activator of transcription 3	20848
scl00217430.2_0-S	Pqlc3	PQ loop repeat containing	217430
scl0022329.2_144-S	Vcam1	vascular cell adhesion molecule 1	22329
scl0029875.2_286-S	Iqgap1	IQ motif containing GTPase activating protein 1	29875
scl00320823.1_309-S	Pscdbp	pleckstrin homology, Sec7 and coiled-coil domains, binding protein	227929
scl0054446.1_138-S	Nfat5	nuclear factor of activated T-cells 5	54446
scl0059069.1_170-S	Tpm3	tropomyosin 3, gamma	59069
scl0066610.1_317-S	Abi3	ABI gene family, member 3	66610
scl0066775.2_265-S	Ptplad2	protein tyrosine phosphatase-like A domain containing 2	66775
scl0071839.1_303-S	Osgin1	oxidative stress induced growth inhibitor 1	71839
scl0076933.2_252-S	Ifi27	interferon, alpha-inducible protein 27	76933
scl0094176.2_238-S	Dock2	dedicator of cyto-kinesis 2	94176
scl0105841.13_268-S	Dennd3	DENN/MADD domain containing 3	105841
scl0106869.2_1-S	Tnfaip8	tumor necrosis factor, alpha-induced protein 8	106869
scl011461.1_64-S	Actb	actin, beta, cytoplasmic	11461
scl011867.9_22-S	Arpc1b	actin related protein 2/3 complex, subunit 1B	11867
scl011906.16_208-S	Zfhx3	zinc finger homeobox 3	11906
scl012608.3_48-S	Cebpb	CCAAT/enhancer binding protein (C/EBP), beta	12608
scl012700.3_170-S	Cish	cytokine inducible SH2-containing protein	12700
scl016019.1_4-S	Igh-6	immunoglobulin heavy chain 6 (heavy chain of IgM)	16019
scl016149.9_25-S	Cd74	CD74 antigen (invariant polypeptide of major histocompatibility complex, class II antigen-associated)	16149
scl016170.1_67-S	Il16	interleukin 16	16170
scl016477.1_58-S	Junb	Jun-B oncogene	16477
scl016598.3_26-S	Klf2	Kruppel-like factor 2 (lung)	16598
scl016822.21_5-S	Lcp2	lymphocyte cytosolic protein 2	16822
scl016988.2_22-S	Lst1	leukocyte specific transcript 1	16988
scl017002.17_74-S	Ltf	lactotransferrin	17002
scl0170716.1_183-S	Cyp4f13	cytochrome P450, family 4, subfamily f, polypeptide 13	170716
scl017118.3_6-S	Marcks	myristoylated alanine rich protein kinase C substrate	17118
scl0171207.1_50-S	Arhgap4	Rho GTPase activating protein 4	171207
scl018574.14_254-S	Pde1b	phosphodiesterase 1B, Ca2+-calmodulin dependent	18574
scl018602.2_36-S	Padi4	peptidyl arginine deiminase, type IV	18602
scl018824.1_278-S	Plp2	proteolipid protein 2	18824
scl020202.1_47-S	S100a9	S100 calcium binding protein A9 (calgranulin B)	20202
scl020393.12_71-S	Sgk	serum/glucocorticoid regulated kinase	20393
scl020719.1_146-S	Serpinb6a	serine (or cysteine) peptidase inhibitor, clade B, member 6a	20719
scl020848.1_5-S	Stat3	signal transducer and activator of transcription 3	20848
scl021858.1_100-S	Timp2	tissue inhibitor of metalloproteinase 2	21858
scl0219140.10_154-S	Spata13	spermatogenesis associated 13	219140
scl021937.10_167-S	Tnfrsf1a	tumor necrosis factor receptor superfamily, member 1a	21937
scl0226594.1_266-S	Tmem82	transmembrane protein 82	213989
scl0227929.1_2-S	Pscdbp	pleckstrin homology, Sec7 and coiled-coil domains, binding protein	227929
scl022793.9_329-S	Zyx	zyxin	22793
scl0236920.7_41-S	Stard8	START domain containing 8	236920
scl023849.4_8-S	Klf6	Kruppel-like factor 6	23849
scl0240024.1_128-S	Mllt4	myeloid/lymphoid or mixed lineage-leukemia translocation to 4 homolog (Drosophila)	17356
scl0380791.1_239-S	Igh-VJ558	immunoglobulin heavy chain (J558 family)	16061
scl0386606.2_29-S	Bclp2	chitinase like protein 2	229687
scl050918.1_76-S	Myadm	myeloid-associated differentiation marker	50918
scl053859.1_132-S	Map3k14	mitogen-activated protein kinase kinase kinase 14	53859
scl066270.6_30-S	1810015C04Rik	RIKEN cDNA 1810015C04 gene	66270
scl066961.2_240-S	2310043N10Rik	RIKEN cDNA 2310043N10 gene	66961
scl069601.7_240-S	Dab2ip	disabled homolog 2 (Drosophila) interacting protein	69601
scl071704.9_277-S	Arhgef3	Rho guanine nucleotide exchange factor (GEF) 3	71704
scl071918.2_294-S	2310047A01Rik	RIKEN cDNA 2310047A01 gene	NA
scl072121.12_86-S	Dennd2d	DENN/MADD domain containing 2D	72121
scl075765.1_328-S	4833424O12Rik	RIKEN cDNA 4833424O12 gene	75765
scl078416.2_288-S	Rnase6	ribonuclease, RNase A family, 6	78416
scl098952.11_256-S	C230093N12Rik	RIKEN cDNA C230093N12 gene	98952
scl15746.12.1_68-S	Traf3ip3	TRAF3 interacting protein 3	215243
scl16010.9_219-S	Sft2d2	SFT2 domain containing 2	108735
scl16776.7.1_45-S	Inpp1	inositol polyphosphate-1-phosphatase	16329
scl16778.9_627-S	2210010L05Rik	RIKEN cDNA 2210010L05 gene	98682
scl18038.1.15_227-S	9430080K19Rik		NA
scl18197.5_22-S	Rgs19	regulator of G-protein signaling 19	56470
scl19523.39_64-S	Notch1	Notch gene homolog 1 (Drosophila)	18128
scl19548.10.1_41-S	Fcna	ficolin A	14133
scl19579.2_109-S	A830007P12Rik	RIKEN cDNA A830007P12 gene	227612
scl20297.9_280-S	Ptpns1	signal-regulatory protein alpha	NA
scl20917.35_21-S	Fmnl2	formin-like 2	71409
scl21243.20.1_142-S	Armc3	armadillo repeat containing 3	NA
scl21699.9.1_138-S	Bclp2	chitinase like protein 2	229687
scl22876.3_595-S	Mcl1	myeloid cell leukemia sequence 1	17210
scl22942.3.1_64-S	S100a6	S100 calcium binding protein A6 (calcyclin)	20200
scl23525.7_662-S	Agtrap	angiotensin II, type I receptor-associated protein	11610
scl23684.11_537-S	Sepn1	selenoprotein N, 1	74777
scl23718.13.1_59-S	Sytl1	synaptotagmin-like 1	269589
scl24887.7_12-S	Sdc3	syndecan 3	20970
scl26345.11_34-S	Antxr2	anthrax toxin receptor 2	71914
scl27228.32_300-S	Hip1r	huntingtin interacting protein 1 related	29816
scl27567.9_262-S	Ccng2	cyclin G2	12452
scl29107.21_498-S	Dennd2a	DENN/MADD domain containing 2A	209773
scl29327.6.1_41-S	Samd9l	sterile alpha motif domain containing 9-like	209086
scl29881.14.1_1-S	Capg	capping protein (actin filament), gelsolin-like	12332
scl30506.2_36-S	Ifitm3	interferon induced transmembrane protein 3	66141
scl30675.13.1_1-S	Coro1a	coronin, actin binding protein 1A	12721
scl31392.8.1_11-S	Fcgrt	Fc receptor, IgG, alpha chain transporter	14132
scl31502.9_323-S	Fxyd5	FXYD domain-containing ion transport regulator 5	18301
scl31620.20_1-S	Axl	AXL receptor tyrosine kinase	26362
scl31867.15.2675_48-S	Lsp1	lymphocyte specific 1	16985
scl32699.8.1_168-S	Rras	Harvey rat sarcoma oncogene, subgroup R	20130
scl32816.11.1_261-S	AY078069	cDNA sequence AY078069	243910
scl32869.6.1_0-S	Gmfg	glia maturation factor, gamma	63986
scl33040.15.1_23-S	Prkd2	protein kinase D2	101540
scl33270.1.1_296-S	A130010C12Rik	RIKEN cDNA A130010C12 gene	320211
scl33660.5_397-S	Hmox1	heme oxygenase (decycling) 1	15368
scl33841.11_453-S	Irf2	interferon regulatory factor 2	16363
scl35001.15_103-S	Plekha2	pleckstrin homology domain-containing, family A (phosphoinositide binding specific) member 2	83436
scl35393.12_269-S	Parp3	poly (ADP-ribose) polymerase family, member 3	235587
scl36003.13.1_201-S	Gramd1b	GRAM domain containing 1B	235283
scl36353.20.1_79-S	Vill	villin-like	22351
scl36445.9_185-S	Scotin	scotin gene	66940
scl36920.15.1_107-S	Pstpip1	proline-serine-threonine phosphatase-interacting protein 1	19200
scl37316.9.1_41-S	Casp4	caspase 4, apoptosis-related cysteine peptidase	12363
scl37317.9.1_34-S	Casp1	caspase 1	NA
scl37497.8.1_151-S	Glipr1	GLI pathogenesis-related 1 (glioma)	73690
scl37865.9_4-S	Reep3	receptor accessory protein 3	28193
scl38496.5_152-S	Dusp6	dual specificity phosphatase 6	67603
scl38516.1.1630_177-S	AI426953	expressed sequence AI426953	103207
scl38698.8_214-S	Cnn2	calponin 2	12798
scl39282.4_366-S	Socs3	suppressor of cytokine signaling 3	12702
scl40007.20.1_33-S	2810408A11Rik	RIKEN cDNA 2810408A11 gene	70419
scl40305.32_46-S	Cyfip2	cytoplasmic FMR1 interacting protein 2	76884
scl40363.52_151-S	Dock2	dedicator of cyto-kinesis 2	94176
scl40536.24.1_162-S	Myo1g	myosin IG	246177
scl40799.17_134-S	Map3k3	mitogen activated protein kinase kinase kinase 3	26406
scl41259.8_72-S	Pps	putative phosphatase	19062
scl41300.23_511-S	Atp2a3	ATPase, Ca++ transporting, ubiquitous	53313
scl41842.10.1_70-S	Upp1	uridine phosphorylase 1	22271
scl42548.13_47-S	Pik3cg	phosphoinositide-3-kinase, catalytic, gamma polypeptide	30955
scl42588.12.910_0-S	Rnf144	ring finger protein 144	108089
scl42889.2_553-S	Gpr65	G-protein coupled receptor 65	14744
scl43527.1.775_321-S	9930031P18Rik	RIKEN cDNA 9930031P18 gene	319589
scl45096.3_115-S	Klf6	Kruppel-like factor 6	23849
scl46205.12_632-S	Wdfy2	WD repeat and FYVE domain containing 2	268752
scl47072.5_281-S	Ly6a	lymphocyte antigen 6 complex, locus A	110454
scl47358.1_193-S	Basp1	brain abundant, membrane attached signal protein 1	70350
scl47766.12_451-S	Pscd4	pleckstrin homology, Sec7 and coiled/coil domains 4	72318
scl48393.15_330-S	Nfkbiz	nuclear factor of kappa light polypeptide gene enhancer in B-cells inhibitor, zeta	80859
scl48501.9_645-S	Cd86	CD86 antigen	12524
scl48626.2.1_273-S	2900064B18Rik	RIKEN cDNA 2900064B18 gene	72965
scl48640.30_694-S	Dgkg	diacylglycerol kinase, gamma	110197
scl49691.9_66-S	Rab31	RAB31, member RAS oncogene family	106572
scl49747.21_79-S	Dennd1c	DENN/MADD domain containing 1C	70785
scl50024.4.1_14-S	H2-Ea	histocompatibility 2, class II antigen E alpha	14968
scl50147.4_283-S	Dusp1	dual specificity phosphatase 1	19252
scl50608.5.1_156-S	Ebi3	Epstein-Barr virus induced gene 3	50498
scl50768.5_1-S	2310014H01Rik	RIKEN cDNA 2310014H01 gene	76448
scl50784.3.81_39-S	Ltb	lymphotoxin B	16994
scl50824.6.23_33-S	H2-Eb1	histocompatibility 2, class II antigen E beta	14969
scl50887.7_31-S	Zfand3	testis expressed gene 27	21769
scl52806.22.1_43-S	Pitpnm1	phosphatidylinositol membrane-associated 1	18739
scl52908.26.6_30-S	Ccdc88b	coiled-coil domain containing 88B	78317
scl53441.6.1_144-S	Aip	aryl-hydrocarbon receptor-interacting protein	11632
scl53451.16.1_293-S	Ankrd13d	ankyrin repeat domain 13 family, member D	68423
scl54435.12.1_121-S	Was	Wiskott-Aldrich syndrome homolog (human)	22376

## Sheet: list 8
Illumina_Target	Gene_Symbol	Gene_Description	Gene_ID
GI_20892692-S	Cd47	CD47 antigen (Rh-related antigen, integrin-associated signal transducer)	16423
GI_31543706-S	St6galnac2	ST6 (alpha-N-acetyl-neuraminyl-2,3-beta-galactosyl-1,3)-N-acetylgalactosaminide alpha-2,6-sialyltransferase 2	20446
GI_34328175-S	Fv1	Friend virus susceptibility 1	14349
GI_38076290-S	OTTMUSG00000015049	predicted gene, OTTMUSG00000015049	213480
GI_38081019-S	LOC386021		NA
GI_38081121-S	LOC386078		NA
GI_38081127-S	LOC386082		NA
GI_38081149-S	LOC277837		NA
GI_38081206-S	LOC386124		NA
GI_38081272-S	LOC386192		NA
GI_38081300-S	LOC386218		NA
GI_38081330-S	LOC386246		NA
GI_38086123-S	LOC382210		NA
GI_38093603-S	LOC382157		NA
GI_6754147-S	H2-T23	histocompatibility 2, T region locus 23	15040
ri|1600013K09|ZX00042O10|AK005442|628-S	Hbb-b1	hemoglobin, beta adult major chain	15129
ri|2010007K12|ZX00053B01|AK008150|1201-S	Krit1	KRIT1, ankyrin repeat containing	79264
ri|2210015F02|ZX00081H17|AK008731|590-S	Gtpbp2	GTP binding protein 2	56055
ri|2510042H12|ZX00048I17|AK011092|1052-S	2510042H12Rik	RIKEN cDNA 2510042H12 gene	76939
ri|4732450E13|PX00051E19|AK028739|3524-S	Jarid1c	jumonji, AT rich interactive domain 1C (Rbp2 like)	20591
ri|5730577G12|PX00093O15|AK030766|3541-S	5730577G12Rik	RIKEN 5730577G12Rik	NA
ri|6030461M12|PX00057P23|AK031617|1359-S	Csnk2a1	casein kinase 2, alpha 1 polypeptide	12995
ri|9030016H15|PX00651A18|AK078845|1769-S	23334588_40-S	lymphocytic choriomeningitis virus (Illumina control probe)	NA
ri|A530025E09|PX00140I18|AK040788|2110-S	Prpf38b	PRP38 pre-mRNA processing factor 38 (yeast) domain containing B	66921
ri|A530089A20|PX00143M04|AK041191|1821-S	Wapal	wings apart-like homolog (Drosophila)	218914
ri|A630032J15|PX00144L14|AK041725|961-S	Whsc1l1	Wolf-Hirschhorn syndrome candidate 1-like 1 (human)	234135
ri|A730021C13|PX00149B01|AK042754|1518-S	Ankhd1	ankyrin repeat and KH domain containing 1	108857
ri|A730086L23|PX00661B21|AK080555|1751-S	Phf20l1	PHD finger protein 20-like 1	239510
ri|A830036H21|PX00155G21|AK043819|1165-S	Srr	serine racemase	27364
ri|B230334I23|PX00316P06|AK080830|1280-S	Srr	serine racemase	27364
ri|B230386D16|PX00161H18|AK046451|1121-S	Ankrd11	ankyrin repeat domain 11	77087
ri|B930008G03|PX00162F03|AK046967|1275-S	ENSMUSG00000063087	predicted gene, ENSMUSG00000063087	791318
ri|C130089M10|PX00172G11|AK048628|1520-S	Tnrc6b	trinucleotide repeat containing 6b	213988
ri|C330007M07|PX00075N05|AK021188|1027-S	Chd1	chromodomain helicase DNA binding protein 1	12648
ri|C730026O12|PX00087C21|AK050208|3838-S	Thrap3	thyroid hormone receptor associated protein 3	230753
ri|C920008O22|PX00178O24|AK050594|1641-S	C920008O22Rik	similar to RETINOBLASTOMA-BINDING PROTEIN 1 (RBBP-1)	NA
ri|E430033B07|PX00100N08|AK088947|1082-S	E430033B07Rik		NA
scl000061.1_90-S	Atp1b1	ATPase, Na+/K+ transporting, beta 1 polypeptide	11931
scl0001157.1_152-S	Prkwnk1	WNK lysine deficient protein kinase 1	NA
scl0002318.1_312-S	Ddx24	DEAD (Asp-Glu-Ala-Asp) box polypeptide 24	27225
scl0002413.1_735-S	Hbp1	high mobility group box transcription factor 1	73389
scl0002899.1_69-S	Utx	ubiquitously transcribed tetratricopeptide repeat gene, X chromosome	22289
scl0002975.1_346-S	AK088505.1	UDP-N-ACETYLGLUCOSAMINYLTRANSFERASE homolog	NA
scl0002999.1_1356-S	Tgm2	transglutaminase 2, C polypeptide	21817
scl0003447.1_0-S	Rbm5	RNA binding motif protein 5	83486
scl0003527.1_242-S	Ddx6	DEAD (Asp-Glu-Ala-Asp) box polypeptide 6	13209
scl0004190.1_3-S	Mll5	myeloid/lymphoid or mixed-lineage leukemia 5	69188
scl00104570.2_297-S	Smek2	SMEK homolog 2, suppressor of mek1 (Dictyostelium)	104570
scl00104625.2_13-S	Cnot6	CCR4-NOT transcription complex, subunit 6	104625
scl0013688.1_69-S	Eif4ebp2	eukaryotic translation initiation factor 4E binding protein 2	13688
scl0015040.1_90-S	H2-T23	histocompatibility 2, T region locus 23	15040
scl0015129.1_300-S	Hbb-b1	hemoglobin, beta adult major chain	15129
scl0015130.1_284-S	Hbb-b2	hemoglobin, beta adult minor chain	15130
scl0016423.1_78-S	Cd47	CD47 antigen (Rh-related antigen, integrin-associated signal transducer)	16423
scl0018021.2_84-S	Nfatc3	nuclear factor of activated T-cells, cytoplasmic, calcineurin-dependent 3	18021
scl0018708.1_307-S	Pik3r1	phosphatidylinositol 3-kinase, regulatory subunit, polypeptide 1 (p85 alpha)	18708
scl0018720.2_261-S	Pip5k1a	phosphatidylinositol-4-phosphate 5-kinase, type 1 alpha	18720
scl00213742.1_141-S	Xist	inactive X specific transcripts	213742
scl00224938.2_37-S	Pja2	praja 2, RING-H2 motif containing	224938
scl00233545.1_305-S	2210018M11Rik	RIKEN cDNA 2210018M11 gene	233545
scl0023856.1_90-S	Dido1	death inducer-obliterator 1	23856
scl00242705.1_180-S	E2f2	E2F transcription factor 2	242705
scl0058172.1_221-S	Sertad2	SERTA domain containing 2	58172
scl0067246.1_211-S	2810474O19Rik	RIKEN cDNA 2810474O19 gene	67246
scl0067443.1_283-S	Map1lc3b	microtubule-associated protein 1 light chain 3 beta	67443
scl0068965.1_205-S	1500010G04Rik		NA
scl0069188.1_256-S	Mll5	myeloid/lymphoid or mixed-lineage leukemia 5	69188
scl0072313.2_218-S	Fryl	furry homolog-like (Drosophila)	72313
scl0079199.1_231-S	Birc1cl	baculoviral IAP repeat-containing 1c-like	79199
scl0109309.1_15-S	A930019L04Rik		NA
scl0110052.3_51-S	Dek	DEK oncogene (DNA binding)	110052
scl0114893.1_279-S	Dcun1d1	DCUN1D1 DCN1, defective in cullin neddylation 1, domain containing 1 (S. cerevisiae)	114893
scl012013.5_256-S	Bach1	BTB and CNC homology 1	12013
scl012014.3_94-S	Bach2	BTB and CNC homology 2	12014
scl012517.2_30-S	Cd72	CD72 antigen	12517
scl014528.1_141-S	Gch1	GTP cyclohydrolase 1	14528
scl018032.3_14-S	Nfix	nuclear factor I/X	18032
scl019684.7_10-S	Rdx	radixin	19684
scl020621.3_134-S	Snn	stannin	20621
scl020913.1_30-S	Stxbp4	syntaxin binding protein 4	20913
scl022289.28_11-S	Utx	ubiquitously transcribed tetratricopeptide repeat gene, X chromosome	22289
scl0223870.1_36-S	Senp1	SUMO1/sentrin specific peptidase 1	223870
scl0225876.10_109-S	Fbxl11	F-box and leucine-rich repeat protein 11	225876
scl0234683.19_25-S	Elmo3	engulfment and cell motility 3, ced-12 homolog (C. elegans)	234683
scl0244059.4_14-S	Chd2	chromodomain helicase DNA binding protein 2	244059
scl0277414.7_122-S	Trp53i11	transformation related protein 53 inducible protein 11	277414
scl0319600.1_233-S	Usp37	ubiquitin specific peptidase 37	319651
scl0383295.3_18-S	Ypel5	yippee-like 5 (Drosophila)	383295
scl0384309.1_171-S	Trim56	tripartite motif-containing 56	384309
scl054396.1_71-S	Iigp2	interferon inducible GTPase 2	54396
scl057261.4_30-S	Brd4	bromodomain containing 4	57261
scl066660.3_29-S	Sltm	SAFB-like, transcription modulator	66660
scl067246.4_216-S	2810474O19Rik	RIKEN cDNA 2810474O19 gene	67246
scl067302.8_2-S	Zc3h13	zinc finger CCCH type containing 13	67302
scl067684.2_37-S	3300001P08Rik	RIKEN cDNA 3300001P08 gene	67684
scl070526.1_69-S	5730421K10Rik		NA
scl071175.1_21-S	4933421E11Rik	RIKEN cDNA 4933421E11 gene	321000
scl074132.1_5-S	Rnf6	ring finger protein (C3H2C3 type) 6	74132
scl074153.24_124-S	Ube1l	ubiquitin-activating enzyme E1-like	74153
scl076748.10_21-S	Pbrm1	polybromo 1	66923
scl077616.1_186-S	C330006D17Rik	RIKEN cDNA C330006D17 gene	77616
scl16016.7_39-S	Atp1b1	ATPase, Na+/K+ transporting, beta 1 polypeptide	11931
scl19989.1_159-S	Ppp1r16b	protein phosphatase 1, regulatory (inhibitor) subunit 16B	228852
scl20269.13_663-S	Hspa12b	heat shock protein 12B	72630
scl22519.12.1_40-S	Gbp6	guanylate binding protein 6	229900
scl23773.12.1_52-S	Lck	lymphocyte protein tyrosine kinase	16818
scl25095.5.1_29-S	Pdzk1ip1	PDZK1 interacting protein 1	67182
scl26782.45_53-S	Mll3	myeloid/lymphoid or mixed-lineage leukemia 3	231051
scl30182.1.1_178-S	Luc7l2	LUC7-like 2 (S. cerevisiae)	192196
scl31022.12_350-S	Capn5	calpain 5	12337
scl31371.4.1_45-S	Myd116	myeloid differentiation primary response gene 116	17872
scl32517.1.1_278-S	4833416J08Rik	RIKEN cDNA 4833416J08 gene	75771
scl33319.10_332-S	St3gal2	ST3 beta-galactoside alpha-2,3-sialyltransferase 2	20444
scl33714.1_27-S	Jund1	Jun proto-oncogene related gene d1	16478
scl34205.11.307_7-S	Ankrd11	ankyrin repeat domain 11	77087
scl34676.6_69-S	Abhd8	abhydrolase domain containing 8	64296
scl35347.1.1_116-S	8030474H12Rik	RIKEN cDNA 8030474H12 gene	319233
scl35423.7.1_70-S	Tmem108	transmembrane protein 108	81907
scl35732.23.1_51-S	Kif23	kinesin family member 23	71819
scl37947.10_418-S	Serinc1	serine incorporator 1	56442
scl38979.10_298-S	Sesn1	sestrin 1	140742
scl39449.6.1_88-S	Cd79b	CD79B antigen	15985
scl39506.28.1461_10-S	Slc4a1	solute carrier family 4 (anion exchanger), member 1	20533
scl40250.1.1_66-S	5430406J06Rik	RIKEN cDNA 5430406J06 gene	73848
scl40776.5_573-S	Gna13	guanine nucleotide binding protein, alpha 13	14674
scl42553.13_222-S	Hbp1	high mobility group box transcription factor 1	73389
scl42587.7_160-S	Rsad2	radical S-adenosyl methionine domain containing 2	58185
scl43508.21.1_5-S	Map3k1	mitogen activated protein kinase kinase kinase 1	26401
scl43618.1.1_92-S	Tnpo1	transportin 1	238799
scl46922.6_432-S	Tnfrsf13c	tumor necrosis factor receptor superfamily, member 13c	72049
scl47060.10.1_13-S	Naprt1	nicotinate phosphoribosyltransferase domain containing 1	223646
scl50221.17.1_145-S	Pdpk1	3-phosphoinositide dependent protein kinase-1	18607
scl50896.9.1_95-S	Pim1	proviral integration site 1	18712
scl52978.1.1_228-S	2310035P21Rik	RIKEN cDNA 2310035P21 gene	75683
scl54562.12.1_64-S	Alas2	aminolevulinic acid synthase 2, erythroid	11656
