# Supplementary material for: Expression Quantitative Trait Loci Are Highly Sensitive to Cellular Differentiation State
Source: PLoS Genet. 2009 Oct 16;5(10):e1000692. doi: 10.1371/journal.pgen.1000692 (PMC2757904; doi:10.1371/journal.pgen.1000692)
Supplement: Table S2 — Principal eQTL categories. (0.99 MB XLS) [file pgen.1000692.s003.xls]

## Sheet: Legend
Illumina_ProbeId	Illumina probe identifier
Illumina_Target	Also known as Search key or as Transcript identifier used by Illumina during probe design. Same as previous but with the addition of the "-S" suffix code or "-I or "-A". This complex string with the "|" parsing character encodes many attributes of the probe design and its target and is often used by Illumina and other users as the "name" of the probe.
Gene_ID	NCBI ID of the gene targeted by the probe
Gene_Symbol	NCBI Entrez gene symbol usually given by Mouse Genome Informatics (MGI, JAX)
Gene_Description	NCBI Entrez gene description data with some modifications by Rob Williams
Start_Probe	Probe target coordinates in Mb based on NCBI build 36
Chromosome	Chromosome name of the probe
Probe_Position	Gene region targeted by the probe (3’UTR, exon 1, etc…)
SNP_in_Probe	SNPs that overlap the probe sequence. Some redundancy in symbols used. Mostly we have used NCBI dbSNP identifiers, but in some cases we have used Celera mCV idenfiers, Broad identifiers, or Perlegen/NIEHS "NES" identifiers. All data by Xusheng Wang, March, 2008.
GN_Probe_Sequence	The 50-mer sequence on the bead listed 5' to 3' with respect to mRNA target
Marker_name	The identifier of the marker with minimum linkage p-value
Marker_Chr	The chromosome of the marker with minimum linkage p-value
Marker_cM	The centi-morgan position of the marker with minimum linkage p-value
Marker_MB	The MB position of the marker with minimum linkage p-value
logp	For specific eQTLs: the –log10(p-value) for the marker with the most significant genotype by cell-type interaction p-value. For consistent eQTLs: the –log10(p-value) for the marker with the most significant genotype main effect p-value.
mean_B6	Overall mean expression for the probe among the samples from mice carrying the B6 allele at the marker with strongest linkage
n_B6	Number of samples from mice carrying the B6 allele at the marker with strongest linkage
mean_DBA2	Overall mean expression for the probe among the samples from mice carrying the DBA2 allele at the marker with strongest linkage
n_DBA2	Number of samples from mice carrying the DBA2 allele at the marker with strongest linkage
mean_Expr_Stem_B	Mean expression for the probe among the stem cell samples from mice carrying the B6 allele at the marker with strongest linkage
mean_Expr_Stem_D	Mean expression for the probe among the stem cell samples from mice carrying the DBA2 allele at the marker with strongest linkage
mean_Expr_Pro_B	Mean expression for the probe among the progenitor cell samples from mice carrying the B6 allele at the marker with strongest linkage
mean_Expr_Pro_D	Mean expression for the probe among the progenitor cell samples from mice carrying the DBA2 allele at the marker with strongest linkage
mean_Expr_Red_B	Mean expression for the probe among the erythroid cell samples from mice carrying the B6 allele at the marker with strongest linkage
mean_Expr_Red_D	Mean expression for the probe among the erythroid cell samples from mice carrying the DBA2 allele at the marker with strongest linkage
mean_Expr_White_B	Mean expression for the probe among the myeloid cell samples from mice carrying the B6 allele at the marker with strongest linkage
mean_Expr_White_D	Mean expression for the probe among the myeloid cell samples from mice carrying the DBA2 allele at the marker with strongest linkage
n_Stem_B	Number of stem cell samples from mice carrying the B6 allele at the marker with strongest linkage
n_Stem_D	Number of stem cell samples from mice carrying the DBA2 allele at the marker with strongest linkage
n_Pro_B	Number of progenitor cell samples from mice carrying the B6 allele at the marker with strongest linkage
n_Pro_D	Number of progenitor cell samples from mice carrying the DBA2 allele at the marker with strongest linkage
n_Red_B	Number of erythroid cell samples from mice carrying the B6 allele at the marker with strongest linkage
n_Red_D	Number of erythroid cell samples from mice carrying the DBA2 allele at the marker with strongest linkage
n_White_B	Number of myeloid cell samples from mice carrying the B6 allele at the marker with strongest linkage
n_White_D	Number of myeloid cell samples from mice carrying the DBA2 allele at the marker with strongest linkage
cis_trans	Cis: local regulation, the marker with strongest linkage is located within 10 Mb of the probe target. Trans: distant regulation, the marker with strongest linkage is located more than 10 Mb away from the probe target.

## Sheet: Static eQTLs
Illumina_ProbeId	Illumina_Target	Gene_ID	Gene_Symbol	Gene_Description	Start_Probe	Chromosome	Probe_Position	SNP_in_Probe	GN_Probe_Sequence	Marker_name	Marker_Chr	Marker_cM	Marker_MB	logp	mean_B6	n_B6	mean_DBA2	n_DBA2	mean_Expr_Stem_B	mean_Expr_Stem_D	mean_Expr_Pro_B	mean_Expr_Pro_D	mean_Expr_Red_B	mean_Expr_Red_D	mean_Expr_White_B	mean_Expr_White_D	n_Stem_B	n_Stem_D	n_Pro_B	n_Pro_D	n_Red_B	n_Red_D	n_White_B	n_White_D	cis_trans
101240091	9626096_7-S	NA	9626096_7-S	Friend murine leukemia virus (Illumina control probe)	19.4904	12	putative intergenic		GATCTGGAGACCCCTGCCCAGGGACCACCGACCCACCACCGGGAGGTAAG	rs3655793	18	35.807	57.3636	6.59007	7.30477	30	7.01524	66	7.08782	6.84646	7.34462	7.01123	7.39167	7.15793	7.37874	7.06212	7	17	8	17	7	15	8	17	trans
104150102	9626953_7-S	NA	9626953_7-S	Abelson murine leukemia virus (Illumina control probe)	73.2228	6	putative intergenic		TCGGGAGACCCCTGCCCAGGGACCACCGACCCACCACCGGGAGGTAAGCT	rs3705107	18	39.641	57.5593	8.60577	7.16071	34	6.81287	62	6.99602	6.68309	7.17935	6.8949	7.22404	6.82321	7.23218	6.85158	8	16	9	16	8	14	9	16	trans
104120059	9629514_7-S	NA	9629514_7-S	Rauscher murine leukemia virus (Illumina control probe)	122.782	8	putative intergenic		TCTGGAGACCCTTGCCCAGGGACCACCGACCCACCACCGGGAGGTAAGCT	rs3705107	18	39.641	57.5593	6.06792	6.98103	34	6.77546	62	6.87881	6.664	6.92891	6.79858	7.08812	6.85538	7.02882	6.79388	8	16	9	16	8	14	9	16	trans
104560487	GI_20827678-S	241322	Zbtb6	zinc finger and BTB domain containing 6	37.2516	2	exon 2	mCV25443713|37.25168|	GGCTGGAAGTTGCTGTTGTCCTGCTATACTGGAGCACTTGAAGTAAAAAG	CEL-2_40063411	2	25.097	39.9254	14.0842	6.79689	53	6.63397	43	6.79403	6.66686	6.81386	6.60686	6.79739	6.64689	6.77997	6.61733	14	10	15	10	11	11	13	12	cis
105860048	GI_20865555-S	237465	Ccdc38	coiled-coil domain containing 38	92.6688	10	exon 16	mCV23075629|92.668829|	GGACCCGGGTTTTCGAAACTCTTCTTATCCAGAGACAGGTGTGTTTGTCA	rs3661495	10	67.856	92.0879	9.99262	7.55233	33	7.18053	63	7.89617	7.47506	7.42422	7.05441	7.40189	7.04233	7.44683	7.15988	9	15	7	18	9	13	8	17	cis
1190129	GI_21070949-S	22190	Ubc	ubiquitin C	125.676	5	putative intergenic		GACAGACGTACCTTCCTCACCACAGTATCTAAAAAGAGCCCTCCTTGTGC	rs3671202	5	85.843	125.099	6.39845	14.1561	48	14.4028	48	14.2732	14.4634	13.678	13.9963	14.1238	14.2959	14.5741	14.8256	13	11	13	12	10	12	12	13	cis
103180682	GI_21553078-S	104183	Chi3l4	chitinase 3-like 4	106.427	3	putative intergenic		GGATGACTTCAGTGGTTCTTTCTGTCACCAGGGACGTTTCCCTCTGACAA	rs6259798	3	59.655	107.599	20.213	11.3817	55	9.84711	41	9.4738	8.03489	8.95775	7.9483	10.8779	9.66673	15.6062	14.2634	13	11	13	12	14	8	15	10	cis
101400180	GI_28487552-S	329506	Ctdspl2	CTD (carboxy-terminal domain, RNA polymerase II, polypeptide A) small phosphatase like 2	121.689	2	intron 9		CTCACTCCCTCTTCCATCCAGAAGATGACTGCTATCCACAAGCAGAACTG	rs13476740	2	79.601	121.278	31.5296	7.32277	37	6.6304	59	7.4351	6.68204	7.14596	6.54058	7.49175	6.66644	7.23439	6.64438	10	14	9	16	8	14	10	15	cis
105910377	GI_31088857-S	14964	H2-D1	histocompatibility 2, D region locus 1	34.8752	17	3' UTR		AATTTGAATGTGGGTGGCTGGAGAGATGGCTCAGCGCTGACTGCTCTTCC	gnf17.035.152	17	19.544	34.6633	21.1701	13.713	32	14.4952	64	14.0074	14.7394	13.4647	14.2354	12.6424	13.4813	14.7374	15.3603	8	16	8	17	8	14	8	17	cis
106450088	GI_31342475-S	319615	6330416L07Rik	RIKEN cDNA 6330416L07 gene	22.0428	17	3' UTR		TGGAATGCTCTTCATGCCAGTATTCCTACAGATACAGTTTGCCCTCAGTG	CEL-17_20354682	17	11.062	21.3951	16.7416	9.2828	56	8.4703	40	9.47822	8.8798	9.23256	8.2817	9.16317	8.35404	9.272	8.32032	13	11	14	11	14	8	15	10	cis
105290441	GI_31542957-S	319164	Hist1h2ac	histone cluster 1, H2ac	23.6889	13	3' UTR		AAACTTGACAGTATGTGAACAGCTGAAGTCTCAGCCGAGGCCAGCATGGC	gnf13.021.096	13	5.276	23.8722	11.7907	8.05575	51	7.15926	45	8.32833	7.39327	7.77545	6.98856	8.40941	7.54418	7.73702	6.79468	13	11	13	12	12	10	13	12	cis
100580300	GI_32891936-S	93719	Ear6	eosinophil-associated, ribonuclease A family, member 6	50.7763	14	exon 3		GCCTGTGAGCCCAGAGTTGCATGGGATTGTCCCATCTATCCAGTGGTTCC	rs3659436	6	68.291	94.6124	6.47746	9.33128	47	10.2751	49	7.6545	8.52963	8.15665	9.13017	9.01348	9.71918	12.4322	13.548	11	13	13	12	11	11	12	13	trans
102190450	GI_34147082-S	73846	5430414B19Rik	RIKEN cDNA 5430414B19 gene	15.0646	14	intron 5		CCTTCTTATCAGTGGTGCACAGGATTTCAGTTCTTATCTCTGTCAGCAGC	rs13482054	14	0.576	9.27427	7.20914	7.35916	43	7.60107	53	7.20812	7.4419	7.58205	7.84517	7.08493	7.408	7.49141	7.70147	11	13	12	13	9	13	11	14	cis
104120309	GI_38049413-S	380749	LOC380749	similar to Cox7a2l protein	25.2281	12	putative intergenic		TCGCACAGGCAGCGGCGGTGCGAAGCCGGCCTTCGCCAACATGTACTACA	UT_17_75.437568	17	52.11	74.7686	9.05887	9.19086	40	9.84176	56	8.31997	9.11082	9.69256	10.2282	9.38688	9.93556	9.3946	10.043	10	14	9	16	11	11	10	15	trans
103130451	GI_38077071-S	NA	LOC229810		130.919	3	putative intergenic		GCCTCCGAGTTCTACAGGTCTGACAACTGGGGCGCCTGGCAGAAGTTCAC	rs3697097	4	91.513	149.241	20.8647	8.46339	49	9.0763	47	7.92436	8.59412	8.36324	9.09476	7.55896	8.02427	9.86016	10.4627	13	11	12	13	11	11	13	12	trans
106100520	GI_38077453-S	NA	LOC380983		97.4705	7	intron 2		CCCCACCCGGCCTGATAAAGCTCGAAGACTGGGGTACAAGGCTAAGCAAG	rs13482054	14	0.576	9.27427	19.9136	12.8045	43	13.8421	53	13.1691	14.0082	13.3942	14.6423	12.669	13.6304	11.9073	13.1413	11	13	12	13	9	13	11	14	trans
103170273	GI_38078272-S	NA	LOC331139		42.8122	4	putative intergenic		CTGGTAATGGAGACCGCCCTGCATGGTGACAGTTTCTAGGCTCCCCAACC	D4Mit286	4	24.892	43.218	17.9454	8.06968	81	6.73993	15	8.68725	7.4956	7.97676	6.62657	8.06744	6.54309	7.54696	6.48338	21	3	21	4	18	4	21	4	cis
105550603	GI_38078776-S	207785	BC035295	cDNA sequence BC035295	118.726	4	exon 3		CAGCATTTGCAGGAACAAGCCAGGAAGGTGCTGGAGGATGCTCGCCGAGA	rs13477933	4	61.689	116.607	11.846	7.63847	29	7.99047	67	7.42223	7.66092	8.15023	8.51733	7.67112	8.15896	7.29142	7.63459	7	17	8	17	6	16	8	17	cis
100050746	GI_38078878-S	230806	Aim1l	absent in melanoma 1-like	133.364	4	putative intergenic		TGAAGATGGCCTGCTGAAGAACCAGATGGCCCCCACCATGAGCCTACAGG	rs13477991	4	80.065	133.152	6.09817	6.70931	31	6.62098	65	6.75855	6.65316	6.62548	6.57022	6.7254	6.62973	6.73303	6.63251	7	17	8	17	7	15	9	16	cis
105910402	GI_38079588-S	110301	Arp	Arp lymphoid/erythroid hyperplasia	25.3425	5	exon 10		TCCCATAGATGTGCGCCGGCCGCTGTATAAGGCCCTGTGGCTGTTGAGAA	rs6285067	15	70.778	95.1427	6.08599	6.93898	38	7.02703	58	6.8907	6.9702	6.94146	7.0288	6.89874	7.01903	7.01617	7.08901	9	15	10	15	9	13	10	15	trans
104920324	GI_38079911-S	NA	LOC383131		23.0951	16	putative intergenic		TGGTTCCTGAACAGACAGAAGGATGGGAAGGGTGGGAAGTACAGCCAGGC	gnf17.035.152	17	19.544	34.6633	10.6154	9.0256	32	10.1582	64	10.0026	10.7863	9.09043	10.1854	8.75384	10.2482	8.25553	9.46578	8	16	8	17	8	14	8	17	trans
102940725	GI_38079999-S	384179	EG384179	predicted gene, EG384179	16.2975	7	putative intergenic		CAGTCCACAAACACAGAGAGATGCGTGGCCTTGGAAAGGGCCACAAGTTC	rs13482054	14	0.576	9.27427	16.3464	7.10043	43	8.58768	53	6.98942	9.00116	7.3939	8.99561	7.17837	8.41267	6.82751	7.98746	11	13	12	13	9	13	11	14	trans
101770440	GI_38080531-S	NA	LOC385780		19.5639	16	putative intergenic		CAACGATGGTGCAGAAGATGCTGACCTCACGAGGACTGTTCCTGATCCTG	rs4223969	3	36.744	55.1373	11.1516	6.58176	50	7.71305	46	6.54541	7.45392	6.65179	7.57721	6.60677	7.66711	6.52566	8.1538	12	12	12	13	13	9	13	12	trans
102030451	GI_38081184-S	381681	LOC381681	similar to histone acetylase complex subunit MRG15-2	138.736	5	putative intergenic		AAGTGGCTCCTCCTGAGTACCATCGGAAAGCCGTGTGAGGGGTGTGCTCG	rs3693091	9	53.57	90.2023	15.208	11.0135	63	11.6736	33	10.6353	11.4255	11.0914	11.7291	11.2128	11.8683	11.163	11.6381	17	7	16	9	14	8	16	9	trans
101740010	GI_38081456-I	280487	LOC280487	hypothetical protein LOC280487	21.4097	18	intron 2		CCCACGCGGTATTCGACCTCTACAGGTCTGGCAAATGGATGTTACACATG	rs4229721	13	25.315	45.5571	8.14193	8.89405	44	9.69163	52	8.69019	9.68209	8.57606	9.37911	9.74061	10.4937	8.56935	9.38278	11	13	11	14	11	11	11	14	trans
106380341	GI_38081808-S	74670	4930432O21Rik	RIKEN cDNA 4930432O21 gene	21.699	17	3' UTR		CTTTTGGCTTTGACCACTAACTCCTTGCCCATACTCCTATGTGTAACTCC	CEL-17_20354682	17	11.062	21.3951	13.2221	9.85502	56	9.26021	40	10.1981	9.65089	9.3948	8.86124	9.73684	9.12867	10.0975	9.37454	13	11	14	11	14	8	15	10	cis
101740110	GI_38083769-I	280487	LOC280487	hypothetical protein LOC280487	40.3676	14	putative intergenic		GCCTTGGCTCTGTCTGGACAGGTCCAGATACAACTAGATGTATTATGACA	rs6196305	13	25.029	45.3186	13.0437	8.60744	48	9.54955	48	8.23807	9.31073	8.02066	8.99194	9.68281	10.6604	8.48823	9.47312	12	12	12	13	12	10	12	13	trans
103190706	GI_38084812-S	381201	Gm962	gene model 962, (NCBI)	5.57108	19	exon 3		CGCCTGGAGAAAGCTCAGGTGGATGGTGTGCCTGTAGCCCTAAGGACTGA	rs13483510	19	1.767	6.37255	34.887	8.72843	72	10.0605	24	8.06999	9.45767	8.3579	9.86501	7.79193	9.02708	10.5114	11.8923	18	6	19	6	16	6	19	6	cis
104230497	GI_38085868-S	232879	ZBTB45	zinc finger and BTB domain containing 45	11.9061	7	3' UTR		GGGCCCCTGCCACCTCAGAGACCATTTCCAGATTGAGCTGGGCAAACACA	CEL-7_6264134	7	0	11.2371	14.611	9.68121	68	9.19208	28	9.65209	9.25584	10.0575	9.6486	9.88296	9.44642	9.1459	8.49697	18	6	17	8	16	6	17	8	cis
105890148	GI_38088704-S	NA	LOC385019		20.4196	8	putative intergenic		TGACACACTGATGGCTCAAGCGGTGGACAGGGACACCAACAAACCACTGG	UT_8_22.019102	8	15.008	24.6144	9.51942	7.57721	55	7.90885	41	7.9771	8.35246	7.62036	7.96778	7.45651	7.73521	7.23456	7.60984	14	10	15	10	12	10	14	11	cis
105360168	GI_38089372-S	101966	D8Ertd738e	DNA segment, Chr 8, ERATO Doi 738, expressed	87.1366	8	exon 3		ATCAGAAGCCACCATCCCTGGCAAGACACCATCCTGAAGGCACTGGGACT	rs3698182	8	48.904	86.4781	6.37956	11.7578	50	12.0129	46	11.3398	11.6516	11.9041	12.1114	11.7199	11.9884	12.0748	12.2561	13	11	14	11	11	11	12	13	cis
104120162	GI_38089499-S	382040	LOC382040	LOC382040	131.632	8	putative intergenic		ACGTCCAAATAATCTGCACATGTCTGCCTCTGTTGCAAGGAAGCGCCTCC	rs3699035	8	93.67	130.964	9.21496	6.44997	45	8.00118	51	6.48797	8.20696	6.46967	7.60697	6.61928	8.19355	6.2653	8.01309	12	12	12	13	9	13	12	13	cis
100730132	GI_38089906-S	235497	Leo1	Leo1, Paf1/RNA polymerase II complex component, homolog (S. cerevisiae)	75.2441	9	putative intergenic	NES11302890|75.244169|	AACCGCTACAAAGGGGGCATCCGCGAGGAACGAGCCAGAATCTACTCCTC	rs3685573	9	46.179	76.0406	15.6399	9.12853	47	8.73635	49	8.90907	8.54909	9.62603	9.28215	9.17274	8.68857	8.73576	8.46658	12	12	13	12	11	11	11	14	cis
104540717	GI_38089999-S	68861	1190002N15Rik	RIKEN cDNA 1190002N15 gene	94.3276	9	3' UTR	mCV25423187|94.327677|	GGGGAGTGACTGTGGTTGTGGTTACAGAGCAAGAAGTCAAGAAGCCTTCC	rs3693091	9	53.57	90.2023	22.7625	9.27885	63	8.52604	33	8.96962	8.19185	10.028	9.32765	9.76711	8.69459	8.43103	7.83452	17	7	16	9	14	8	16	9	cis
105050575	GI_38090653-S	103220	BC030307	cDNA sequence BC030307	86.2064	10	exon 17		GCCGGCAACCCCTGCAGCTACCTCATAATGTGGACAATCCCTGGAAGTCC	CEL-10_86482491	10	65.498	86.1641	8.56222	7.13317	39	6.94446	57	7.24899	7.08113	7.24796	7.01535	7.1599	6.97496	6.87841	6.72397	11	13	9	16	9	13	10	15	cis
102350324	GI_38091426-S	NA	Trappc1	trafficking protein particle complex 1	69.1418	11	3' UTR		GGCTGAAACATCTACCTCACCCCTCAGAAGAACCTGTGACTGCCTGGGCC	rs13481071	11	48.126	65.017	6.87141	10.4332	49	10.6391	47	9.75209	9.88898	10.3576	10.5935	10.8536	11.1298	10.7869	10.9717	12	12	13	12	10	12	14	11	cis
106860348	GI_38091480-S	380712	2010305C02Rik	RIKEN cDNA 2010305C02 gene	75.2859	11	exon 5	NES08468848|75.285972|	CTGGTCACCGTGGGCAGCATAAGCATCTCCACAGGGATCCGAATTCTGAC	rs13481109	11	53.694	76.4113	8.55154	7.23506	55	7.44355	41	7.49347	7.68933	7.48032	7.63601	7.04111	7.26681	6.89084	7.19974	14	10	15	10	11	11	15	10	cis
106760253	GI_38091589-S	NA	LOC268393		29.5019	11	putative intergenic		GACCCCCGACCTCTGGAAAGAGACTGTCTTCACAAATCAGGAATTCACTG	rs3659741	17	12.854	24.5785	33.8603	10.2721	52	14.5131	44	11.342	15.5156	10.8873	15.2535	10.2973	14.0387	8.76051	12.9998	12	12	13	12	13	9	14	11	trans
101570121	GI_38091844-S	71059	Hexim2	hexamthylene bis-acetamide inducible 2	102.955	11	exon 3		TCAGGAGAACGAGATGTGGAACCGAGAGGGCGGCTACTGTGACCAGGAGA	rs3685813	11	85.537	102.611	7.98824	7.55235	49	7.76884	47	7.12562	7.27746	7.69156	7.83707	8.44796	8.68179	7.1074	7.28474	12	12	14	11	10	12	13	12	cis
103800672	GI_38093416-S	NA	LOC385065		20.4196	8	putative intergenic		CCAGTACACACTGATGGCTCAGGCGGTGGACAGGGACACCAACAAACCAC	UT_8_22.019102	8	15.008	24.6144	7.92394	8.23902	55	8.60105	41	8.72114	9.14476	8.28396	8.65148	8.17	8.43262	7.76789	8.21403	14	10	15	10	12	10	14	11	cis
105570142	GI_46852192-I	52023	D14Ertd581e	DNA segment, Chr 14, ERATO Doi 581, expressed	98.1373	14	3' UTR		GACCTAGTGTTTGGTGTTGAAGAAAGCTGGAGCCTAACCCAGCCAGGCCC	D14Mit228	14	48.322	98.2682	21.2935	7.81396	45	7.25998	51	7.96843	7.36007	7.9056	7.37332	7.48648	7.08095	7.88702	7.20247	11	13	12	13	11	11	11	14	cis
6350441	GI_51921354-S	433940	BC057022	cDNA sequence BC057022	114.874	5	3' UTR		GCGCTCCGGAAAGCGGTACTGTATCTCGCCAAGGCCTGTCTGAGCACTAA	gnf05.106.456	5	73.66	112.576	9.02613	7.38422	45	7.15222	51	7.35331	7.08174	7.46475	7.25245	7.5064	7.34028	7.21522	6.96465	12	12	11	14	11	11	11	14	cis
104560161	GI_6715563-S	17276	Mela	melanoma antigen	126.32	8	putative intergenic		TATTGCTGCCCAGCTCTATAAAAAGGGTAAGAACCCCACACTCGGCGCGC	CEL-1_32373639	1	20.981	32.0305	18.2356	8.14137	51	12.2025	45	8.79582	12.1692	6.87736	10.2018	8.20574	12.7559	8.68281	13.6493	14	10	13	12	12	10	12	13	trans
3450075	GI_85838508-I	20401	Sh3bp1	SH3-domain binding protein 1	78.7373	15	exon 18		GACTTGCCCAAACCAACTTCTCCCAAGGTCAGCAGGAACCCCACCGAAAC	rs3667755	15	52.748	78.7382	10.6361	7.37385	39	7.55944	57	7.20247	7.36147	7.31387	7.52614	7.2558	7.43136	7.66519	7.92616	9	15	10	15	9	13	11	14	cis
102510022	ri|1110038G02|R000018A19|AK004156|418-S	68755	Cgrrf1	cell growth regulator with ring finger domain 1	45.7542	14	exon 2		GGTGGTTTTCACCTGCTTCATCGTCACCACCGGCCTGGTATTAGGATGGT	rs3685284	15	69.315	94.0162	6.32985	8.26996	37	8.43527	59	7.2968	7.55097	8.14479	8.31667	9.31617	9.52917	8.31687	8.49804	9	15	9	16	9	13	10	15	trans
106900020	ri|1200006G13|R000008H01|AK004611|2882-S	74482	Ifitm7	interferon induced transmembrane protein 7	13.7478	16	intron 9		CACAGTGCCCAAGACAGACAGCTCATACCTGCCATCAAACACTCAGGAGG	rs4151923	16	6.848	13.728	50.811	9.24999	47	7.27646	49	9.46315	7.36133	9.37522	7.28311	8.94375	7.14786	9.21488	7.28939	12	12	12	13	12	10	11	14	cis
106020070	ri|1700022J01|ZX00050B24|AK006243|589-S	66091	Ndufa3	NADH dehydrogenase (ubiquinone) 1 alpha subcomplex, 3	3.22101	7	intron 3	mCV22843187|3.221019|	GGGACAGGGTTACTCACAGTTCTGATGCATTGAAGCCCGGGAGATGGAGG	CEL-7_6264134	7	0	11.2371	8.34057	7.56089	68	7.3056	28	7.22358	7.0363	7.67161	7.38262	7.51497	7.16492	7.85052	7.53607	18	6	17	8	16	6	17	8	cis
106980129	ri|1810010H13|R000022C24|AK007420|1588-S	236604	4933439C20Rik	RIKEN cDNA 4933439C20, similar to phosphatidylserine decarboxylase (PSSC, EC 4.1.1.65)	3.02882	11	putative intergenic		GGTGGCGTCTGTAGAGTTTCTTTCTCTCTCACTCATGTGGGGATGCGGGG	rs3659988	3	5.439	16.6424	11.7159	8.67692	45	9.92319	51	9.37238	10.8597	8.03166	9.52939	8.88485	9.91714	8.43311	9.49134	12	12	12	13	10	12	11	14	trans
104780332	ri|2210039O17|ZX00079D03|AK019056|357-S	170763	Zfp87	zinc finger protein 87	68.0202	13	intron 3	NES17762901|68.020236|	CCCCACTTGTGGAACATTCCATTGGGGCTTTGTGCCATGCAGCAGTGACT	rs3023086	13	34.712	53.4379	6.88077	8.66283	36	8.97432	60	8.64743	8.94306	8.68597	9.00564	8.46446	8.72933	8.85346	9.17137	9	15	9	16	9	13	9	16	trans
100360280	ri|2310022K01|ZX00039O16|AK009476|2168-S	71909	2310022K01Rik	RIKEN cDNA 2310022K01 gene	30.3658	7	putative intergenic	NES16134885|30.365809|	TGCCTGTGGGGAAAGCATCTGAACTACTGCTTCCAAGGGCTGCTTCTCTC	rs6239372	7	19.281	34.4076	6.57217	9.31285	50	8.99458	46	8.84104	8.54273	9.46247	9.15069	10.0288	9.6221	8.9753	8.73255	12	12	12	13	12	10	14	11	cis
103140672	ri|2310026D05|ZX00039F07|AK009502|2025-S	21841	Tia1	cytotoxic granule-associated RNA binding protein 1	86.3874	6	intron 7		TCAGCAGATAAGGTGCTGCTACCAAACCAGATGACCTGAGTTCAGTCCCC	rs6268328	6	63.028	86.3792	24.9185	8.01533	52	6.92465	44	8.62583	7.23444	7.96168	6.95219	7.6639	6.70897	7.79727	6.78852	13	11	14	11	13	9	12	13	cis
102450601	ri|2410112O06|ZX00082C09|AK010766|1602-S	76784	Mtif2	mitochondrial translational initiation factor 2	29.4267	11	5' UTR		CGCTTTTGCAGCATTCGCACGCCCTCTCCGCTATGGGAATTGTCAGCCTG	rs3706539	11	12.205	27.485	23.6495	7.99657	42	7.11437	54	8.18668	7.13291	8.1579	7.21741	7.898	7.26202	7.7642	6.83579	10	14	11	14	9	13	12	13	cis
101090181	ri|2510002P07|ZX00052J02|AK010893|690-S	414077	BC056474	cDNA sequence BC056474	87.9723	8	3' UTR		TTTACCTTCTCCCCCCCCCCCAAACCCGGCCACTGTTATGAGAAACACTG	rs3698182	8	48.904	86.4781	18.141	8.73987	50	8.08276	46	8.59345	8.01921	9.16834	8.31468	8.62611	8.07484	8.50292	7.947	13	11	14	11	11	11	12	13	cis
105700286	ri|2810404O06|ZX00053O03|AK012987|828-S	68988	Prpf31	PRP31 pre-mRNA processing factor 31 homolog (yeast)	3.23418	7	intron 4		CTCACCACTTAGGAGACTGAGGCAGCAGGTACATGAATGAGTTCAAGTCC	rs3724197	7	0.286	15.5291	7.32733	7.14397	71	7.43857	25	7.07794	7.32103	7.43992	7.77405	7.07943	7.4232	6.97507	7.20021	19	5	18	7	16	6	18	7	trans
105550341	ri|3732417K11|PX00010H23|AK028344|2676-S	66171	Pgls	6-phosphogluconolactonase	74.5243	8	intron 5		GTCTGTCTCCAGGCTCAGTGAAGGACTGTATGAAGGGGATGAGGTAGAAG	rs13481569	12	61.638	86.5344	6.37637	7.68459	52	7.44095	44	7.65591	7.31456	7.57347	7.27048	8.14111	7.87187	7.47646	7.30611	12	12	14	11	11	11	15	10	trans
106900273	ri|4732418C03|PX00050H19|AK028617|2368-S	219249	Tdrd3	tudor domain containing 3	86.3451	14	intron 13		TGTTGTTCCACAGACATTCCCTCATTTAGAGGGGTGTGGTCCTGAAGGGC	CEL-14_72998213	14	41.014	79.9496	8.26835	6.84224	37	6.73364	59	6.81259	6.7201	6.96672	6.83283	6.8389	6.72924	6.73691	6.65692	9	15	10	15	9	13	9	16	cis
101740706	ri|4733401O04|PX00313E22|AK029166|1145-S	14852	Gspt1	G1 to S phase transition 1	11.0197	16	intron 5		GTCGTTTTTCCTGGGGGAAGGACACTTGGACACTCAACCTTCGTCGGCGC	rs4161857	16	5.129	11.875	13.7339	7.41204	41	7.07709	55	7.26895	6.96784	7.58658	7.16631	7.46734	7.16483	7.31974	7.02548	10	14	10	15	11	11	10	15	cis
101690047	ri|4921535H13|PX00639C11|AK076615|2240-S	22628	Ywhag	3-monooxygenase/tryptophan 5-monooxygenase activation protein, gamma polypeptide	136.216	5	intron 2		AGAATTGCCAGCCATGTGTGTGTAAGCCAGAGGACCGCTTGCAGGTGTCG	rs13478557	5	107.023	139.748	21.6167	7.48409	48	8.35001	48	7.46391	8.2595	7.80572	8.85861	7.13931	7.73035	7.5021	8.43425	12	12	13	12	12	10	11	14	cis
100460075	ri|5730408I11|PX00002P17|AK017525|937-S	319555	Nwd1	NACHT and WD repeat domain containing 1	75.4034	8	intron 3	mCV24129412|75.403409|	CTCTATCCAGGCTTTTGGGTCGGGAGTGGTCCCTGGGTGGTCTTTGCAGA	rs13479838	8	41.794	77.7893	9.85637	6.98377	50	6.71513	46	6.88509	6.70286	6.96233	6.66361	7.08953	6.79641	7.01875	6.70034	13	11	14	11	11	11	12	13	cis
106510088	ri|5830465M17|PX00040J21|AK077789|1995-S	56321	Aatf	apoptosis antagonizing transcription factor	84.2833	11	intron 10		CTAGTCCATGGCGGCTTCAAACTGGCAGTGCTGCTTCAGTCTCCTGAGTG	rs4225385	5	66.496	103.838	6.82997	8.1908	62	7.68331	34	8.6147	8.08301	8.51848	7.97801	7.33867	7.03658	8.10508	7.72447	17	7	16	9	13	9	16	9	trans
102570451	ri|8430432F24|PX00025O22|AK033402|2385-S	19650	Rbl1	retinoblastoma-like 1 (p107)	156.867	2	intron 14		CTTGAGTGAGTAGGAAGATGGATAGGGTCCGAGAGGAATTGGAGGAGGGG	UT_2_158.095429	2	93.259	157.161	17.1727	9.08004	26	8.71345	70	8.86145	8.42567	8.96383	8.56159	9.7728	9.30604	8.92977	8.56944	8	16	7	18	5	17	6	19	cis
106130592	ri|9130204C11|PX00061D15|AK033633|2103-S	100049155	ENSMUSG00000071525	predicted gene, ENSMUSG00000071525	47.1197	19	putative intergenic		GGTGTCTGACTTGGGGAAGTATGGCCACCTTTGTCCTCTCTACGCGGGTC	rs13483641	19	58.705	45.0449	17.6756	8.29257	52	7.71588	44	7.99836	7.49538	8.19726	7.62705	9.08478	8.7958	7.8063	7.30526	12	12	13	12	14	8	13	12	cis
104480541	ri|9430038G21|PX00108F18|AK034787|1902-S	71707	Ubiad1	UbiA prenyltransferase domain containing 1	147.287	4	intron 2		TCATGAGATCCAACACCCCCTTGGAGCCCCAGTTGGCATCAGCACACATG	rs3675987	4	89.602	147.129	19.0833	6.71435	45	6.9584	51	6.66543	6.96966	6.74204	6.9972	6.75269	6.98944	6.70596	6.87756	12	12	11	14	10	12	12	13	cis
106290044	ri|9630026H04|PX00115J24|AK036004|2228-S	56717	Frap1	FK506 binding protein 12-rapamycin associated protein 1	147.299	4	intron 6	NES09117445|147.298662|	CCATAGAGCAGGCCTTACATCTGTTTGAGCTTGGCACGGCTCTCTCCTGC	rs6358921	4	92.086	149.93	7.80087	8.05109	46	8.33415	50	7.37212	7.53749	7.9675	8.23585	9.13036	9.39233	7.96386	8.13733	13	11	11	14	10	12	12	13	cis
101780139	ri|A230090H19|PX00130A24|AK039051|1331-S	76742	Snx27	sorting nexin family member 27	94.5867	3	3' UTR		TCGGAGGGTTGTCTCCAGATCGGAGGCCCTGCTGCTCCTCAGTAACTCTT	rs13477250	3	50.593	88.5921	12.0407	8.53394	67	9.28189	29	8.53629	9.28926	8.08238	8.77323	8.49607	9.06546	8.96899	10.0821	16	8	16	9	17	5	18	7	cis
102230128	ri|A230093O07|PX00129B14|AK039084|1598-S	12572	Cdk7	cyclin-dependent kinase 7 (homolog of Xenopus MO15 cdk-activating kinase)	101.809	13	intron 10		CCCAGACCAGATGCTGCAGGAGCCACTTTCTTCAGGTGGTCATAGTCAGG	mCV25433152	2	11.868	17.8295	8.2002	7.27169	52	7.06336	44	7.40515	7.19077	7.3387	7.21169	7.0794	6.87952	7.21851	6.98972	14	10	14	11	11	11	13	12	trans
106380672	ri|A530021E08|PX00316D01|AK079949|1768-S	319545	D430020J02Rik	RIKEN cDNA D430020J02 gene	116.786	12	intron 11		CCCAAGTTCGGTGCGTAGCACCCATGTCAGATGGCTCATGGCTGTCTGTT	rs3694890	12	99.319	117.832	7.8277	7.4375	45	7.02514	51	7.51605	7.21628	7.17618	6.83589	7.84437	7.3682	7.23209	6.74752	11	13	11	14	11	11	12	13	cis
101780601	ri|A730083G01|PX00152L17|AK043310|371-S	56220	Zfp386	zinc finger protein 386 (Kruppel-like)	116.503	12	exon 3		AGGACAGCATCCCTGCAGAGCTCCCAACGCACTGCCACCATTTCATGCCT	rs3663172	12	89.241	108.346	8.90284	6.5446	44	6.68154	52	6.65302	6.74903	6.68384	6.80284	6.40526	6.51565	6.45434	6.61858	10	14	11	14	11	11	12	13	cis
100780332	ri|A830081I21|PX00155N16|AK080676|3736-S	74211	2009-09-14	septin 14	57.0541	9	intron 3		CTGGAGAAGGAGCTAAGGGTTCTGCACCTTGATTGATCTGCAGGCAGCAG	rs3677551	9	33.281	56.5035	7.74774	7.61573	34	7.35669	62	7.84642	7.46828	7.32941	7.10271	8.15389	7.83156	7.28164	7.04197	10	14	10	15	6	16	8	17	cis
104570014	ri|B230312E22|PX00159C21|AK080818|1951-S	98733	Obsl1	obscurin-like 1	46.4734	6	intron 14		GTCAGCAAGAGGGTGCTGTAGAAACAAAGAGATAGTTGAGGACTGAGCCC	rs3686436	7	123.239	144.257	6.17616	6.39576	36	6.47826	60	6.41472	6.49491	6.41696	6.48742	6.3715	6.45692	6.37815	6.47228	8	16	10	15	7	15	11	14	trans
101940008	ri|B230326M24|PX00160G23|AK045954|2047-S	20720	Serpine2	serine (or cysteine) peptidase inhibitor, clade E, member 2	79.6737	1	3' UTR		GTGGAATGCTGGATGCCTGGGATGCTGTAGTGAAGGATGAGCAGGCCGGT	rs6234856	1	66.851	89.7476	8.12177	8.24655	57	7.74967	39	7.57487	7.17	9.09654	8.53737	7.17197	6.67948	8.96361	8.50118	14	10	14	11	13	9	16	9	trans
104920746	ri|B830015C02|PX00073A09|AK046820|2129-S	NA	B830015C02Rik	RIKEN B830015C02Rik	81.599	12	putative intergenic		TCTGTGCCACATGCCATGAGAGAAGGTGGGAACACACATCCCTTAGATGC	rs6263380	12	58.013	83.7292	6.08013	6.79022	59	6.93482	37	6.75099	6.83973	6.97245	7.14754	6.70882	6.8627	6.72398	6.86891	14	10	15	10	13	9	17	8	cis
105890725	ri|C330012K12|PX00076C16|AK049200|1841-S	22137	Ttk	Ttk protein kinase	83.6687	9	exon 24		CAGCTGTGACACAGTTAACAACAAGAAAGGGGTCAGGACCAGACCGAGAC	gnf01.018.340	1	9.874	21.4394	6.2385	6.85039	50	6.7468	46	6.81507	6.74067	6.87668	6.76562	6.87606	6.75088	6.83302	6.73071	12	12	13	12	12	10	13	12	trans
105570338	ri|D930048J18|PX00204G12|AK086738|2007-S	66606	Lrrc57	leucine rich repeat containing 57	120.048	2	3' UTR	NES09028683|120.047742|	GGAGAGCAGCTTACTGAAACATATCCACGGGATGAGAAAAACCTACCGGC	rs13476740	2	79.601	121.278	11.819	6.93002	37	6.74294	59	6.8806	6.70261	6.88884	6.6975	6.9883	6.81943	6.96986	6.75767	10	14	9	16	8	14	10	15	cis
100510309	ri|E130012P04|PX00208I02|AK053379|442-S	328232	Gfod1	glucose-fructose oxidoreductase domain containing 1	43.2766	13	intron 2		AGCGCCACATTGCCTGGATGTTATTTCCATCGCTACTAGTTTGCCTGTCC	rs6248694	9	73.466	111.807	6.76848	8.33987	60	7.90325	36	8.18187	7.74381	7.98977	7.50215	8.21345	7.85301	8.94081	8.51404	15	9	16	9	13	9	16	9	trans
102470692	ri|E230024B12|PX00209D12|AK087605|2166-S	NA	E230024B12Rik	hypothetical protein	23.2074	19	putative intergenic		AAGCACCGCCATCTTGGCATTTTGCTAAACCTCCTACTTCCTTGGGCGCC	rs6259521	19	24.376	24.0139	12.0335	7.51887	60	6.94031	36	8.08576	7.36251	7.69878	6.91924	6.80736	6.41594	7.48359	6.94847	15	9	15	10	15	7	15	10	cis
103850047	ri|E230024I19|PX00210G03|AK054169|4118-S	226541	Klhl20	kelch-like 20 (Drosophila)	162.933	1	intron 10	mCV24546053|162.933171|	GGATCGATCATGAGTTTGAGGCCGGGCTACATAGTGAGTTCTAGGCTAGC	D1Mit200	1	93.756	152.08	9.13179	7.12396	54	6.79549	42	7.33535	6.91502	7.07251	6.72759	7.13244	6.87084	6.98573	6.67819	12	12	14	11	14	8	14	11	trans
101410746	ri|E330016A09|PX00211B22|AK054329|3440-S	94184	Pdxdc1	pyridoxal-dependent decarboxylase domain containing 1	13.7478	16	intron 9		GTGCCCAAGACAGACAGCTCATACCTGCCATCAAACACTCAGGAGGCTGA	rs4151923	16	6.848	13.728	49.7231	9.32127	47	7.16533	49	9.55886	7.33363	9.46884	7.19558	8.9487	6.91305	9.30753	7.17319	12	12	12	13	12	10	11	14	cis
101980739	ri|F730038K04|PL00003N03|AK089484|1335-S	228836	Dlgap4	discs, large homolog-associated protein 4 (Drosophila)	156.438	2	intron 3		TAGTGGACAAAGGTGAGGGCAGGGGTCCGGGGTGGTGGAGCACTTCCAAA	rs4231033	15	84.903	103.127	6.168	6.62463	47	6.55988	49	6.63347	6.55477	6.61641	6.57198	6.63713	6.58215	6.61601	6.53208	12	12	14	11	9	13	12	13	trans
105550685	ri|F830002E14|PL00004M15|AK089567|1280-S	NA	F830002E14Rik	RIKEN F830002E14Rik	3.02555	9	putative intergenic		TTCCGTGATTTTCAGTTTTCTCGCCATATTCCAGGTCCTACAGTGTGGAG	rs3659988	3	5.439	16.6424	8.40326	7.77959	45	8.6512	51	7.87906	8.76843	7.37341	8.50327	8.02888	8.79404	7.88758	8.56566	12	12	12	13	10	12	11	14	trans
106760687	ri|F830033L24|PL00007A19|AK089856|4767-S	57437	Golga7	golgi autoantigen, golgin subfamily a, 7	24.7117	8	intron 4		CCCGTGTACAGCTGATAACTGTGTCCCGTGTACAGCTGATAACTGTGTCC	UT_8_22.019102	8	15.008	24.6144	13.1675	7.04948	55	7.53358	41	7.02964	7.37594	6.70143	7.24173	7.93311	8.37458	6.68485	7.17766	14	10	15	10	12	10	14	11	cis
1990593	scl0001124.1_3133-S	69538	Antxr1	anthrax toxin receptor 1	87.0998	6	3' UTR		GCGCAAAGGGAATTCATGCTGTGTAAAGTGGGTGGAATTCGTTTGCAAGC	rs13477682	4	27.235	46.5616	6.64692	6.56832	78	6.7062	18	6.644	6.79047	6.62646	6.7482	6.47514	6.62612	6.51629	6.66953	20	4	20	5	17	5	21	4	trans
2900341	scl0001356.1_58-S	236604	4933439C20Rik	RIKEN cDNA 4933439C20, similar to phosphatidylserine decarboxylase (PSSC, EC 4.1.1.65)	3.02754	11	putative intergenic		AGACCTGCTCTGAATCTGCGCTCCTGGCTGCTGACCATCCTCCACTACCT	rs3668064	3	2.437	9.25289	8.83942	7.99373	47	8.66071	49	8.7433	9.59858	7.86868	8.36466	7.29398	8.08968	7.96276	8.59536	12	12	13	12	10	12	12	13	trans
1230092	scl0001397.1_34-S	72947	Agxt2l2	alanine-glyoxylate aminotransferase 2-like 2	51.4429	11	exon 12	mCV24267551|51.442933|	GGCCCTGGAAAGAATATTCTGAAGTTCAAGCCCCCAATGTGCTTCAACGT	rs8243055	11	30.88	52.0975	17.9021	7.27975	37	6.87059	59	7.42625	7.06747	7.61312	7.09007	7.10498	6.62912	6.97304	6.67811	10	14	9	16	8	14	10	15	cis
2030092	scl000187.1_133-S	233575	Frag1	FGF receptor activating protein 1	102.11	7	exon 5	NES11626014|102.110059|	GCGTCTCCATGTCCGGGTTACCGCCTTCTCTGCCGCATTAACTTCAGTCT	rs6227780	7	66.546	99.2995	16.5917	7.85368	54	7.19439	42	7.83853	7.2521	8.05525	7.23612	7.5571	6.97997	7.91595	7.29944	13	11	14	11	12	10	15	10	cis
100360162	scl0002107.1_66-S	69269	Scnm1	sodium channel modifier 1	95.2156	3	exon 6		AGGAACCTGAGCCTAGGGAGAGATCAGATGCCAAAGAGTCAGCAGCTCTC	rs13477250	3	50.593	88.5921	10.256	9.09296	67	8.76253	29	8.76802	8.49477	9.17406	8.82769	9.2161	8.84744	9.19342	8.92412	16	8	16	9	17	5	18	7	cis
6660408	scl0002121.1_81-S	76022	5830417I10Rik	RIKEN cDNA 5830417I10 gene	88.9849	3	putative intergenic		GCTGTTGCTGTATGATGAGGACATTCTCGACCGGGACCCACTCAGGGAGC	rs13477250	3	50.593	88.5921	26.823	7.84998	67	6.86269	29	7.91363	6.74062	8.18576	7.07192	7.59858	6.70905	7.73235	6.84295	16	8	16	9	17	5	18	7	cis
5670066	scl0002287.1_881-S	52690	Setd3	SET domain containing 3	108.555	12	3' UTR		AGAATATCCCCAGTACCAAAAGAAAAGGTGAGGTGGCAACCTGATTTCTA	rs3663172	12	89.241	108.346	9.00726	9.61375	44	9.1692	52	9.33613	8.99437	9.31455	8.81495	10.3496	10.0491	9.44485	8.99442	10	14	11	14	11	11	12	13	cis
6660497	scl000299.1_29-S	13885	Esd	esterase D/formylglutathione hydrolase	73.4788	14	exon 8	NES17262290|73.478863|	GCTGTGTTCTTGGGGCAAAAAAGCTTTTAGTGGATATTTGGGACCAGATG	rs6383758	14	36.55	71.9878	10.4449	10.2166	41	9.37649	55	10.1517	9.40175	10.3384	9.28209	10.1357	9.43325	10.2283	9.3956	10	14	11	14	10	12	10	15	cis
4560112	scl0003135.1_5-S	269400	Rtel1	regulator of telomere elongation helicase 1	181.286	2	3' UTR	NES08689609|181.285832|	TGGTGCTGTTAACAGGAAGCAGAGCATTACACAGGTCATCTGGCCGAAGC	rs6402916	2	142.184	181.737	17.7482	8.84497	35	8.25803	61	8.74581	8.22626	8.88695	8.2953	9.26901	8.57944	8.54728	7.95218	8	16	9	16	8	14	10	15	cis
2570471	scl0003190.1_15-S	66971	Cdk5rap1	CDK5 regulatory subunit associated protein 1	154.062	2	exon 2		GGTGTGTCCTCCAAGTACAGAGGTTGTCAGCACCATTCACCTCCATGTGC	rs6376291	2	92.055	153.833	15.6628	7.41415	27	6.77323	69	7.28748	6.72729	7.7021	6.92605	7.26483	6.7126	7.32356	6.72943	8	16	8	17	5	17	6	19	cis
6510097	scl000341.1_0-S	11546	Parp2	poly (ADP-ribose) polymerase family, member 2	49.7428	14	exon 16	mCV22890428|49.742807|	ATGAACTACTGGAGGCCAATCCTAAAGCACAAGGATTGCTTCGGGGCAAG	D14Mit63	14	23.948	54.3872	31.5383	9.72766	32	8.72114	64	9.56247	8.64913	9.96284	8.86856	10.047	9.00203	9.40944	8.38154	9	15	9	16	6	16	8	17	cis
1770341	scl0004063.1_90-S	68366	Tmem129	transmembrane protein 129	33.9716	5	exon 3		TTTGCTTCCCATGTGGAGGTCAACCCAGCCTATTCAGTACCCAGCAACCA	rs3674193	2	137.091	178.647	6.56777	6.91731	46	7.10244	50	6.78819	7.00678	7.10586	7.27748	6.84992	7.04423	6.90436	7.07465	11	13	12	13	10	12	13	12	trans
7050156	scl000589.1_182-S	67023	2010315L10Rik	RIKEN cDNA 2010315L10 gene	74.2981	8	intron 7	mCV22793442|74.298097|	CCTTGGGAAAGGGCCACATGGATGTCTTTACCTATCACTACTGGGGACCT	rs13479838	8	41.794	77.7893	15.1359	7.68866	50	7.21968	46	7.6217	7.1195	7.66386	7.11937	7.54862	7.26379	7.91851	7.352	13	11	14	11	11	11	12	13	cis
5420048	scl000973.1_27-S	80914	Uck2	uridine-cytidine kinase 2	169.067	1	exon 5		GGGACCTTGAGCAGATTTTATCACAGTACATTACGTTTGTGAAGCCTGCC	D1Mit200	1	93.756	152.08	6.97839	9.33659	54	8.9637	42	9.16503	8.7559	10.4365	10.1347	9.13095	8.86874	8.58944	8.08848	12	12	14	11	14	8	14	11	trans
2120538	scl000996.1_9-S	78255	Ralgps2	Ral GEF with PH domain and SH3 binding motif 2	158.646	1	3' UTR		TAAACGCCTGAGACAGAAGAGGAGTGCTATTGTTCCCGTGTGGAACCGGG	rs3677638	1	97.848	158.298	8.70648	7.49361	58	7.20238	38	7.67835	7.36282	7.614	7.28415	7.30403	7.11096	7.40272	7.00813	13	11	15	10	15	7	15	10	cis
4540746	scl00100532.2_66-S	100532	Rell1	RELT-like 1	64.1889	5	3' UTR		TGTGGTAGATGCAGTTTGATGTGAACCCACACTGGCAGCTAGTGACTTGG	rs3666143	5	44.319	63.2699	6.96486	8.37526	50	8.20569	46	7.66545	7.42344	7.60122	7.32129	9.56758	9.25144	9.00146	8.68771	13	11	14	11	10	12	13	12	cis
2680369	scl00107476.1_222-S	107476	Acaca	acetyl-Coenzyme A carboxylase alpha	84.2177	11	3' UTR		TCTGTCCACTTGTTCACAAAGCAGCCTTCACACGTGTCAGTGAGAGTTCG	rs13481145	11	68.607	88.2519	10.6047	10.2778	60	9.81006	36	10.9632	10.7325	10.8039	10.3564	9.48095	9.053	9.6738	9.24316	15	9	17	8	12	10	16	9	cis
520075	scl00107729.1_261-S	107729	Ubg	ubiquitin, beta-galactosidase related	125.676	5	putative intergenic	mCV25058144|125.675672|	GCAAGACCATCACCTTGGACGTCGAGCCCAGTGTTACCACCAAGAAGGGG	rs3671202	5	85.843	125.099	22.8581	13.5829	48	14.2667	48	13.7017	14.3148	13.1032	13.9365	13.4934	14.1199	14.0487	14.6664	13	11	13	12	10	12	12	13	cis
1770520	scl00108686.2_43-S	108686	Ccdc88a	coiled coil domain containing 88A	29.4091	11	3' UTR	mCV25279503|29.409088|	CCCACTCTCTGTAATAGTCACTAGCAGGTTGTGTTTATAGCAACCATTGG	rs3706539	11	12.205	27.485	20.306	7.9481	42	7.0911	54	8.26607	7.39769	7.78483	6.84516	7.86882	7.14274	7.89226	6.97413	10	14	11	14	9	13	12	13	cis
2900114	scl00109006.2_49-S	109006	Ciapin1	cytokine induced apoptosis inhibitor 1	97.712	8	3' UTR		GGGAAGAGGGTGGATGCGCCTAAGGAACTCTGCTCCTGGTGTTACAGTGC	rs4227350	8	56.972	98.5327	22.7856	10.622	44	11.1667	52	10.3483	10.9824	11.0123	11.4905	11.1403	11.6328	9.97543	10.6578	11	13	10	15	12	10	11	14	cis
1580095	scl0011737.2_249-S	11737	Anp32a	acidic (leucine-rich) nuclear phosphoprotein 32 family, member A	62.1767	9	3' UTR	09.064.732|62.176699|	CCCTGCGTCTCATTGGTACAGAACAACTGCCACTCATTTTTCTCCCGCCC	rs3655717	9	38.1	65.2632	12.9022	11.2411	32	10.9244	64	11.7221	11.4479	11.3884	11.1304	10.5248	10.1993	11.1496	10.9093	9	15	9	16	7	15	7	18	cis
4920397	scl0011758.2_303-S	11758	Prdx6	peroxiredoxin 6	163.077	1	3' UTR		CCCCAGGGGCTCAGATTACAAATGTTACCATCATGCCCTATGCCATCAGC	D1Mit200	1	93.756	152.08	12.5487	7.24874	54	7.03903	42	7.26609	7.04639	7.32482	7.06681	7.16062	6.93186	7.24591	7.08116	12	12	14	11	14	8	14	11	trans
2340735	scl0012631.1_129-S	12631	Cfl1	cofilin 1, non-muscle	5.49495	19	putative intergenic		GGGTGATGCAAATCCCAGAAGCATGGGCCTATCGCCACTTAAAGGAGCCG	rs13483510	19	1.767	6.37255	17.3577	9.52478	72	8.93607	24	9.25604	8.7416	9.27992	8.63453	9.59221	9.1023	9.96746	9.26587	18	6	19	6	16	6	19	6	cis
4200215	scl0013858.2_190-S	13858	Eps15	epidermal growth factor receptor pathway substrate 15	108.883	4	3' UTR		CAGCAGTACAGTGCTCTCTGGAACACTGAAGCTATTTACCATGTGCATCA	rs3698182	8	48.904	86.4781	6.34932	8.79876	50	9.0762	46	7.59843	7.79117	8.88933	9.06144	9.62389	9.82537	9.23707	9.54213	13	11	14	11	11	11	12	13	trans
6350575	scl0014339.2_163-S	NA	Fts	thymoma viral proto-oncogene 1 interacting protein	90.4	8	putative intergenic		CTTGTAGGTCCTCAGCTGGGTGCTGTAGACGAGCATGAAGTTACCTAGTA	rs4227313	8	55.466	94.0022	13.5433	8.37353	47	7.68133	49	8.1368	7.41554	8.13591	7.62243	8.65791	7.88444	8.58078	7.81875	12	12	12	13	12	10	11	14	cis
3450551	scl0014700.2_203-S	14700	Gng10	guanine nucleotide binding protein (G protein), gamma 10	59.1353	4	3' UTR	NES09420242|59.135313|	CCTCACTACCAAACTTGCTGGATGCGCCTCTTTCACCATGGAGCCTGTGT	rs8275764	4	36.888	64.7179	8.6849	10.313	74	10.816	22	10.1997	10.7593	10.7035	11.2701	9.36416	9.93862	10.8087	11.3809	19	5	19	6	16	6	20	5	cis
4540286	scl0014751.2_296-S	14751	Gpi1	glucose phosphate isomerase 1	33.911	7	3' UTR	NES11831666|33.910997|	CGCACCCTCCCTGTTGAAGCTGATGGAAGGGCTTTGACGTGTCATGTTGT	rs6239372	7	19.281	34.4076	6.29316	12.6264	50	12.3961	46	13.0979	12.8191	12.6306	12.3961	10.6549	10.4434	13.9085	13.7099	12	12	12	13	12	10	14	11	cis
1990408	scl00170755.1_45-S	170755	Sgk3	serum/glucocorticoid regulated kinase 3	9.88449	1	3' UTR		GACTTTTTTATCATAGCAGAACTATGCAGGTTGGTTTATGATGGTACAGG	rs6298633	1	2.367	6.82024	8.94677	6.77956	58	6.60253	38	6.75604	6.55645	6.72342	6.61055	6.75804	6.58261	6.87026	6.66475	14	10	15	10	13	9	16	9	cis
5700563	scl0019933.1_157-S	19933	Rpl21	ribosomal protein L21	147.147	5	3' UTR		GCCACCTCCATAGGCAATGGAGCTAACATTCTTGCTACAGTGGCCGCAGC	UT_5_145.838572	5	119.591	147.266	19.2128	7.97895	44	7.41061	52	8.47035	7.85696	8.49487	7.87216	7.49911	6.96079	7.34715	6.95362	11	13	12	13	11	11	10	15	cis
3190717	scl00217449.2_221-S	217449	Ttc15	tetratricopeptide repeat domain 15	29.2774	12	3' UTR	NES15376685|29.277384|	GCCATATGCATGGCATTCAGAAACAGGGAACATAAGGACGTGGGGTTCCC	UT_12_23.29234	12	14.83	29.4533	36.9716	7.37929	50	8.20464	46	7.53896	8.3717	7.60421	8.52725	7.26611	8.0263	7.07582	7.90268	13	11	13	12	12	10	12	13	cis
4570075	scl00218989.1_168-S	218989	6720456H20Rik	RIKEN cDNA 6720456H20 gene	47.4369	14	3' UTR		GGGCATTGTGGCTGCCATCATCACTAGCAAAGCACTGAGCACGTCCCACT	D14Mit63	14	23.948	54.3872	22.4135	8.60223	32	7.92974	64	8.77465	8.2066	8.52871	7.86977	8.40213	7.61189	8.64105	8.04106	9	15	9	16	6	16	8	17	cis
6940458	scl0021961.1_190-S	21961	Tns1	tensin 1	73.8463	1	putative intergenic		TTAGGCCAAAGGTCCTATGGTCCATTTGCAGGGTTGGAAAGGCCCTTGCC	rs13474356	4	66.746	124.57	6.16544	8.98065	20	8.50795	76	10.4651	9.99668	9.11833	8.49371	9.21271	8.85791	7.14538	6.79221	5	19	6	19	4	18	5	20	trans
1240142	scl00223696.2_201-S	223696	Tomm22	translocase of outer mitochondrial membrane 22 homolog (yeast)	79.4999	15	3' UTR	mCV25427786|79.49994|AA682079_245|79.499961|	GAGTACAGAAGTCACCAGGAATCCCAGAGAGAAGGGAGGCTGGCTGTAGC	rs4230869	15	53.332	79.5	33.647	11.3626	35	8.5617	61	11.0966	8.00933	11.7961	8.91985	11.2168	8.61605	11.302	8.71816	8	16	9	16	8	14	10	15	cis
2370315	scl0022647.1_28-S	20402	Zfp106	zinc finger protein 106	120.201	2	3' UTR		GTGAGCAGTCTGAGGATAGGTTGGTCACACACAACGCAGGTCCGCTCTAG	rs13476740	2	79.601	121.278	16.2544	9.31462	37	8.86208	59	9.21077	8.70394	9.96127	9.51532	8.69735	8.25031	9.33031	8.88387	10	14	9	16	8	14	10	15	cis
870348	scl00229584.2_82-S	229584	Pogz	pogo transposable element with ZNF domain	94.9659	3	3' UTR	mCV24556367|94.965898|	ACGCCGGTAGTGATCAGTTCTGAGCCGAGGAGCTGGCCCATTGGTTACTC	gnf03.051.474	3	31.977	54.84	7.87367	8.51605	47	8.20209	49	8.58931	8.21881	8.77058	8.53978	8.53261	8.21214	8.17779	7.83994	11	13	12	13	12	10	12	13	trans
6550537	scl00231042.2_225-S	231042	Nupl2	nucleoporin like 2	23.6928	5	3' UTR		TTCTACCTGACCCATACTCCTCCCTAACTATGGCTTCTGAGATTGACTTG	rs13478142	5	17.77	23.158	14.5692	8.52668	48	8.13722	48	8.51142	8.13317	9.2445	8.90655	8.51406	8.0234	7.83697	7.46763	13	11	12	13	11	11	12	13	cis
1050504	scl00233575.1_0-S	233575	Frag1	FGF receptor activating protein 1	102.11	7	exon 5	NES11626014|102.110059|	CCGGCACAACATGTATTGTGAGGCTGGAGTGTATACCATCTTTGCCATCC	rs6227780	7	66.546	99.2995	9.94732	7.98276	54	7.59075	42	8.05309	7.75591	8.0741	7.56614	7.65734	7.22281	8.09689	7.80407	13	11	14	11	12	10	15	10	cis
4050390	scl0026374.1_320-S	26374	Rfwd2	ring finger and WD repeat domain 2	161.182	1	3' UTR		TGTTCTGGCAGGGGCAAGAGAGAGGCTCAGAGAATAAGAGCACTGGTCGC	D1Mit200	1	93.756	152.08	11.555	7.13583	54	6.93884	42	6.9809	6.83498	7.11267	6.95174	7.26334	7.06088	7.1643	6.95049	12	12	14	11	14	8	14	11	cis
2120068	scl0026992.2_59-S	26992	Brd7	bromodomain containing 7	91.223	8	exon 16		CACGGAGTGCGAAAAGCAATGGGGATTTCTGTTCCTTCCCCCATCGTGGG	rs13479907	8	53.725	92.2715	10.1635	10.0367	43	9.80031	53	9.91613	9.64649	10.2944	10.088	10.0731	9.91646	9.84591	9.57992	11	13	11	14	11	11	10	15	cis
3130292	scl00319164.1_303-S	319164	Hist1h2ac	histone cluster 1, H2ac	23.689	13	3' UTR		GGGCCAGGTGTTAAAACTTGACAGTATGTGAACAGCTGAAGTCTCAGCCG	gnf13.021.096	13	5.276	23.8722	13.1377	8.19645	51	7.31891	45	8.49829	7.53368	7.69157	7.05511	8.66272	7.80283	7.96909	6.98258	13	11	13	12	12	10	13	12	cis
104670037	scl00320511.1_292-S	NA	A830085I22Rik		61.6186	11	intron 17		GAAATAAGGGCGAGAGAAGACAGTGTCAGTCAGGTTTAGGCATCCACATT	rs3024185	11	38.524	62.9132	13.9707	7.45591	41	6.94709	55	7.79251	7.10867	7.15764	6.79899	7.40767	6.92137	7.48098	6.96028	10	14	11	14	8	14	12	13	cis
2760647	scl00320795.2_6-S	320795	Pkn1	protein kinase N1	86.5608	8	exon 21		CACTGAGCGCGATGCAGAAGATGTGAAAAAACAGCCTTTCTTCCGGTCTC	rs3698182	8	48.904	86.4781	13.9942	8.69956	50	9.27573	46	8.75264	9.21837	8.24249	8.76738	7.82124	8.37732	9.98041	10.5146	13	11	14	11	11	11	12	13	cis
106860484	scl00328133.1_25-S	328133	Slc39a9	solute carrier family 39 (zinc transporter), member 9	81.6018	12	putative intergenic		GAGACCTGAAGATGGGGACTGGTGGGAAAGGACCAGCAGACATGTAGGAC	rs3725854	12	57.727	82.0568	24.4673	7.98542	56	7.48141	40	7.93763	7.45389	8.10848	7.59591	7.76576	7.28584	8.0843	7.58933	14	10	14	11	12	10	16	9	cis
2360014	scl00353187.1_48-S	353187	Nr1d2	nuclear receptor subfamily 1, group D, member 2	17.0312	14	5' UTR		GGCGGCGCGGTGAGGGCCGCACCCTGTCCAGCGCCATGGAGCTGAACGCA	rs3671202	5	85.843	125.099	6.44248	9.13295	48	8.67944	48	8.3461	7.92123	8.81634	8.45642	9.6329	9.00515	9.91172	9.2262	13	11	13	12	10	12	12	13	trans
3850332	scl0050496.2_252-S	50496	E2f6	E2F transcription factor 6	16.8521	12	3' UTR		CAGGAGTCTGGGAAGCATCGTTAGTTTGGTAAACCTCTCCTGCTTTACAA	rs4229284	12	10.89	25.6839	8.08273	10.1986	43	10.4114	53	10.6907	10.8876	10.8571	11.1099	10.081	10.452	9.06217	9.31714	11	13	11	14	11	11	10	15	cis
3060348	scl0050793.2_215-S	50793	Orc3l	origin recognition complex, subunit 3-like (S. cerevisiae)	34.7583	4	3' UTR		GGGAAGTCTGCGAGTGTGGCCGCAAGGAAAATGGGAGGATCCAACAGTCC	rs3703981	4	22.463	35.4987	6.3276	7.9213	72	7.64786	24	8.12251	7.91004	8.1909	7.97196	7.60401	7.35361	7.70636	7.43501	19	5	19	6	16	6	18	7	cis
1470168	scl0051788.1_274-S	NA	H2afz	H2A histone family, member Z	137.804	3	3' UTR		TCGGGTCTTACCTTAGATCTCACTCAGCAACAAGTACATTCTCTGCTTAC	rs13477412	3	79.015	132.625	23.6631	11.913	39	13.5162	57	12.3524	13.8188	11.7822	13.5728	11.8637	13.3561	11.6976	13.2853	9	15	10	15	10	12	10	15	cis
1340440	scl0066039.2_47-S	66039	D14Ertd449e	DNA segment, Chr 14, ERATO Doi 449, expressed	25.037	14	3' UTR		GGCTAAAACACACTAGATTTATTTGTGGGTGCACCTATGCTCTGTGTGGT	rs13481905	13	55.455	81.5707	6.63949	8.29026	25	8.89108	71	9.11691	9.81411	8.72522	9.35102	7.55235	7.97389	7.84138	8.29786	6	18	6	19	6	16	7	18	trans
60500	scl0066520.2_292-S	66520	2610001J05Rik	RIKEN cDNA 2610001J05 gene	13.8199	6	putative intergenic		TGTTTTTATCTCGCAAGTTGATATTGTACTTAGATCTTAGCCAAAAACTT	rs3689263	2	52.853	74.112	6.03107	7.08188	42	6.9644	54	7.11244	7.00248	7.10999	7.02787	6.72805	6.58178	7.33274	7.20629	12	12	11	14	9	13	10	15	trans
6100390	scl0066801.1_114-S	66801	Prkrip1	Prkr interacting protein 1 (IL11 inducible)	136.479	5	exon 3		ATGGGTTCCAGTGCTGGGGCTGGCAGTGGAGAGTTCCACGTGTATAGGCA	rs3653795	2	112.212	166.322	6.83296	8.10522	41	8.40127	55	7.39198	7.62466	8.39088	8.60796	8.44268	8.79456	8.28266	8.53574	11	13	10	15	9	13	11	14	trans
1740593	scl0066818.2_109-S	66818	9130011J15Rik	RIKEN cDNA 9130011J15 gene	75.4951	8	3' UTR		GTCCTTCACACCCGCAGCATGCCTGAGCCTACCCACTTGCCTAGCATTGT	rs13479838	8	41.794	77.7893	19.4936	10.4837	50	10.0226	46	10.4521	9.87451	10.2165	9.80559	10.6584	10.3064	10.6694	10.0914	13	11	14	11	11	11	12	13	cis
3520601	scl0066830.2_105-S	66830	Btbd14b	BTB (POZ) domain containing 14B	87.5608	8	3' UTR	mCV24192638|87.56079|	CTTAGCAGGAAAGACAAGTAGGGGCAAACCCAGTGGCTACCCTCCCACCC	rs3698182	8	48.904	86.4781	20.6496	7.26475	50	7.74148	46	7.35281	7.74798	7.35465	7.9364	7.03623	7.49247	7.27395	7.78175	13	11	14	11	11	11	12	13	cis
4920041	scl0067266.2_123-S	67266	2900024C23Rik	RIKEN cDNA 2900024C23 gene	108.149	5	3' UTR	NES10407477|108.148893|	GAGGCATAAGCACCTAATGCTTTCCCAAGTGAACCTGATATTCAAGGTTT	rs3669104	5	71.619	108.217	14.8617	7.28536	49	7.00035	47	7.1986	6.86957	7.11746	6.92567	7.32927	6.99786	7.50337	7.1876	13	11	12	13	12	10	12	13	cis
6370114	scl0067398.1_126-S	67398	Srpr	signal recognition particle receptor ('docking protein')	34.9664	9	3' UTR	mCV24284983|34.96645|mCV24284973|34.966447|	CTTCCTGGGAGAAAGGGATTGTTGAGAAGGATTCCTGTTGTCCCGTACCC	rs6406454	9	15.371	33.1328	33.1765	10.3435	39	9.25334	57	10.3345	9.43991	10.4235	9.24125	10.1857	9.07706	10.3969	9.26659	11	13	11	14	8	14	9	16	cis
610086	scl0068263.1_199-S	68263	Pdhb	pyruvate dehydrogenase (lipoamide) beta	6.95676	14	putative intergenic		GGCAAGCTGAGTTATACCTTTACCTCAGTCTATGGGCTCCTCACACCTAG	rs13482054	14	0.576	9.27427	14.0246	7.49225	43	7.02601	53	7.57479	7.13242	7.75147	7.2387	7.24998	6.94026	7.32515	6.80931	11	13	12	13	9	13	11	14	cis
2680440	scl0068395.1_77-S	68395	0610037M15Rik	RIKEN cDNA 0610037M15 gene	35.0334	17	exon 3		CCGCACAGAGATACTACAACCAGAGCAAGGGCGGCTCTCACACACTCCAG	gnf17.035.152	17	19.544	34.6633	8.17586	9.20155	32	9.9632	64	9.82955	10.5947	9.27692	10.0348	8.35897	9.09518	9.34076	10.0121	8	16	8	17	8	14	8	17	cis
5130433	scl0070218.1_56-S	70218	3000004C01Rik	RIKEN cDNA 3000004C01 gene	102.722	11	3' UTR		GGTTGCTGACAAATGCCGGCTTAGCTCTCCTGGTGCTAAACACAGCATAC	rs13481187	11	82.128	100.468	9.34244	10.1833	54	9.91952	42	9.22841	8.89678	9.81952	9.51798	12.1907	11.6274	9.95061	9.50647	14	10	15	10	11	11	14	11	cis
360671	scl0070990.1_251-S	545725	Mterf	mitochondrial transcription termination factor	4.20351	5	3' UTR	mCV22646849|4.20354|	CAGTGTAGGAGGAGTCGCAGGCAATTGGACAGGTGTGGCACTGGTTCCAG	rs13480818	10	98.528	126.122	10.587	9.34139	41	9.62951	55	9.21363	9.56296	9.33396	9.60372	9.57539	9.77971	9.2192	9.60726	10	14	10	15	11	11	10	15	trans
6400170	scl0071957.1_179-S	78313	2410006F04Rik	RIKEN cDNA 2410006F04 gene	154.733	4	3' UTR		CTCTCTGCCCCAAGAAAACAGGGTTCCCAGAAAAATGGGGTTTTTACAGC	rs3720634	4	104.835	154.751	47.7826	7.83164	35	6.59339	61	7.8117	6.50997	7.9169	6.62977	7.72155	6.61505	7.85416	6.60969	10	14	9	16	7	15	9	16	cis
4200164	scl0072141.1_1-S	72141	Adpgk	ADP-dependent glucokinase	59.1138	9	3' UTR	NES14258916|59.11385|	ACCCCTGGGAGAGCTATGAGCCACCTGACCATTCTGCACTTGCTTGGAAG	rs3677551	9	33.281	56.5035	20.4567	10.2788	34	9.85491	62	8.75711	8.13519	9.53101	8.81535	9.44857	8.9931	13.7385	12.9995	10	14	10	15	6	16	8	17	cis
2470017	scl0074026.1_154-S	74026	4121402D02Rik	RIKEN cDNA 4121402D02 gene	98.6223	11	3' UTR		GGATTCCTTAGTGGGGCTTGATCCTATTAGCCAAACTTTTGGTGGTGAGG	D11Mit333	11	92.052	108.53	6.24347	10.9841	53	11.3162	43	11.0172	11.2746	10.2571	10.5767	10.4556	10.806	12.1475	12.5405	13	11	15	10	11	11	14	11	cis
3800097	scl0074600.2_54-S	74600	Mrpl47	mitochondrial ribosomal protein L47	32.9216	3	exon 5	NES10816702|32.921677|	GGTCAAGAAAAGCCCAGACCCGGTGCTTGGAGAAGGGACATCTTTGGACG	rs3151902	3	17.504	36.7955	8.9633	9.27171	28	9.75015	68	9.7296	10.0292	10.3285	10.7936	9.1549	9.61503	8.03398	8.49344	7	17	7	18	6	16	8	17	cis
3610072	scl0076497.2_72-S	76497	Ppp1r11	protein phosphatase 1, regulatory (inhibitor) subunit 11	36.5576	17	intron 3		GACACTGTGGACAATGAGCATATGGGGCGACGCTCGTCGAAATGCTGCTG	rs3659741	17	12.854	24.5785	7.57533	10.1614	52	10.4258	44	10.1989	10.44	10.5984	10.812	9.28314	9.43821	10.539	10.7969	12	12	13	12	13	9	14	11	trans
5910131	scl0076789.1_86-S	76789	2410129H14Rik	RIKEN cDNA 2410129H14 gene	97.9185	14	3' UTR	NES17286034|97.918575|	GCTGGATGGAGTTGCTTCTGCCCCTGTTACAGAATCTCAGTGGGATATTT	rs3688189	14	47.749	95.4478	9.39616	9.47423	45	8.88387	48	9.37317	8.86807	9.6776	8.97385	10.0203	9.68791	8.80734	8.19812	11	13	12	12	11	10	11	13	cis
4670528	scl0076952.1_100-S	76952	Nt5c2	5'-nucleotidase, cytosolic II	46.9414	19	3' UTR		CTGAAGAGTACAGAGGAGCAAGTTCCCAGAGCAGCAGCCACGGCATCGTG	rs13483641	19	58.705	45.0449	6.26358	7.97762	52	8.31802	44	8.15209	8.39672	8.3778	8.63888	7.51258	7.93266	7.9172	8.17538	12	12	13	12	14	8	13	12	cis
7040440	scl0077065.2_44-S	77065	Ints7	integrator complex subunit 7	193.323	1	3' UTR		CCCGCTCTGGTTTCTACTAGATGACGTATTACTCTACACCTGATGTCTAG	mCV23204820	1	139.402	191.811	13.503	9.63664	52	9.22572	44	9.99116	9.71105	10.0674	9.59918	9.49745	9.09295	8.98611	8.4997	13	11	14	11	11	11	14	11	cis
4920670	scl0078757.1_96-S	78757	4921505C17Rik	RIKEN cDNA 4921505C17 gene	6.7473	15	3' UTR		CGCTGCTACATTTTTGGAGGTTCTGGTGTTTGTAGGTCACTGAACAGACA	rs13480818	10	98.528	126.122	6.03344	9.80424	41	9.95513	55	9.68027	9.90417	9.38795	9.5725	10.5154	10.6951	9.56229	9.8427	10	14	10	15	11	11	10	15	trans
2260477	scl0081910.2_167-S	81910	Rrbp1	ribosome binding protein 1	143.677	2	intron 3		CCTTCGATATCATTCTCCTTGGTGCAAGGCCACATGGGACACAAATCCTA	rs13480733	10	72.646	101.545	6.60148	8.34682	37	8.24574	59	7.862	7.64305	8.35714	8.19565	7.9302	7.77934	9.33926	9.17612	10	14	8	17	10	12	9	16	trans
3290020	scl0083921.1_123-S	83921	Tmem2	transmembrane protein 2	21.9238	19	3' UTR		TGCTCAGTCCTGCGCTAACTCCAGTCGCTGCCCTGTTCAGTGATGTCTGG	D19Mit45	19	20.216	22.4031	9.9153	8.42469	57	8.91916	39	8.20149	8.51285	7.64614	8.17353	7.88261	8.35015	9.98444	10.411	15	9	14	11	14	8	14	11	cis
104120333	scl0100633.1_98-S	100633	B130019G13Rik	RIKEN cDNA B130019G13 gene	143.132	5	putative intergenic	NES16003167|143.132378|NES16003166|143.13234|	GCCTCTTCGCTACTACTGACTGTGATCTACTGCACGTGACTTCCCCGAGC	rs3685067	5	93.827	132.835	7.8236	8.20091	61	7.89437	35	8.30834	8.11075	8.31285	8.01132	7.77019	7.45009	8.36893	7.97143	16	8	16	9	14	8	15	10	trans
5050594	scl0101739.9_21-S	101739	Psip1	PC4 and SFRS1 interacting protein 1	82.957	4	exon 2		CCGGCGTCGCCCCTCAAACATGACTCGCGATTTCAAACCTGGAGACCTCA	rs13476571	2	52.28	72.2026	6.15361	8.12856	46	8.56454	50	8.26834	8.63692	8.04963	8.55857	9.25276	9.68298	7.02745	7.55454	13	11	12	13	10	12	11	14	trans
60100	scl0108991.1_11-S	76178	6330578E17Rik	RIKEN cDNA 6330578E17 gene	37.362	1	3' UTR		TCCTCTGCCCGTTAATAGTTGACTCTGGTTGAATTTTTGGTCATCACATC	rs13475816	1	24.42	37.5025	10.0359	10.4445	45	10.0798	51	10.3817	9.81738	11.2165	10.8029	9.73219	9.40963	10.4473	10.1307	11	13	11	14	11	11	12	13	cis
60022	scl0110196.3_64-S	110196	Fdps	farnesyl diphosphate synthetase	89.1802	3	exon 9		TGGCTGGTGGTTCAGTGTCTGCTACGAGCCTCTCCTCAACAGCGCCAGAT	rs3659436	6	68.291	94.6124	8.08379	11.5969	47	11.2226	49	11.6049	11.208	11.7937	11.5078	11.4352	11.0131	11.5246	11.1511	11	13	13	12	11	11	12	13	trans
5340242	scl0116748.2_296-S	116748	Lsm10	U7 snRNP-specific Sm-like protein LSM10	125.601	4	3' UTR		GCTGTGAGGAGTACTGCGAGTGTTTGGAGTGAATCACCTCTAACGTCCCG	rs13474356	4	66.746	124.57	9.50486	10.9831	20	10.7034	76	10.9996	10.7297	10.8389	10.6632	10.3375	10.0673	11.6561	11.289	5	19	6	19	4	18	5	20	cis
1740707	scl011886.1_45-S	11886	Asah1	N-acylsphingosine amidohydrolase 1	42.8398	8	3' UTR		CTCTTTTTCCTAGTTATTCTGCCTGCCAGTAACCCCAGGAAGAGTCTAGC	CEL-8_26907016	8	20.063	29.5357	10.2307	11.0661	63	10.667	33	11.2975	10.8229	10.7284	10.2912	9.59395	9.34906	12.4818	12.0339	16	8	17	8	14	8	16	9	trans
5340128	scl013806.12_49-S	13806	Eno1	enolase 1, alpha non-neuron	80.6378	2	putative intergenic		GGAACCCCCTGGCCAAATAAAGCATGGACCGGAGATCCCTGGAGCCACCA	rs3697097	4	91.513	149.241	6.10766	10.8545	49	11.104	47	10.8064	11.2018	10.8782	11.1177	9.35558	9.61535	12.149	12.3642	13	11	12	13	11	11	13	12	trans
1580195	scl014050.16_119-S	14050	Eya3	eyes absent 3 homolog (Drosophila)	131.997	4	3' UTR	mCV24228042|131.996718|	GCATCCATGGGTGGGATATATATATTTATGTGACTGCGGGCATTTGTGGC	rs13477991	4	80.065	133.152	39.4206	9.85411	31	8.26601	65	9.7457	8.25404	9.8243	8.26451	10.2604	8.49013	9.64894	8.0702	7	17	8	17	7	15	9	16	cis
6550204	scl015013.2_70-S	15013	H2-Q2	histocompatibility 2, Q region locus 2	35.7737	17	exon 4		CAGGACATGGAGCTTGTGGAGACCAGGCCTGCAGGGGATGGAACCTTCCA	rs3722313	13	21.143	41.4538	6.4229	12.9772	54	13.3767	42	13.4808	13.8239	12.6419	12.9712	12.4121	12.8235	13.386	13.7743	13	11	13	12	14	8	14	11	trans
3140093	scl015019.3_96-S	15019	H2-Q8	histocompatibility 2, Q region locus 8	35.0477	17	exon 3	NES17330036|35.047743|NES17330038|35.04775|	CCATGAGCAGAGTTTCCGAGGGAGCCTGAGGACCGCACAGAGCTACTACA	mCV23984302	13	14.677	32.6513	6.5209	8.07731	49	8.57671	47	8.78551	9.26415	8.50894	8.94679	7.41505	7.92783	7.63649	8.02908	12	12	12	13	12	10	13	12	trans
380692	scl015040.2_130-S	15040	H2-T23	histocompatibility 2, T region locus 23	35.6389	17	exon 4	NES17323863|35.638957|	CACAAGTGGGCAGCTGTCGTGGTGCCTCTTGGGAAGGAGCAGTATTACAC	rs3722313	13	21.143	41.4538	6.47785	12.0973	54	12.4141	42	12.5832	12.9842	11.3789	11.7162	12.1903	12.5312	12.2201	12.5203	13	11	13	12	14	8	14	11	trans
1850482	scl016432.2_9-S	16432	Itm2b	integral membrane protein 2B	72.0987	14	exon 5		GGACAACCTGGGCTTCTTCATCTACCGACTGTGTCACGACAAGGAGACCT	rs13482230	14	30.347	65.7489	8.84192	13.8763	44	13.6179	52	13.6693	13.4053	13.3965	13.1203	13.2448	13.0082	15.1422	14.8284	12	12	12	13	9	13	11	14	cis
1340647	scl016898.7_20-S	16898	Rps2	ribosomal protein S2	24.4493	17	exon 6	mCV24348420|24.449269|	GCTACCTGACTCCCGACCTCTGGAAAGAGACTGTCTTCACCAAGTCTCCT	rs3659741	17	12.854	24.5785	15.4444	15.3979	52	14.9247	44	15.675	15.1787	15.7084	15.3407	15.4635	14.9583	14.8111	14.1663	12	12	13	12	13	9	14	11	cis
6290242	scl019173.2_9-S	19173	Psmb5	proteasome (prosome, macropain) subunit, beta type 5	53.5707	14	exon 2	NES17243814|53.57076|NES17243815|53.570799|	CGCTAACATGGTGTATCAGTACAAAGGCATGGGGCTGTCTATGGGCACCA	D14Mit63	14	23.948	54.3872	15.3105	11.3318	32	10.6725	64	11.1197	10.5471	11.7219	11.0352	11.166	10.6896	11.256	10.4257	9	15	9	16	6	16	8	17	cis
3140037	scl019298.8_30-S	19298	Pex19	peroxisome biogenesis factor 19	173.972	1	3' UTR		GGGGTGTAGCCAGAATATTTTTTCCCTGCAAGCCCTATGGGGTAGTATCT	rs8259388	1	118.895	174.159	14.429	10.5001	64	10.072	32	10.3227	9.86876	10.4958	10.035	10.7076	10.3054	10.478	10.1334	15	9	17	8	15	7	17	8	cis
110176	scl019933.5_3-S	19933	Rpl21	ribosomal protein L21	82.6581	18	intron 4		CAGCTTCCTGAAGCGGGTGAAGGAGAATGACCAGAAGAAAAAGGAAGCCA	UT_5_145.838572	5	119.591	147.266	18.1709	13.1806	44	11.7165	52	13.7182	12.4795	13.4625	11.9053	13.0955	11.4959	12.3448	11.0533	11	13	12	13	11	11	10	15	trans
1240075	scl019944.1_21-S	19944	Rpl29	ribosomal protein L29	106.288	9	5' UTR		GGGTTACCGTGAGTGTTGGCCTTACGGCATCCGATGACATCCGTGACTAC	rs3657415	9	65.417	105.939	39.6334	11.3142	70	7.69956	26	10.6183	7.02626	12.4837	8.55651	11.3819	7.44886	10.7803	7.63462	18	6	18	7	16	6	18	7	cis
2570082	scl020019.27_27-S	20019	Rpo1-4	RNA polymerase 1-4	71.8975	6	exon 28	mCV24564621|71.897492|mCV24564611|71.897487|	CCTGCCACATGCATATTACCAGCAGGAGAAGTGCCTGAGACCCGAGGACA	rs3673305	6	57.219	71.8501	13.7616	7.6371	61	6.73894	35	8.34286	7.15527	7.59585	6.69092	7.38194	6.70119	7.16643	6.47929	16	8	16	9	14	8	15	10	cis
4120136	scl020116.3_11-S	20116	Rps8	ribosomal protein S8	93.0545	7	putative intergenic		CCCTGGTGAAGAACTGCATCGTGCTTATTGACAGCACGCCGTACCGACAG	rs13477933	4	61.689	116.607	8.70589	15.1546	29	14.7621	67	15.5622	15.1308	15.6141	15.2363	15.101	14.6228	14.3787	14.0502	7	17	8	17	6	16	8	17	trans
4920551	scl020170.2_257-S	20170	Hps6	Hermansky-Pudlak syndrome 6	46.0594	19	3' UTR	NES13517067|46.059391|mCV24585419|46.059399|	GAGATGCGAAGGGAAGGGTACCTAGGGTTATGAAGCACGAAGGTGGGACT	rs13483641	19	58.705	45.0449	9.83218	8.95809	52	8.6957	44	9.28425	8.91493	9.01129	8.54649	8.0763	7.78502	9.55344	9.23279	12	12	13	12	14	8	13	12	cis
2680605	scl020452.2_4-S	20452	St8sia4	ST8 alpha-N-acetyl-neuraminide alpha-2,8-sialyltransferase 4	97.4205	1	3' UTR		TATATGTATTCATATTCTGGACAAGGATAGTCATGTAGTACAGTTACCAA	rs13481145	11	68.607	88.2519	6.19534	6.41736	60	6.3471	36	6.36983	6.29523	6.39863	6.33082	6.47842	6.38971	6.43604	6.3661	15	9	17	8	12	10	16	9	trans
1500142	scl020463.2_41-S	NA	Cox7a2l	cytochrome c oxidase subunit VIIa polypeptide 2-like	25.2274	12	putative intergenic		GGGAAGCGAAGCGCGGAAGCCTTTTGGAGTGTAGGTGTGATTGAGGAAGG	rs13483136	17	63.195	83.6558	41.1572	12.1826	44	8.83981	52	12.4043	9.30932	12.396	8.65651	11.8347	8.7363	12.1463	8.67418	11	13	10	15	12	10	11	14	trans
4780193	scl0207952.3_242-S	207952	Klhl25	kelch-like 25 (Drosophila)	75.7409	7	3' UTR	NES16111354|75.7409|	CCAGCAGCCATTCTGACGAAGTGAGGTCTAATGAAGTGACGTGGCTGTTC	rs13479357	7	53.011	78.997	9.51566	8.07479	74	8.53814	22	7.33784	7.77634	7.53704	7.91482	9.58275	9.97962	8.06943	8.34586	18	6	20	5	16	6	20	5	cis
6100717	scl0213491.1_175-S	213491	C1orf144	DNA segment, Chr 4, ERATO Doi 22, expressed	140.387	4	3' UTR		GGCCACTTGGGGTAAAGCCAGTGCCAGCAATAACAGTTTATCATGCTCAT	rs4224864	4	81.806	137.48	13.0919	9.13487	31	9.47683	65	8.68626	9.07705	9.338	9.62854	9.06004	9.45002	9.43386	9.73105	8	16	7	18	7	15	9	16	cis
2450215	scl022192.1_21-S	22192	Ube2m	ubiquitin-conjugating enzyme E2M (UBC12 homolog, yeast)	11.9357	7	3' UTR		ATCCCTGCCAGGGTTACCGGCCCAGGCATCCCCTGCAAATATTTATTGGG	CEL-7_6264134	7	0	11.2371	9.82376	10.1333	68	9.67029	28	9.7459	9.32034	10.4248	10.0135	10.4664	9.86472	9.9386	9.4437	18	6	17	8	16	6	17	8	cis
770446	scl0227227.1_0-S	NA	C430010P07Rik	RIKEN cDNA 1110028C15 gene	66.6528	1	3' UTR	mCV24318638|66.652827|	CTACTGAAAATCCTGGCCACTGAGCTTGGACTCTATGGGATTAGATATAT	rs3697638	1	50.232	67.7843	33.8653	8.92827	49	7.51835	47	9.74519	8.01205	8.70689	7.33362	8.72113	7.50943	8.56975	7.2322	12	12	12	13	12	10	13	12	cis
2100204	scl0234388.1_36-S	234388	Ccdc124	coiled-coil domain containing 124	73.7975	8	exon 5	mCV27562054|73.797562|	TTGAGGAGGTGCAACTGCCACGGTTGAAGCAGGAGAACCCCAACATGCGG	rs13479838	8	41.794	77.7893	29.1813	10.3523	50	9.52744	46	9.70362	8.85668	10.7185	9.80502	10.5294	9.78289	10.4654	9.644	13	11	14	11	11	11	12	13	cis
2190750	scl024135.1_208-S	24135	Zfp68	zinc finger protein 68	138.836	5	3' UTR	NES14757336|138.835971|	CAGCTAAGGGGACCCTGTGATTGGAAAACACTTATCCAAAGGTCAGATCT	rs13478557	5	107.023	139.748	33.0118	9.2836	48	7.61837	48	9.83662	8.00549	9.15733	7.57822	8.96328	7.37923	9.17898	7.49178	12	12	13	12	12	10	11	14	cis
5340463	scl0246257.1_125-S	246257	Ovca2	candidate tumor suppressor OVCA2	74.9923	11	3' UTR		TAACAGCTTGGGTGGGGGATTGGTCTCTGTGCCTTGTTCTTGCCTTACAG	rs13481103	11	53.408	75.0816	8.63125	9.41539	59	9.0938	37	9.7196	9.47491	10.0615	9.81956	8.83067	8.55905	8.92261	8.5811	15	9	16	9	12	10	16	9	cis
5910609	scl026987.6_0-S	26987	Eif4e2	eukaryotic translation initiation factor 4E member 2	89.0573	1	exon 7	mCV23037872|89.057345|	CGAATCCGGGATACTCTTCGGCGCGTGCTTAACCTACCTCCCAACACCAT	rs3678377	1	65.669	87.6226	25.8672	11.7986	51	11.1406	45	11.8435	11.0966	12.444	11.6038	11.5051	11.0087	11.4793	10.7491	12	12	12	13	13	9	14	11	cis
4670129	scl0270066.1_219-S	270066	Slc35e1	solute carrier family 35, member E1	75.4108	8	3' UTR		CTGGTTTGCAGAAGAAGTCCCTTGGTAAGGCCGTCTGTTGGGTTCTCCTC	rs3698182	8	48.904	86.4781	7.57195	9.42715	50	9.21487	46	8.67791	8.41481	9.02551	8.78858	9.27306	8.93411	10.8487	10.4901	13	11	14	11	11	11	12	13	trans
3520398	scl0319156.1_0-S	319156	Hist1h4d	histone cluster 1, H4d	23.5891	13	exon 2		ATGTCTGGACGCGGGAAAGGCGGCAAGGGTCTTGGTAAGGGTGGTGCTAA	rs6191976	9	110.699	122.501	6.46448	8.90024	65	9.48161	31	7.7956	8.18158	8.76613	9.09231	10.6911	11.2707	8.66412	9.21934	17	7	17	8	14	8	17	8	trans
100770070	scl0320856.1_4-S	320856	9530009M10Rik	RIKEN cDNA 9530009M10 gene	136.596	1	intron 20	mCV23250360|136.596276|	GTGTGACTAGGCCGTCCAGAAGCAACAGCACTGAATCACCACACACTGAA	rs6241653	1	86.55	134.924	6.57983	6.862	50	6.69492	46	7.04329	6.85676	6.86762	6.62522	6.90104	6.73282	6.67848	6.555	11	13	12	13	13	9	14	11	cis
840458	scl0380967.6_277-S	380967	Tmem106c	transmembrane protein 106C	97.7982	15	3' UTR		CCCCATACAAAGTGATTACAGTTTCCCCCGCAAGGGTCTATCGAAGGGCT	rs13482732	15	75.107	97.9588	10.3344	8.80979	54	9.07295	42	10.0086	10.4006	9.3223	9.66881	7.55982	7.86989	8.04397	8.52736	14	10	15	10	11	11	14	11	cis
6100601	scl0382913.1_100-S	382913	Neil2	nei like 2 (E. coli)	62.1368	14	3' UTR		AGGGATCAAGGATGAGGGCAAAGCTTCAGGAAGGTAGTGCTAATCAGCCT	rs3023208	9	20.727	40.8727	7.40381	7.47093	29	7.74237	67	7.42513	7.64141	7.49066	7.80174	7.55957	7.85665	7.42474	7.67445	8	16	8	17	6	16	7	18	trans
1580528	scl0384309.1_171-S	384309	Trim56	tripartite motif-containing 56	137.396	5	3' UTR		CCAATCCATCGGAGTAGAAACTCCCTCAATGAAGTATGGGGTCAGAGGTC	CEL-17_20354682	17	11.062	21.3951	7.24193	9.30548	56	8.5174	40	9.27271	8.57177	8.18719	7.49676	11.4176	10.9365	8.40631	7.645	13	11	14	11	14	8	15	10	trans
60546	scl052120.1_108-S	52120	Hgsnat	heparan-alpha-glucosaminide N-acetyltransferase	27.4102	8	3' UTR		GAAAACTGACTTTCCACGTGTATGCGCATGCCGACCGTACCGCCGTGGTT	rs3702973	8	18.615	27.9077	16.8608	10.4476	60	9.86116	36	10.2823	9.78058	10.2888	9.72766	9.19812	8.47585	11.8757	11.2873	15	9	17	8	13	9	15	10	cis
2230072	scl056278.9_3-S	56278	Gkap1	G kinase anchoring protein 1	58.2691	13	exon 4		GCTGACCTTGAGAAGGCGTTGCTGTTGAGTAAGCTGGAGTATGAAGAGCA	CEL-7_6264134	7	0	11.2371	6.40955	7.80617	68	8.10909	28	9.15767	9.65915	7.85002	8.31517	7.25659	7.64443	6.84855	7.08896	18	6	17	8	16	6	17	8	trans
5910672	scl056310.10_41-S	56310	Gps2	G protein pathway suppressor 2	69.7327	11	3' UTR	mCV23933457|69.7327|	AACCCAAGATTCTATCACAAGTAACCACCAGAGAGCTCCAGCCCACCCTC	D11Mit219	11	51.006	72.1352	55.5866	10.5216	53	9.23483	43	9.99341	8.6345	10.5383	8.9876	11.5229	10.3013	10.2293	8.99401	13	11	14	11	11	11	15	10	cis
4210184	scl056628.1_171-S	NA	LOC56628		35.7513	17	putative intergenic		CAGAAGTGGGCAGCTGTGGTGGTGCCTCTTGGGAAGGAGCAGAATTACAC	rs3722313	13	21.143	41.4538	6.25605	13.0655	54	13.498	42	13.5516	13.8502	12.641	13.095	12.4186	12.8508	13.6553	14.0561	13	11	13	12	14	8	14	11	trans
2510279	scl057783.1_1-S	57783	Tnip1	TNFAIP3 interacting protein 1	54.7545	11	3' UTR		CCAGGCTCTCCAGAGACCATACCCAACTCATGTGCATGTGCCGTTTTTGC	rs3668680	11	32.921	55.9159	9.59199	9.99204	43	10.2415	53	10.4193	10.632	9.61881	9.90085	9.15175	9.46598	10.5727	10.9934	11	13	11	14	9	13	12	13	cis
2650739	scl066522.1_109-S	66522	Pgpep1	pyroglutamyl-peptidase I	73.5789	8	3' UTR		GGTGCCTGTGGGGAGCCGACCCTGCCATGATCTTTCTTGTTCTCTTTTTG	rs13479838	8	41.794	77.7893	13.8614	8.84622	50	8.42829	46	9.24593	8.91436	9.18771	8.79079	8.6589	8.20073	8.18649	7.90281	13	11	14	11	11	11	12	13	cis
5390278	scl066526.1_1-S	66526	2210012G02Rik	RIKEN cDNA 2210012G02 gene	106.637	4	3' UTR		AGACAGCTCCGAAGCCTCTCAGAACTCCCGTCTGCTCTCTTTGCTCTACC	rs13477889	4	55.538	105.207	45.0466	9.10047	41	7.14516	55	8.82902	7.08391	9.0783	7.10954	9.0969	7.07209	9.40172	7.29653	10	14	12	13	9	13	10	15	cis
6650577	scl066917.11_233-S	66917	Chordc1	cysteine and histidine-rich domain (CHORD)-containing, zinc-binding protein 1	18.0643	9	3' UTR		GGGGTGAGCCTTTAAGGATTATACAGTCTTGCTGGTCTGATCCAGTCAGG	rs3659436	6	68.291	94.6124	6.34503	11.2672	47	11.0751	49	11.8314	11.5735	11.8178	11.6096	10.71	10.5608	10.6643	10.5186	11	13	13	12	11	11	12	13	trans
103310706	scl067109.1_231-S	NA	Zfp787	zinc finger protein 787	5.74541	7	intron 3		TGTCATGGCCCAAGGTTGTTGTCACCTCCACCTGTACACTGCCACATACC	rs3674193	2	137.091	178.647	7.19604	8.61881	46	8.38115	50	8.45208	8.23275	8.4874	8.32456	8.61093	8.40933	8.88728	8.57503	11	13	12	13	10	12	13	12	trans
1050368	scl067581.1_259-S	67581	Tbc1d23	TBC1 domain family, member 23	57.0903	16	3' UTR		TTCTCGACACCCTCTTTGAGATGTCCTGAAGTCTCTCAGCTATGGGACTT	rs4189478	16	45.447	57.4735	12.173	9.49359	64	9.87742	32	9.81458	10.1655	9.0892	9.57774	8.36647	8.76447	10.4814	11.0754	17	7	16	9	14	8	17	8	cis
5720670	scl067772.1_248-S	67772	Chd8	chromodomain helicase DNA binding protein 8	51.1202	14	3' UTR		CCAGACGCCTCCATTAACCACAGACTATGTAGCGCTGGCCCTAGCCTCTG	D14Mit63	14	23.948	54.3872	6.66629	10.0093	32	10.2133	64	10.1388	10.3821	9.94088	10.1521	9.90795	10.1309	10.0164	10.1996	9	15	9	16	6	16	8	17	cis
2850092	scl068020.5_23-S	68020	2810002N01Rik	RIKEN cDNA 2810002N01 gene	112.182	12	3' UTR	NES17656781|112.181683|NES17656782|112.181696|	TCCCTTGGGCCGTGCTTGCCTGGCTCAGGCTCCTCAGTACGCTGTATGCT	rs13481642	12	89.814	109.346	11.0008	9.72428	48	9.37708	48	9.95577	9.53482	10.4084	9.97122	9.3804	8.88612	9.21434	8.97169	11	13	12	13	12	10	13	12	cis
7050538	scl068972.2_132-S	68972	Tatdn3	TatD DNase domain containing 3	192.747	1	putative intergenic	mCV22923069|192.746711|	GCCTCAGAGAAAGAAGCCATCTTACATGGCTAGCAGTCACAGTTTTACAG	rs3655423	1	135.966	190.219	14.1318	6.83677	54	6.61477	42	7.00504	6.7802	6.87807	6.6016	6.71339	6.54311	6.74011	6.5248	13	11	15	10	11	11	15	10	cis
3800446	scl069010.2_129-S	69010	Anapc13	anaphase promoting complex subunit 13	102.49	9	3' UTR		CGGGCTCCTTCCCACGGACGGAGTTTTCAAACATATGGGGATAAAAATGT	rs6286924	9	60.131	101.897	30.4067	11.3226	62	10.2181	34	11.3383	10.3527	11.4632	10.1601	11.3127	10.1815	11.175	10.1889	16	8	16	9	14	8	16	9	cis
103830079	scl071337.1_81-S	71337	5430402M21Rik	RIKEN cDNA 5430402M21 gene	15.5719	7	intron 2		GATCATATGGGGCTCTAGGGGCCGAGGGCAGGGACCAGCTGGTTGGCTTT	rs3657415	9	65.417	105.939	26.0971	6.93752	70	7.43974	26	6.9542	7.47086	7.08276	7.64575	6.90982	7.40849	6.80023	7.23384	18	6	18	7	16	6	18	7	trans
3800452	scl072151.1_272-S	72151	Rfc5	replication factor C (activator 1) 5	117.64	5	3' UTR		AGACTGCACACCTCACTTGTTGGGGGGAATGGGGCACTGCAGACGTTCCT	rs3662161	5	76.765	117.72	23.3108	10.4152	49	9.80806	47	10.6011	9.98975	10.8624	10.1699	10.7267	10.1986	9.45506	8.99209	13	11	12	13	12	10	12	13	cis
100050139	scl073661.1_203-S	73661	2210419D22Rik	RIKEN cDNA 2210419D22 gene	134.412	6	putative intergenic	NES16172044|134.412335|	TAATGGCCAACATTTGGTCAGCCCTTGTCCGCTTATTCACTTCCCCCCTT	rs13479054	6	96.812	134.416	20.6253	10.0504	53	10.65	43	10.7382	11.4202	10.5558	11.226	8.96285	9.65013	9.72486	10.3561	13	11	15	10	11	11	14	11	cis
3290242	scl074552.1_14-S	74552	Npal3	NIPA-like domain containing 3	134.724	4	3' UTR		CCTCCTTGGACAGTCAGTGAGCGTCAGGTAACGGTCACAGGTTCCACACA	rs3663950	4	81.23	135.002	24.2881	8.0554	34	8.67451	62	7.60869	8.34622	7.74994	8.47205	8.63273	9.16655	8.19527	8.79491	8	16	8	17	8	14	10	15	cis
4010100	scl074931.4_20-S	74931	4930481A15Rik	RIKEN cDNA 4930481A15 gene	5.40702	19	putative intergenic		GTCAGTAGTGCCGTGACCTCCAGCAAGCGTATGGCCTGGCAGTGGAGACT	rs3675987	4	89.602	147.129	21.4895	7.19405	45	6.69225	51	7.15995	6.64278	7.07081	6.66498	7.16439	6.66363	7.36584	6.79372	12	12	11	14	10	12	12	13	trans
100540341	scl075597.1_263-S	75597	Ndufa12l	Ndufa12-like	109.173	13	putative intergenic		GAATGACAAAGTCAATGAATGCCCTGCCCTGAAGTCATAGCATTGTAAGG	CEL-13_105894110	13	74.619	110.236	6.80466	10.5645	31	9.9695	65	11.5405	11.0245	11.194	10.7716	10.1937	9.73212	9.15356	8.45889	8	16	8	17	8	14	7	18	cis
840044	scl075608.7_106-S	209351	Wfdc6a	WAP four-disulfide core domain 6A	154.386	2	3' UTR		AGGCAGCCTCCATCGCTCAGCTCTCACCCAAAGCAGTAGCCGCACCACTG	rs6376291	2	92.055	153.833	24.3491	11.1628	27	10.5207	69	10.9168	10.1349	10.8348	10.0716	11.2215	10.6916	11.8795	11.0947	8	16	8	17	5	17	6	19	cis
107040609	scl076020.1_283-S	76020	5830409B07Rik	RIKEN cDNA 5830409B07 gene	131.912	4	5' UTR		CCTCCCTTCCGGTTTTTGGGGTGTTTGTAGCATATCATTGCAACCATCAT	rs13477991	4	80.065	133.152	11.0029	7.33768	31	7.6462	65	7.15718	7.43973	7.35976	7.69163	7.45874	7.69133	7.36428	7.775	7	17	8	17	7	15	9	16	cis
4210397	scl076846.5_166-S	76846	Rps9	ribosomal protein S9	141.029	7	putative intergenic		GGATTAATTAATACTTGGCTGAACTGGAGGATTGTCTAGTTTTCCAGCTG	rs13479153	7	9.969	24.6467	7.46774	13.8835	67	13.2832	29	14.3882	13.8195	13.7924	13.3753	13.5931	12.9754	13.735	12.9494	17	7	17	8	15	7	18	7	trans
2570735	scl076900.1_165-S	76900	Ssbp4	single stranded DNA binding protein 4	73.5265	8	3' UTR		ACACACACAAACTCAAAAGGACCTCAGAGAAGTGCAGGCCTCTGGACCTC	rs13479838	8	41.794	77.7893	12.849	11.4492	50	10.8682	46	11.7596	11.3294	11.874	11.2835	10.5699	9.90927	11.4234	10.9381	13	11	14	11	11	11	12	13	cis
103610132	scl078767.1_38-S	78767	2610021K21Rik	RIKEN cDNA 2610021K21 gene	100.119	12	3' UTR	NES17644765|100.118934|NES17644768|100.118961|	CCCCTAGGGACCATACGGTAGAGATGAACCAAGCCTGGACTTCCTCTGCT	rs6177548	12	78.55	100.346	11.455	7.74427	62	7.33783	34	7.5851	7.24858	7.49494	7.20803	8.00168	7.49165	7.8829	7.46081	14	10	16	9	15	7	17	8	cis
4850129	scl078887.5_29-S	78887	Sfi1	Sfi1 homolog, spindle assembly associated (yeast)	3.03224	11	exon 32		GCTAAGCCAGGAGGAGCCGAAATCCGAGGACCTTCACCTAGAAGAGCAGG	rs13478031	4	88.73	143.796	10.715	9.22657	47	9.93078	49	10.2004	10.9153	9.35738	10.114	8.11095	8.89341	9.06507	9.78515	12	12	12	13	10	12	13	12	trans
6450026	scl078938.5_60-S	78938	Fbxo34	F-box protein 34	46.4535	14	3' UTR	NES17235952|46.453536|NES17235953|46.453553|	TACCCTAGGCCTGTATGCTCGTTCCCGTGAGAGTGGTGACTGCAGACCGA	D14Mit63	14	23.948	54.3872	9.46568	10.2615	32	10.0937	64	9.51399	9.22235	9.89111	9.47436	12.2293	11.8739	10.0432	9.77	9	15	9	16	6	16	8	17	cis
580463	scl081630.1_308-S	NA	Zfp297	zinc finger and BTB domain containing 22	33.5297	17	3' UTR	mCV24106153|33.52971|	GGGTTGTCATGAAAGTGGGTGGACACAAGGTGGGAGCCGCGTAGTATAGG	gnf17.035.152	17	19.544	34.6633	27.1235	11.2592	32	10.5828	64	11.305	10.5766	10.9712	10.2556	11.2064	10.6107	11.5543	10.8927	8	16	8	17	8	14	8	17	cis
104540152	scl15510.1.1_178-S	102153	C230098O21Rik	RIKEN cDNA C230098O21 gene	72.0618	8	putative intergenic	mCV22761056|72.061821|	CCCTCAGCAGGCTGCTTCGGATGGACTGGCGTTTGGAAGACTACGTACAC	rs13479814	8	39.714	71.2505	7.39143	7.04301	44	7.30232	52	7.72167	7.99949	6.80233	7.07802	6.81977	6.9763	6.83089	7.13158	11	13	12	13	11	11	10	15	cis
130382	scl15849.13_157-S	19165	Psen2	presenilin 2	182.064	1	3' UTR		AGCTTGCCTGTCGGAGCATCTGTGGCGCCGGTGGGATGCTTGGATGCTCA	rs13474399	1	125.796	182.438	6.6917	8.70422	64	8.43674	32	8.3932	8.13717	9.2024	8.89047	8.31444	8.07918	8.82441	8.63287	15	9	17	8	15	7	17	8	cis
3060446	scl15944.6.1_77-S	30941	Usp21	ubiquitin specific peptidase 21	173.119	1	3' UTR	NES13031673|173.118884|	GTGACACCATCTTGAAGCCCTGGCACCTGTGAAAACCTTCCCAACACCCT	rs8259388	1	118.895	174.159	15.675	8.9319	64	8.54903	32	8.87324	8.49491	8.77701	8.38131	9.25874	8.91676	8.85016	8.45588	15	9	17	8	15	7	17	8	cis
4060279	scl16035.21_615-S	NA	1810043M20Rik	BAT2 domain containing 1	164.508	1	putative intergenic		GGGTTTTGTCACATTGGCCTTCTTACTAAGTCACTGTCGCCCAACTGTTT	D1Mit106	1	101.61	164.154	8.79607	8.04709	50	7.7764	46	7.98507	7.70641	8.06979	7.74032	8.31608	8.12629	7.80788	7.62588	11	13	13	12	13	9	13	12	cis
540181	scl16333.16_85-S	17219	Mcm6	minichromosome maintenance deficient 6 (MIS5 homolog, S. pombe) (S. cerevisiae)	130.159	1	3' UTR	mCV23653853|130.159213|	TCTTCATGTATAGGAAAAGCCTGCTGCATTTGTCATACATGTGTCTGTGG	rs6241653	1	86.55	134.924	45.5857	11.4876	50	7.40305	46	11.9481	7.81013	11.832	7.42527	11.8735	7.4315	10.4722	6.87243	11	13	12	13	13	9	14	11	cis
7040181	scl16458.7.1_28-S	67026	Thap4	THAP domain containing 4	95.5358	1	3' UTR	NES12938400|95.535877|	CTGCTGACACTGAAGTGTTGTCCAGGTGTTCTTGTAATGGCATAGAAAAC	rs13475990	1	71.703	96.0942	27.6543	9.30848	61	8.03245	35	9.38835	8.23628	9.2063	8.00767	8.98667	7.77533	9.59319	8.09123	15	9	15	10	14	8	17	8	cis
101170044	scl16574.13.1_69-S	69368	Wdfy1	WD repeat and FYVE domain containing 1	79.5844	1	putative intergenic		ACCCTTCATGTAGCTCAACAGCCACTGTCGTGTAAATGGACATTAGACGC	D1Mit216	1	61.486	79.6852	10.5289	9.41846	40	8.96074	56	9.45319	9.06377	9.26409	8.91507	8.64821	8.13108	10.2134	9.62106	10	14	9	16	10	12	11	14	cis
105420735	scl16998.3_89-S	70675	Vcpip1	valosin containing protein (p97)/p47 complex interacting protein 1	9.70565	1	putative intergenic	mCV23874217|9.705675|	ACGCTAGAATGCAGAAATCCCTCCTGGAGCCTTTATGCCTGTTGTAGAGC	rs6298633	1	2.367	6.82024	31.0933	9.60901	58	8.33307	38	9.98209	8.90197	9.36156	7.85982	10.0007	8.60774	9.19627	7.95212	14	10	15	10	13	9	16	9	cis
3850348	scl17134.7_259-S	208768	BC031781	cDNA sequence BC031781	182.705	1	3' UTR		GGTCAGCAGTGAGTCACATGGTTGTTTCGGTCATAACATTTTCTTTGGGG	rs13474399	1	125.796	182.438	35.9963	9.8482	64	8.31467	32	9.88123	8.48896	9.70866	8.04295	10.0291	8.632	9.79898	8.11267	15	9	17	8	15	7	17	8	cis
3850440	scl17258.8_12-S	27878	Tada1l	transcriptional adaptor 1 (HFI1 homolog, yeast) like	168.23	1	3' UTR		CTGTTAGTGACTAGTTAGCAACTGGAGTTCCCAAGCAACCCGCTTTCACT	rs6399765	1	105.213	169.099	19.8337	9.4095	51	8.70455	45	9.54501	8.7066	9.73221	9.16497	9.05289	8.29191	9.33448	8.53747	11	13	13	12	13	9	14	11	cis
6200750	scl17283.6_608-S	116914	Slc19a2	solute carrier family 19 (thiamine transporter), member 2	166.102	1	3' UTR	mCV22790608|166.10193|	GCAGAATGCAGACCCTAGTGGGCTGTACTGTATGCACTTTGATGAAGACG	rs13476219	1	103.131	168.085	17.3323	8.78746	47	8.2909	49	8.55807	8.11088	9.39428	8.75256	9.07718	8.66208	8.13633	7.69148	10	14	12	13	12	10	13	12	cis
101450068	scl17547.25.1_137-S	70829	Ccdc93	coiled-coil domain containing 93	123.329	1	3' UTR		CTACTTGTTTCATTTCGTCTCTCCTGGCTGCGGCTGATGGACTCAGAGCC	rs13476571	2	52.28	72.2026	6.74811	7.90343	46	7.72682	50	7.74756	7.60603	8.25583	8.05815	7.10661	6.92767	8.42757	8.19903	13	11	12	13	10	12	11	14	trans
103290563	scl17564.8_491-S	67949	Mki67ip	Mki67 (FHA domain) interacting nucleolar phosphoprotein	120.161	1	putative intergenic		GGGAAATCACTTGTCTTCTAGACCTCTGCCCCTTAATCATCTGACATAGG	rs3695581	1	80.415	120.568	9.79928	8.55369	47	9.12097	49	9.28086	9.8128	9.50134	9.93704	7.84929	8.20318	7.78673	8.18422	11	13	11	14	12	10	13	12	cis
5390292	scl17693.18_476-S	77040	Atg16l1	autophagy-related 16-like 1 (yeast)	89.6233	1	3' UTR	mCV22887054|89.623342|	CCGTGCACATGGTCTGAGCGCCACGTTTGTCTGTCACACTTACTTTGCAC	rs6234856	1	66.851	89.7476	10.0347	10.1788	57	9.85258	39	9.91441	9.65432	9.93533	9.68289	10.5937	10.1679	10.2863	9.96495	14	10	14	11	13	9	16	9	cis
106400451	scl18453.1.1_286-S	70094	2310008B10Rik	RIKEN cDNA 2310008B10 gene	155.571	2	intron 8		GGAGTGCCATTCCTGCCTTGAGTTACAAACTGTGGGGTTCCTGACGCATC	gnf02.006.767	2	4.91	9.74751	7.17061	7.8013	48	7.47926	48	8.0701	7.76949	8.03856	7.7385	7.32647	6.97285	7.64876	7.46186	13	11	13	12	10	12	12	13	trans
104480008	scl18471.3.44_6-S	74721	4930519P11Rik	RIKEN cDNA 4930519P11 gene	154.303	2	putative intergenic		GAATGCTAAGCTGGTGATCTACTTTAGCTCCACCTCAACCCTTGACCTTT	rs6376291	2	92.055	153.833	11.0897	6.57842	27	6.44174	69	6.61686	6.45333	6.52282	6.36042	6.62566	6.46839	6.56195	6.4809	8	16	8	17	5	17	6	19	cis
103990735	scl18572.5_283-S	26450	Rbbp9	retinoblastoma binding protein 9	144.234	2	3' UTR	NES08947324|144.233887|NES08947325|144.233899|	TAGAGTTCAGCCTCTTGTAGAGAGTATTCAAGCAACACTGCCGAGTCTTC	rs6170159	2	90.909	144.676	15.5755	8.437	34	7.82274	62	9.31809	8.72776	8.62933	8.08223	7.29236	7.00106	8.12083	7.55823	10	14	9	16	7	15	8	17	cis
3440270	scl18763.35.1_291-S	327655	Hisppd2a	histidine acid phosphatase domain containing 2A	121.002	2	3' UTR		GATCTAGGGATGGGAGTGGGTGTGGGTAATGTTGTCATTGGAGTCTGGGG	rs13476740	2	79.601	121.278	9.25272	8.26555	37	8.55082	59	8.25336	8.5497	8.17143	8.40927	8.68444	9.06755	8.02734	8.22057	10	14	9	16	8	14	10	15	cis
4230520	scl19566.6.1_18-S	83768	Dpp7	dipeptidylpeptidase 7	25.1743	2	3' UTR	NES08779506|25.174363|	GTGACAACTTGCCTTGTATCTGATGGACTGTCCAGATTTATGGTAGATGG	rs6164049	2	16.01	25.3618	21.4872	8.71661	49	9.44114	47	8.81846	9.56407	9.02624	9.81343	8.18909	8.94291	8.80684	9.36726	12	12	13	12	12	10	12	13	cis
103800301	scl19763.10.1_1-S	13002	Dnajc5	DnaJ (Hsp40) homolog, subfamily C, member 5	181.482	2	putative intergenic	NES08687722|181.481935|mCV25358733|181.481962|	CAGAGAACCTGTGGGCCGTGAGCATCCTACTTTGGCTTTCAGTGCACCTT	rs6402916	2	142.184	181.737	19.6998	11.1235	35	10.3462	61	10.9413	10.2037	10.6948	10.0974	10.6373	9.76282	12.0439	11.3082	8	16	9	16	8	14	10	15	cis
5700397	scl19785.7_63-S	72075	Ogfr	opioid growth factor receptor	180.525	2	3' UTR		AAGGGTCTAAGGGGATGGGCCTCTTTTCTTCGTCTGGTGCCAAGTGAGGC	D1Mit1	1	3.549	11.5007	6.95583	10.1175	52	10.3781	44	10.417	10.7072	9.78023	10.0074	10.2551	10.5467	10.0463	10.2856	12	12	13	12	13	9	14	11	trans
6040446	scl20390.11.1_18-S	17151	Ccndbp1	cyclin D-type binding-protein 1	120.708	2	exon 12	NES09027143|120.707897|	GCCGTTGACCATTGCATGAACAGAATTAAGGCGCTCACTCAGCGTGCAGC	rs13476740	2	79.601	121.278	19.28	10.0101	37	8.95115	59	9.27605	8.36675	9.00742	8.05155	11.6783	10.5126	10.3119	8.9988	10	14	9	16	8	14	10	15	cis
1450288	scl20444.23.1_130-S	12236	Bub1b	budding uninhibited by benzimidazoles 1 homolog, beta (S. cerevisiae)	118.333	2	3' UTR		GAGCACACTTAGACACATCAGCAGTCCTTCACTAGGGGTCACTCTCAGTA	rs13476728	2	78.419	118.506	19.429	10.5143	40	9.8667	56	10.3106	9.63636	10.3886	9.75558	11.3579	10.738	10.1047	9.42233	11	13	10	15	9	13	10	15	cis
2450601	scl20689.4.1_4-S	30059	Timm10	translocase of inner mitochondrial membrane 10 homolog (yeast)	84.6308	2	exon 4		CAGAGCTGTCAATGCAGGATGAGGAGCTGATGAAGAGGGTACAGCAGAGC	D2Mit14	2	63.171	85.6948	9.57564	10.0159	43	9.4614	53	10.1229	9.57396	10.9382	10.5765	10.0873	9.65661	8.71631	8.23573	12	12	12	13	9	13	10	15	cis
4280026	scl22088.5.1_88-S	17035	Lxn	latexin	67.5461	3	intron 14		CTAACCCGTAGACAACCGTCAGCATGCTCGCTAACCACGTGTGTGACTGG	D3Mit241	3	43.795	66.6755	9.3535	9.8903	64	9.44224	32	11.0336	10.5399	9.83965	9.40918	8.64516	8.10718	9.96056	9.54995	16	8	16	9	15	7	17	8	cis
2360397	scl22486.4_311-S	12042	Bcl10	B-cell leukemia/lymphoma 10	145.871	3	3' UTR	mCV24197869|145.871402|	CGAGAGCGCTGACATGTGAAGCATGGTGAGCAGCGAGGGAACTGACAGGA	rs3688244	3	87.805	145.37	27.3198	10.0779	34	9.29333	62	9.81555	8.80838	9.73589	8.97551	9.57149	8.80772	11.2949	10.4202	8	16	9	16	9	13	8	17	cis
2350021	scl23433.18.1_222-S	76580	Mib2	mindbomb homolog 2 (Drosophila)	154.499	4	3' UTR		CACTCCACACGCCGTGGCTGATCGCAGACCTTCCTTCAAAACCCCTGTAT	rs6358921	4	92.086	149.93	10.845	10.4942	46	10.0347	50	11.3077	10.9905	10.1937	9.9046	8.918	8.56122	11.2021	10.7263	13	11	11	14	10	12	12	13	cis
360008	scl23500.2.1_152-S	12854	Cort	cortistatin	147.969	4	exon 2		GCCCTGCAAGAACTTCTTCTGGAAAACCTTCTCCTCGTGCAAGTAACCCC	rs13478031	4	88.73	143.796	12.4517	6.79453	47	7.07401	49	6.73859	7.09661	6.75981	7.03527	6.8878	7.08868	6.80648	7.0787	12	12	12	13	10	12	13	12	cis
2260458	scl23502.6.1_40-S	69928	Apitd1	apoptosis-inducing, TAF9-like domain 1	147.972	4	3' UTR	NES10945483|147.972493|	AGGGATGAGGACAGACATGGGAAGGACGGCCCCGTGTGTGGGCAGCTTTT	rs13478031	4	88.73	143.796	12.4027	8.26678	47	8.67164	49	8.0984	8.41944	8.54935	8.83196	8.6562	9.05316	7.86181	8.36862	12	12	12	13	10	12	13	12	cis
5890156	scl23664.11_168-S	27224	Tceb3	transcription elongation factor B (SIII), polypeptide 3	135.276	4	3' UTR		GAGGCACCCAGTTTACCTAGAGCCAGATTTTCTAGCCCTTCAAGAGTGTC	rs3663950	4	81.23	135.002	21.0953	8.82505	34	9.3084	62	8.16717	8.64543	8.40224	8.98455	9.33941	9.85481	9.27811	9.87263	8	16	8	17	8	14	10	15	cis
3290364	scl24467.10_119-S	24060	Slc35a1	solute carrier family 35 (CMP-sialic acid transporter), member 1	34.8523	4	3' UTR		GAAGACTGAGAACTCTAGTGATGCATTTGTGCCATTTACTGTCTGGTTCC	rs3703981	4	22.463	35.4987	9.9418	9.04643	72	9.3565	24	9.68401	10.112	9.33553	9.75459	8.41887	8.76823	8.6261	8.97989	19	5	19	6	16	6	18	7	cis
5690128	scl24609.23_97-S	140500	Centb5	centaurin, beta 5	154.75	4	3' UTR		GCTGGTACTCTCCACCCTGTGCCCAATGTTCTTTGTTACTGAGAGGATTT	rs3720634	4	104.835	154.751	11.6984	9.58523	35	9.19674	61	8.94069	8.55802	9.25571	8.82701	9.92785	9.52064	10.3644	9.82167	10	14	9	16	7	15	9	16	cis
1980176	scl24787.5_386-S	68350	0610009K11Rik	RIKEN cDNA 0610009K11 gene	137.714	4	3' UTR	mCV24059489|137.714275|	GTGCGAAGGTGACTGCTGTTTGGGGAGTAGGAAAATAAATGTGTACCTGC	rs13478023	4	85.13	140.245	33.7046	9.59971	35	8.17014	61	9.64459	8.23359	9.72901	8.50188	9.49864	7.87097	9.53676	8.00994	9	15	8	17	8	14	10	15	cis
6980537	scl24858.5.1_216-S	100210	Atpbd1b	ATP binding domain 1 family, member B	132.864	4	3' UTR		GGCTCTACATGGGCTGCAGTGGATGGGCATGCTACGATAGGAGATGAGTC	rs13477991	4	80.065	133.152	36.3624	10.414	31	9.17243	65	10.4224	9.23713	10.934	9.54598	10.2405	8.93724	10.0801	8.92729	7	17	8	17	7	15	9	16	cis
7040110	scl24859.6.20_8-S	242691	Gpatch3	G patch domain containing 3	132.855	4	exon 7	NES09166961|132.855162|	CCTGAGGCCCTGGATGGAGATGGCCAGCATCCTAGATGCAAGCGCGGCTT	rs13477991	4	80.065	133.152	11.4432	7.15195	31	6.86969	65	7.05424	6.81366	7.17998	6.92225	7.00954	6.72628	7.31381	7.00784	7	17	8	17	7	15	9	16	cis
3060717	scl25443.21_265-S	109331	Rnf20	ring finger protein 20	49.6778	4	3' UTR	NES09445440|49.677823|	TTAAGAAGTAACAGGAATGCATTGATTGTGAAGAGATCTCGGTAGTCTGG	rs8275764	4	36.888	64.7179	6.00769	6.9778	74	6.74764	22	6.98383	6.71203	6.8951	6.76815	6.94591	6.70221	7.07617	6.81317	19	5	19	6	16	6	20	5	trans
1990451	scl25516.10_536-S	21754	Tesk1	testis specific protein kinase 1	43.4691	4	3' UTR		GAGTGCTGGAGGAATAGCAGTCTTAAAAATTGGCAGGCCGTAGGTTAAGG	D4Mit286	4	24.892	43.218	31.1958	8.88229	81	7.12302	15	9.43745	7.71081	9.26823	7.35277	8.37531	6.79952	8.37574	6.77592	21	3	21	4	18	4	21	4	cis
100070278	scl26033.1.1904_52-S	243272	Sbno1	sno, strawberry notch homolog 1 (Drosophila)	124.63	5	3' UTR		GCTGCATAGGACTGTCCATCTGAATGAAGAGTGCACGCTGTTCCCCCGAT	rs3671202	5	85.843	125.099	7.60167	10.1081	48	9.84422	48	9.86376	9.51214	10.1346	9.84716	9.97672	9.78473	10.4537	10.1774	13	11	13	12	10	12	12	13	cis
1580044	scl26041.27.1_85-S	19679	Pitpnm2	phosphatidylinositol transfer protein, membrane-associated 2	124.379	5	3' UTR		CCTCCCATCTGTCCTTGTACTGTCTTGTTTCTCCCGACCATTGTGTAAAC	rs3671202	5	85.843	125.099	14.5984	8.59663	48	8.05324	48	9.07971	8.51204	9.36976	9.06687	8.1313	7.61463	7.62353	7.13424	13	11	13	12	10	12	12	13	cis
102260025	scl26399.6.849_28-S	231430	Cox18	COX18 cytochrome c oxidase assembly homolog (S. cerevisiae)	91.2902	5	exon 6		CTGCCTTTTGCGCCAAGTTCCTTTCAAGAAAACGATGAGAGTCCACTCCC	rs13478391	5	58.876	92.5507	19.929	9.6443	60	10.2176	36	9.8241	10.4322	10.4278	11.2005	9.28412	9.74173	8.96916	9.51276	17	7	15	10	13	9	15	10	cis
104540524	scl26973.9_90-S	66596	Gtf3a	general transcription factor III A	147.266	5	intron 9		GTGAGGCCTGCTTGGCGTCTGTCCATCCGCATACCCCATCCTGCGTGTCT	UT_5_145.838572	5	119.591	147.266	27.2155	8.57509	44	7.69407	52	8.61565	7.6591	9.11682	8.13387	8.35157	7.71642	8.12627	7.32683	11	13	12	13	11	11	10	15	cis
360280	scl27116.6.1_35-S	59310	Mylc2pl	myosin light chain 2, precursor lymphocyte-specific	136.986	5	exon 7		CTACAGGAATCTGTGCTACGTCATCACACACGGCGAGGAGAAGGACTAGA	rs13478557	5	107.023	139.748	11.8705	9.31974	48	8.27411	48	12.8419	11.6105	8.64323	7.47708	8.19657	7.22293	7.50213	6.84833	12	12	13	12	12	10	11	14	cis
3140673	scl27993.23_276-S	100763	Ube3c	ubiquitin protein ligase E3C	30.0064	5	3' UTR		GTCCAGCATCTGTGCCTGGAGGCTCTTTGTGCTGTTGGAGTTAGGTGAAC	rs3674193	2	137.091	178.647	7.42547	10.0076	46	10.2297	50	10.0932	10.2849	10.3095	10.4153	10.6031	10.7932	9.19852	9.4055	11	13	12	13	10	12	13	12	trans
5360500	scl28023.13.1_30-S	231050	Galnt11	UDP-N-acetyl-alpha-D-galactosamine:polypeptide N-acetylgalactosaminyltransferase 11	24.7756	5	3' UTR		CAGGAGCGCCACTGGGATTTGGGTTTACTTCCGAGCTGCTGTTAAGGGAT	rs13478142	5	17.77	23.158	7.29381	8.79612	48	9.11093	48	9.17743	9.55	8.92703	9.17397	8.08526	8.36821	8.90374	9.30485	13	11	12	13	11	11	12	13	cis
3610161	scl28688.42_395-S	54563	Nup210	nucleoporin 210	90.9786	6	3' UTR		CACTCAATCTCCCCCGAGAGCTGTTAATGGAGTCTTCCCTGCATTTGTTT	rs13478891	6	67.123	91.9766	9.40464	13.2494	47	12.9145	49	13.7846	13.3992	13.6236	13.2637	12.9536	12.5754	12.6244	12.3943	11	13	13	12	11	11	12	13	cis
100110433	scl28748.1.533_163-S	NA	Mad	MAX dimerization protein 1	86.6128	6	putative intergenic	mCV23943345|86.612874|	CCGCGGGTGAAGAATGGGAAGCGCGTTTCCAGATGTTTCTTTCTGTAAAT	rs6268328	6	63.028	86.3792	20.3233	10.8314	52	9.91341	44	9.15309	8.25864	8.89058	8.02217	12.369	11.1212	13.2481	12.0777	13	11	14	11	13	9	12	13	cis
1190139	scl28865.3.1_49-S	22320	Vamp8	vesicle-associated membrane protein 8	72.315	6	exon 3	mCV24087256|72.315046|mCV24087255|72.315034|NES11920235|72.315057|	CTCATTATACTTTTTGCCACTGGTACCATCCCCACTTAAGAGTCCCTTCC	rs3673305	6	57.219	71.8501	43.5032	11.7152	61	10.4224	35	11.9928	10.8316	11.4929	10.05	11.6698	10.4608	11.6986	10.3995	16	8	16	9	14	8	15	10	cis
2690047	scl29419.1_304-S	232440	H2afj	H2A histone family, member J	136.774	6	3' UTR		GGGGGAGTCAGAGTTCAAGTCTTCCTCTTCATTTGCAGTATTTCCCCTCG	D6Mit339	6	98.257	136.388	16.8649	9.81594	49	9.38612	47	9.69776	9.26093	10.138	9.6166	10.2232	9.81822	9.26494	8.86794	12	12	14	11	10	12	13	12	cis
1580377	scl29467.5.1_148-S	93694	Clec2d	C-type lectin domain family 2, member d	129.152	6	3' UTR		TGAGGGACATAGGAGAGTTAGCTACCCCACACTGATGAGTCCCAAAAAGG	rs6262884	10	72.932	102.6	8.5152	10.4216	41	11.1053	55	10.9914	11.8313	10.2123	10.7757	9.56504	10.0577	10.9254	11.5959	11	13	9	16	11	11	10	15	trans
5270152	scl29553.16.1_150-S	14412	Slc6a13	solute carrier family 6 (neurotransmitter transporter, GABA), member 13	121.303	6	3' UTR		CTTGATGCCCCTATTCCAGGGTGGTCCACACATTGTGACGTGCCCGAATC	rs13478993	6	86.375	117.066	13.9951	9.59599	65	10.1156	31	9.13448	9.77231	9.73638	10.4376	9.09073	9.64177	10.2978	10.6508	16	8	18	7	14	8	17	8	cis
105220711	scl29574.1.666_27-S	67289	3110021A11Rik	RIKEN cDNA 3110021A11 gene	119.815	6	putative intergenic		CTACAAAGCAGCTGCTACCTTATTTTAGACAGCCCAGTTTTCTGCTGCTG	rs13478993	6	86.375	117.066	11.3234	6.87268	65	6.67229	31	6.9228	6.65923	6.89393	6.69159	6.86625	6.71763	6.8083	6.62314	16	8	18	7	14	8	17	8	cis
7040603	scl29667.6_8-S	20893	Bhlhb2	basic helix-loop-helix domain containing, class B2	108.632	6	3' UTR	mCV24297821|108.63242|	CTAGGGAGAGGCGAGGTTACAGTGTTTATATTTTGGAACCTTCCTGAAGG	rs13478974	6	81.707	111.947	7.15786	8.08689	67	7.44732	29	8.15784	7.41869	7.31237	6.87092	7.35296	6.799	9.36525	8.79331	17	7	18	7	14	8	18	7	cis
102760520	scl30890.1.1_211-S	76245	6530415H11Rik	RIKEN cDNA 6530415H11 gene	105.245	7	putative intergenic	NES11612309|105.245197|	GGTGCCTTATCTTCCCGCGGCGGATGGTAACAGACTCATTGCTCATGAAC	rs13479447	7	69.433	105.637	10.219	8.39805	58	7.96159	38	7.82849	7.50313	7.88161	7.54928	7.83173	7.39102	9.84072	9.49967	14	10	15	10	13	9	16	9	cis
450068	scl31051.4.1_12-S	68472	Tmem126b	transmembrane protein 126B	90.3441	7	exon 5	mCV23837050|90.344186|NES16096434|90.344199|	CCACGTGCAAGGCTTGTGCCTGATGATTAACCAAAGACTCCATGGACTCC	rs6227780	7	66.546	99.2995	9.68014	7.9704	54	7.62686	42	7.99192	7.63035	7.9753	7.68025	7.98034	7.53781	7.93924	7.65332	13	11	14	11	12	10	15	10	cis
6550458	scl31245.1.43_5-S	66647	Ndnl2	necdin-like 2	64.7509	7	3' UTR		ATGGGGGTCGGAGGAAGCTTGATTCTGCTACGCATAAAGGCCTTGGAGCG	CEL-7_43304662	7	39.024	55.6126	8.5594	11.0197	67	10.8349	29	11.0302	10.8426	11.3603	11.1328	11.3215	11.0804	10.4205	10.275	16	8	17	8	16	6	18	7	cis
6520450	scl31357.5.1_0-S	58867	Syngr4	synaptogyrin 4	45.7551	7	exon 5		ATACTCCAGGCCTACCTAGCCTTCCAGGACCTCCGAGACGAGGCTCCAGT	rs8255275	7	34.552	46.035	6.61569	6.91674	64	6.77492	32	6.7876	6.70599	6.86125	6.7174	7.08079	6.96148	6.92849	6.77726	15	9	16	9	16	6	17	8	cis
3870113	scl31360.12_285-S	19158	Pscd2	pleckstrin homology, Sec7 and coiled-coil domains 2	45.6748	7	3' UTR		CGTGTCAATAGACAGTGGCAGTCTTCACAGTGGCCGTCTTGTCTCCTAGG	rs8255275	7	34.552	46.035	16.2822	6.92322	64	7.27888	32	6.94905	7.28332	6.99157	7.24887	6.72559	7.20749	7.0221	7.36119	15	9	16	9	16	6	17	8	cis
610168	scl31481.11_594-S	67070	Lsm14a	LSM14 homolog A (SCD6, S. cerevisiae)	34.0535	7	3' UTR		CCTCTGGCACCTGTAAAACATCACTAACATAGTATGCGGGCCTGTGGCCT	rs6239372	7	19.281	34.4076	11.6194	10.4992	50	10.8966	46	10.6595	11.1279	10.5067	10.9025	10.2909	10.7173	10.5339	10.8004	12	12	12	13	12	10	14	11	cis
6650014	scl31534.6.1_6-S	66411	Tbcb	tubulin folding cofactor B	29.933	7	exon 6		AGATTTCCCAGAGGAGGACTACGGGTTGGACGAGATGTGACTGTACCTGG	rs4226520	7	13.907	29.4902	31.485	10.8235	69	9.95585	27	11.0215	10.1045	10.8771	10.15	10.1626	9.28386	11.1226	10.3063	18	6	18	7	15	7	18	7	cis
2320433	scl31681.6.1_3-S	69731	Gemin7	gem (nuclear organelle) associated protein 7	18.724	7	exon 2		AGAGTCACAGGAACAGCGGGCCCGAGCCACTCTGCGAGAGCGCTACCTCC	rs13479153	7	9.969	24.6467	9.76386	8.22003	67	8.60665	29	7.64691	8.02791	8.20065	8.51707	8.70562	9.18512	8.37496	8.70928	17	7	17	8	15	7	18	7	cis
1170152	scl32282.14.1_19-S	233575	Frag1	FGF receptor activating protein 1	102.111	7	3' UTR		ATCTCCACGTTCTCTCTGGGCCCTGGGAGAGAAGAGCGGGAAGGGTATGA	rs3663374	7	63.052	91.3288	11.3276	8.44509	56	7.9108	40	8.8126	8.20948	8.43049	7.79531	8.11281	7.62164	8.40938	7.99536	13	11	15	10	12	10	16	9	trans
2510156	scl32297.37_545-S	69710	Centd2	centaurin, delta 2	101.286	7	3' UTR		CTCATTGCCACCCTATCTCAAAGGCTTAGTGAGCAGACTTGCTGGTGTCC	rs6227780	7	66.546	99.2995	14.152	7.94885	54	7.46555	42	8.04707	7.52803	7.61407	7.11662	6.83093	6.5584	9.07053	8.6878	13	11	14	11	12	10	15	10	cis
5720092	scl32303.22_382-S	207278	Fchsd2	FCH and double SH3 domains 2	101.158	7	3' UTR		CCTGCTACCAGTCCTGTATTCTGTTTAGCTAACCAAATTGTCCTTGGATT	rs6227780	7	66.546	99.2995	13.49	9.4473	54	8.86331	42	10.9182	10.307	9.33857	8.65152	8.3049	7.59641	9.18789	8.77516	13	11	14	11	12	10	15	10	cis
1580097	scl32346.12_306-S	233532	Rsf1	remodeling and spacing factor 1	97.5615	7	3' UTR		ATCTGTGAGGGCCCAAAACAGAATTTAGGGTGGGAGAAAGCACCTGTGCT	rs6227780	7	66.546	99.2995	45.6517	9.01777	54	7.2127	42	8.95544	7.17886	8.71886	6.84467	9.07676	7.16207	9.30359	7.70537	13	11	14	11	12	10	15	10	cis
3170019	scl33017.2_469-S	272359	Irf2bp1	interferon regulatory factor 2 binding protein 1	18.1652	7	3' UTR		CCACTAGGTGGTGCCTTTTGTCCAGTGGGCTGCTGTTTGTAGTAGTGTAC	rs3672220	7	3.566	18.3679	18.7455	9.39709	65	9.84513	31	10.0094	10.4506	9.78444	10.1784	8.88163	9.43614	8.87498	9.29827	17	7	16	9	15	7	17	8	cis
5910097	scl33301.5.15_0-S	67528	Nudt7	nudix (nucleoside diphosphate linked moiety X)-type motif 7	117.038	8	exon 5		GTCTTCGAGTACAAAGACCCTGAGACTGGTGTGAACTACCTAATCCAGGG	rs13479996	8	71.166	116.676	6.51225	8.07739	40	7.88437	56	8.21157	7.94041	8.30027	8.06685	6.98981	6.79517	8.80792	8.52096	10	14	10	15	10	12	10	15	cis
2350152	scl33370.7_212-S	66427	Cyb5b	cytochrome b5 type B	110.076	8	3' UTR		CTCCTTTCGGTTATTTGGCTTGTCTTTTCCTGCACCCTCAACTGAGTGGC	rs13479962	8	65.079	106.458	10.1191	10.2304	39	9.91092	57	10.9147	10.6563	10.6982	10.305	9.07207	8.57975	10.2374	9.88761	10	14	10	15	10	12	9	16	cis
6940025	scl33402.1_220-S	59016	Thap11	THAP domain containing 11	108.746	8	3' UTR		GGTGACTTGCTGATGGAGATCCAGCTCACCAGGGACTTAGGTTTATCTCG	rs13480429	9	75.209	113.437	6.69836	11.0965	68	11.2365	28	10.8154	11.0128	11.0937	11.2076	11.1098	11.2159	11.3538	11.5095	17	7	18	7	15	7	18	7	trans
1780110	scl33703.9.1_1-S	68251	5430437P03Rik	RIKEN cDNA 5430437P03 gene	74.3333	8	exon 10	NES16279315|74.333328|	TGCAAAGACCCTGCCAGACCCACGCGAGCTACAGCCTGCTGGAGGAGGAC	rs13479838	8	41.794	77.7893	15.0388	9.97767	50	9.48203	46	9.98059	9.51525	10.3672	9.94164	10.4583	10.0474	9.07943	8.58661	13	11	14	11	11	11	12	13	cis
4480717	scl33705.5.1_110-S	67023	2010315L10Rik	RIKEN cDNA 2010315L10 gene	74.2986	8	exon 9		GCTTCGTGTTCATCAGCATGATCCTGTTTATCCGAATCATGCCCAGGCTG	rs13479838	8	41.794	77.7893	8.82286	12.4743	50	12.212	46	12.9778	12.7173	12.4546	12.2271	11.9686	11.8205	12.4153	12.1027	13	11	14	11	11	11	12	13	cis
101190341	scl33715.1.37_118-S	72093	2010320M18Rik	RIKEN cDNA 2010320M18 gene	73.7063	8	putative intergenic		GAAATACGGACAGACTCTGGCGAGACGGAGAGAACCAGAAGTTGCCGAGC	rs13479838	8	41.794	77.7893	6.31946	8.29948	50	8.55175	46	8.06712	8.42283	8.73848	8.99604	8.48612	8.75239	7.86793	8.11514	13	11	14	11	11	11	12	13	cis
102480170	scl33726.1.24_66-S	78183	4930522P08Rik	RIKEN cDNA 4930522P08 gene	73.4396	8	putative intergenic		CTTCGCGGCGGGGACAGGTTTTTGTGTAATTGAGGCGTTGTGCTGTCACC	rs13479838	8	41.794	77.7893	23.052	6.9728	50	7.40458	46	6.94896	7.25692	6.99301	7.45827	7.02838	7.48702	6.92408	7.41433	13	11	14	11	11	11	12	13	cis
430019	scl34701.2.1_7-S	66462	2810428I15Rik	RIKEN cDNA 2810428I15 gene	73.434	8	exon 4		GGGGACACCAGGAGTGTCAGAACAGGACCCTGAAAAGTTGCACCAGCTGA	rs13479846	8	44.77	80.1552	11.0673	10.1689	46	10.5651	50	10.0801	10.4682	10.5149	11.0767	10.3102	10.7218	9.72846	10.0754	12	12	13	12	10	12	11	14	cis
106660671	scl34713.8_304-S	19727	Rfxank	regulatory factor X-associated ankyrin-containing protein	73.0602	8	3' UTR		GTGGCTACAAAATGTTCCCATGGCCTTCCTGTGATCATGTCTACCTGCAG	rs13479838	8	41.794	77.7893	16.2699	7.18723	50	6.89525	46	7.11107	6.87	7.23275	6.94599	7.20136	6.90147	7.20368	6.86841	13	11	14	11	11	11	12	13	cis
3140524	scl34758.8_55-S	66234	Sc4mol	sterol-C4-methyl oxidase-like	67.6107	8	3' UTR	mCV24593228|67.61071|mCV24593500|67.610713|mCV24593501|67.610756|	GCTATCACGAAGTGAGTGTATCACCTGGTGAGCGAGTGACTGAAACCTGC	rs6394046	8	37.697	65.3959	25.083	9.32368	48	8.45354	48	9.04491	8.04152	9.06276	8.19943	8.54188	7.7369	10.789	9.53639	12	12	13	12	12	10	11	14	cis
510735	scl34926.9_67-S	67276	Thex1	three prime histone mRNA exonuclease 1	36.9338	8	3' UTR		CAGGTAAGTGCTACCTACCATGCCAATGATGTGACTTGTAGCATAGGAAT	rs13479694	8	22.939	35.6802	14.0627	7.12244	66	7.61091	30	6.91169	7.30405	6.83554	7.36592	8.00046	8.51355	6.84535	7.33458	17	7	17	8	15	7	17	8	cis
1230053	scl35215.8_496-S	215418	Axud1	AXIN1 up-regulated 1	119.82	9	3' UTR	mCV24883436|119.820084|	GCAACTGGTGGCTCTTGAGAGCTCTTACGCCCTTCATTAGCTGATGTTGG	rs6191976	9	110.699	122.501	17.0821	10.2569	65	8.23786	31	11.3237	9.23057	9.53223	7.47153	9.06313	7.45628	10.8981	8.91713	17	7	17	8	14	8	17	8	cis
4670670	scl35395.12.1_98-S	68644	Abhd14a	abhydrolase domain containing 14A	106.298	9	exon 7		GGTCATGCCTGCTACCTCCACAAGCCAGAAGCCTTCCACCTCGCCCTTCT	rs3657415	9	65.417	105.939	12.9905	8.76454	70	8.25364	26	9.60826	8.97919	9.67601	9.16226	7.94842	7.404	7.73479	7.45139	18	6	18	7	16	6	18	7	cis
4760086	scl35434.19.159_3-S	NA	AW107703		102.443	9	3' UTR	mCV23565350|102.443007|mCV23565351|102.443028|	GCAGACTGGGCACTTGGGTATTTTCACTGCGTTGTGTGGAGGACTGCTTC	rs6286924	9	60.131	101.897	30.5976	10.6946	62	9.89218	34	11.0225	10.1312	10.6684	9.81194	10.6428	9.91743	10.4382	9.73749	16	8	16	9	14	8	16	9	cis
102940162	scl35942.36_189-S	214162	Mll1	myeloid/lymphoid or mixed-lineage leukemia 1	44.5545	9	3' UTR		GGGGGGAAGGAAAACGTGTCTGAAGCCCATCAGTGTTAACTCCCTGAGAC	rs4165069	16	9.902	17.5769	6.98394	10.1107	44	10.3749	52	10.6637	11.0308	10.0272	10.3104	10.0538	10.3779	9.60159	9.90817	12	12	11	14	11	11	10	15	trans
70528	scl36050.5.8_18-S	69305	Dcps	decapping enzyme, scavenger	34.876	9	exon 5		CGCCGGGGTATCAGATCACTTCGAGATCTCACTCCAGAGCATCTGCCACT	rs6268328	6	63.028	86.3792	6.34561	10.8317	52	10.5383	44	10.9278	10.6323	11.4003	11.236	10.6903	10.4709	10.2171	9.91504	13	11	14	11	13	9	12	13	trans
106510133	scl36519.9_127-S	77305	Wdr82	WD repeat domain containing 82	106.049	9	3' UTR	NES15055228|106.048832|NES15055227|106.04883|	CCACAGACCTGAGTTATGTTCCGAATTGGTAGGAAAAGGTGCAGCTGGAG	rs3657415	9	65.417	105.939	31.1208	9.76967	70	7.88865	26	9.66285	7.6036	10.0956	8.25797	9.62935	7.68603	9.67524	7.93733	18	6	18	7	16	6	18	7	cis
1090079	scl36523.6.1_28-S	66595	Aste1	asteroid homolog 1 (Drosophila)	105.263	9	exon 6	mCV24907281|105.263323|	GCCTGGGAACCACTGCAGATGCCAAGCACTGGTATGACAGAAGCAACCGG	rs6286924	9	60.131	101.897	9.62659	8.58827	62	8.29391	34	8.9478	8.61684	8.94745	8.6374	8.37953	8.11917	8.05223	7.8187	16	8	16	9	14	8	16	9	cis
4850091	scl36799.4_9-S	68026	2810417H13Rik	RIKEN cDNA 2810417H13 gene	65.7007	9	5' UTR		CGTGCTGCAAATCAGGTTTTATATGTCAGGTCCTTAGCATTTCCCCGTCA	rs13480107	9	5.188	24.5398	6.48291	10.7692	41	10.3831	55	9.93178	9.50527	10.6816	10.1753	11.5516	11.183	11.0306	10.6782	11	13	11	14	10	12	9	16	trans
103390671	scl36831.10_121-S	66131	Tipin	timeless interacting protein	64.103	9	putative intergenic		TTTCTTTCATATCATTATTGGAACAGTCTGTCTCACTGCAATCTCAGCTG	rs3655717	9	38.1	65.2632	14.4853	6.73846	32	7.1562	64	6.75223	7.22948	6.70045	7.22402	6.80914	7.2502	6.69896	6.95651	9	15	9	16	7	15	7	18	cis
2640114	scl36936.22_183-S	64602	Ireb2	iron responsive element binding protein 2	54.7101	9	putative intergenic		TAAGGTTCCCAAGATGGCAGGTACCTCTGTTAATACTTGGATGAGAGGCA	rs13480072	9	0.286	12.6037	6.14246	8.79828	47	8.61487	49	8.67012	8.5159	8.82408	8.57495	8.73446	8.53693	8.97725	8.79364	13	11	13	12	10	12	11	14	trans
106400053	scl37215.15_243-S	16835	Ldlr	low density lipoprotein receptor	21.5001	9	3' UTR		CCTCTCTGCAATTTCTCCAGGTTAGGCTGGGGTGATACTCTGGGATGCTC	rs6325255	4	30.642	51.3027	8.71119	10.3113	74	9.67621	22	10.2808	9.80389	10.0395	9.4299	9.28401	8.6279	11.4202	11.1021	19	5	19	6	16	6	20	5	trans
104560286	scl37450.6_417-S	71902	Cand1	cullin associated and neddylation disassociated 1	118.603	10	putative intergenic		ACTTGGTAACAGTGGGTGCTCCATGAGGGACTTGGGAATGCTCACACATG	CEL-6_127435117	6	92.718	126.77	6.25372	8.30983	57	8.05664	39	8.71483	8.42608	8.60682	8.46085	7.97321	7.73995	7.88434	7.64009	14	10	16	9	12	10	15	10	trans
3800450	scl37840.10_182-S	12534	Cdc2a	cell division cycle 2 homolog A (S. pombe)	68.7323	10	3' UTR	mCV24102160|68.732272|	CCCAGATCTCTGTTGGGAAGTAACTGGGTAACAAAAGCCGTTGCACTGGT	rs13480629	10	53.055	67.0117	9.04121	6.538	54	6.43967	42	6.5534	6.45496	6.55636	6.43064	6.62058	6.51356	6.43368	6.36985	15	9	13	12	12	10	14	11	cis
6660400	scl38757.5.1_81-S	103172	Ndg2	Nur77 downstream gene 2	75.3814	10	3' UTR		GGAAGGATCGTTCTCACCCCGCAGACTAACAGGAGACATAATTATTCAAT	D14Mit63	14	23.948	54.3872	7.65123	11.6268	32	12.0208	64	11.3153	11.6806	12.3933	12.6951	13.154	13.3731	9.96949	10.4135	9	15	9	16	6	16	8	17	trans
104280164	scl39171.1.14_4-S	320642	A630066F11Rik	RIKEN cDNA A630066F11 gene	7.35444	10	putative intergenic		TCAACCTGCATCCAACCTGAAATGTCTATCACCTATTTTCATGACTCCTG	rs6185923	10	0.29	5.37862	11.2874	8.02491	55	7.63562	41	7.70533	7.34407	7.7192	7.27712	7.83616	7.38404	8.8161	8.46863	13	11	14	11	14	8	14	11	cis
6130685	scl39332.7_20-S	69674	Mif4gd	MIF4G domain containing	115.424	11	3' UTR	mCV22739361|115.424374|	CTTCAGCCCCTTCTAGACTTTTTTGACTGCTGTGGTTCTGCCGTCTTCCC	rs13481262	11	117.609	119.171	27.8903	9.37489	42	8.5357	54	8.90092	7.86453	9.5711	8.65544	10.1037	9.2386	9.16571	8.28837	12	12	11	14	8	14	11	14	cis
6520008	scl39494.10.1_61-S	70218	3000004C01Rik	RIKEN cDNA 3000004C01 gene	102.722	11	3' UTR		GTCTATTTGCCTTCTTTATTAGTCTCTTTCACACTCAGCTTCTTGGTATA	rs3685813	11	85.537	102.611	17.237	9.07589	49	9.73155	47	8.24334	8.78449	8.72444	9.34658	10.8822	11.2927	8.83341	9.47031	12	12	14	11	10	12	13	12	cis
102100037	scl39513.1.1_263-S	NA	A930005G04Rik		102.121	11	3' UTR		CCACCACACTTGAATTTGTACCACGGGAGCGGCTTATACGTGACTGTCCC	rs3685813	11	85.537	102.611	13.1766	10.2356	49	10.62	47	9.73218	10.0765	10.5253	10.9749	11.1227	11.4429	9.70584	10.0152	12	12	14	11	10	12	13	12	cis
780671	scl39960.2_268-S	66048	Tmem93	transmembrane protein 93	72.9919	11	3' UTR		GTGAGTGAAATCAGCTAAGTTCCAGTTACACCAGGTTTAGCCAGTCGCCT	rs13481071	11	48.126	65.017	8.74542	11.133	49	10.91	47	11.4543	11.2334	11.8584	11.5884	10.7734	10.55	10.441	10.2097	12	12	13	12	10	12	14	11	cis
3170121	scl39973.20.1_51-S	74477	4933427D14Rik	RIKEN cDNA 4933427D14 gene	71.9704	11	3' UTR		CCTCGGAAAGGACATCAAGGGACTCATAGGTCTTCAGTCTGGAGAGTTAA	D11Mit219	11	51.006	72.1352	12.3071	8.39671	53	8.70417	43	8.86065	9.13454	8.48159	8.77499	7.93593	8.31355	8.25331	8.58253	13	11	14	11	11	11	15	10	cis
6040403	scl40004.19.1_140-S	11370	Acadvl	acyl-Coenzyme A dehydrogenase, very long chain	69.8264	11	3' UTR	mCV22951686|69.82643|	GCAAGGTCATGTGCCTTCTCTGATGCCAAAACCCTTTATGGGGGTGATGG	D11Mit219	11	51.006	72.1352	29.1341	10.6118	53	11.3137	43	10.5802	11.3758	10.776	11.5264	11.069	11.5814	10.1507	10.7168	13	11	14	11	11	11	15	10	cis
6110148	scl40288.3_192-S	15944	Irgm	immunity-related GTPase family, M	48.709	11	3' UTR		CATCTCCCCTGTCTCGATTCTAATGCATTGTTCCACTGAGGGACAGGGAC	mCV23591750	1	38.433	51.1894	6.62465	9.35004	41	9.70167	55	9.7165	10.0003	9.34585	9.66196	9.58361	9.99703	8.80837	9.19242	10	14	10	15	10	12	11	14	trans
6660440	scl40311.8.1_101-S	66628	Thg1l	tRNA-histidine guanylyltransferase 1-like (S. cerevisiae)	45.7915	11	putative intergenic	mCV24275935|45.791533|	GCTTAATCACACAAGGCTCCCCGAGTCTCCCCCTAACCCTAGGTGGTTCA	rs6329109	11	23.252	43.5762	23.3829	7.94907	37	9.31848	59	7.79611	9.16345	9.16386	10.6212	7.71345	9.03974	7.25165	8.27454	9	15	9	16	8	14	11	14	cis
1940181	scl40402.14.1_6-S	66753	4933407N01Rik	RIKEN cDNA 4933407N01 gene	30.8347	11	exon 13	mCV24988577|30.834711|	ATCAGACTCTCCTCATGCTGTCACTGTGTATATGCTAGAGCCTCACTCGT	rs3706539	11	12.205	27.485	10.1473	9.44654	42	9.04103	54	9.42504	9.16068	9.25933	8.77779	10.2691	9.70481	9.01912	8.53187	10	14	11	14	9	13	12	13	cis
106900035	scl40429.1.1_284-S	67660	LOC67660	hypothetical LOC67660	26.2868	11	putative intergenic	NES08359476|26.286847|	CGTTTGCTCTGGACTAGATCTCCTGTATACTCCCAGTATACCCTTCAACC	rs13480913	11	10.733	23.6333	6.15548	8.82171	39	8.60761	57	8.48387	8.30286	8.95122	8.59509	10.1251	9.78173	8.02072	7.77253	9	15	11	14	8	14	11	14	cis
4060138	scl40751.1_9-S	67671	Rpl38	ribosomal protein L38	114.485	11	5' UTR		TTAACCGTCCGGAAGCGGAAGCCTCGTTCTTTCCCCGTTCTCTTCGGTTC	rs13481249	11	112.899	116.358	10.3665	10.41	49	11.0256	47	9.91459	10.4258	11.7627	12.3879	10.2484	10.8952	9.67685	10.3434	13	11	13	12	10	12	13	12	cis
105550593	scl40847.3_4-S	71059	Hexim2	hexamthylene bis-acetamide inducible 2	102.955	11	3' UTR		CCCTGTCTCCACTGAGAACTGCTAAGACAAGGTCAGAGTTTCCCCTGCCA	rs3685813	11	85.537	102.611	9.71461	7.64105	49	7.89975	47	7.14011	7.33227	7.81028	8.02501	8.65423	8.91311	7.14185	7.33907	12	12	14	11	10	12	13	12	cis
6980079	scl40849.10_252-S	67131	Acbd4	acyl-Coenzyme A binding domain containing 4	102.928	11	3' UTR		CCTGAAGACTGATTGGCTGGAAGGTTGGTTGCAGGAAAGACCGGAGCCCC	rs3685813	11	85.537	102.611	11.178	8.17064	49	8.65949	47	7.89133	8.33733	7.89845	8.22083	9.55631	9.93172	7.65568	8.11155	12	12	14	11	10	12	13	12	cis
101690180	scl41256.5_292-S	12928	Crk	v-crk sarcoma virus CT10 oncogene homolog (avian)	75.523	11	putative intergenic		TAGGCCTGTTTAGTGCAGAGCTAAGGGAAAATGCCGCCTCCAGGGGATCC	rs13481109	11	53.694	76.4113	7.01196	7.13077	55	7.27268	41	7.21857	7.35991	7.11003	7.25296	6.93252	7.0754	7.21495	7.42219	14	10	15	10	11	11	15	10	cis
130180	scl41352.8_186-S	67181	Dullard	Dullard homolog (Xenopus laevis)	69.8064	11	3' UTR	mCV24077569|69.806485|	GGAAATGCCAGACTGGGACAGGCGAAGGCCTAGAGGAGCCGAAACAGTCT	D11Mit219	11	51.006	72.1352	18.2623	10.0254	53	9.60618	43	9.82118	9.47621	10.2394	9.71716	10.0207	9.63372	10.0061	9.59676	13	11	14	11	11	11	15	10	cis
101940068	scl41364.20_171-S	23879	Fxr2	fragile X mental retardation, autosomal homolog 2	69.4694	11	3' UTR		GGGGAGTTGGGAGGAAATAACCTTGTCTGGTGGATGAGAAGGCGTATTTA	D11Mit219	11	51.006	72.1352	28.4568	10.7396	53	9.31183	43	11.0033	9.31162	10.8429	9.20142	10.9566	9.83737	10.2554	8.85543	13	11	14	11	11	11	15	10	cis
2630138	scl41382.23.1_64-S	68964	1500010J02Rik	RIKEN cDNA 1500010J02 gene	68.8526	11	3' UTR		CGGAGACCTTGCCCCTTATGATTGATTGTATTGTGATAGGCCCTTTGGGC	rs3677986	11	49.574	67.9637	6.52635	10.6995	52	10.9324	44	11.1814	11.3661	10.5425	10.7534	10.8274	11.1027	10.3084	10.5072	13	11	14	11	11	11	14	11	cis
6770601	scl41519.8_316-S	79566	Sh3bp5l	SH3 binding domain protein 5 like	58.1638	11	3' UTR	mCV22924361|58.163823|	GATGGTCACAATGAAAACCTGTGGGTTTGAGGTGGCTGTTCAGGCAGCAC	rs6371333	11	34.373	57.9486	12.8783	10.3836	40	10.7331	56	10.1364	10.3501	9.9154	10.23	11.0468	11.366	10.5941	10.9861	10	14	11	14	8	14	11	14	cis
7050603	scl41586.4_460-S	52626	D11Ertd497e	DNA segment, Chr 11, ERATO Doi 497, expressed	51.8206	11	3' UTR		GGCCTTCATCCATTCTAATCATCTGCAGACTCGTGAGGCTTAAAAACAAA	rs8243055	11	30.88	52.0975	24.9591	11.9645	37	11.5484	59	12.2392	11.746	12.1924	11.7707	11.4968	11.1723	11.8589	11.478	10	14	9	16	8	14	10	15	cis
106510484	scl41888.6_402-S	18413	Osm	oncostatin M	4.14065	11	3' UTR		GGGTCCTTAGGTAATAGCCCCCTCTGCCTGTCAGCTGCTGGACTCTGACA	rs6191976	9	110.699	122.501	6.21562	9.68815	65	8.82685	31	8.77815	7.89217	8.92444	8.10511	8.24073	7.51863	12.5539	11.6746	17	7	17	8	14	8	17	8	trans
106770341	scl42571.13_277-S	217449	Ttc15	tetratricopeptide repeat domain 15	29.277	12	putative intergenic		TGCACGGCTGTGGGATGCAGCGGAGCATCATTTGTGCCTCACGATCTGAG	UT_12_23.29234	12	14.83	29.4533	21.1658	10.7502	50	10.1678	46	11.3486	10.7829	11.2597	10.6594	10.2991	9.724	10.001	9.53508	13	11	13	12	12	10	12	13	cis
2680735	scl42747.5_440-S	328162	6720458F09Rik	RIKEN cDNA 6720458F09 gene	112.132	12	3' UTR	NES17657726|112.131651|	GCGAGACTCACCAGTGTCCTACTGTCATATGTCATACCCGAGGGCACCCA	rs3663172	12	89.241	108.346	6.6309	10.1665	44	9.98945	52	11.149	10.8314	11.5829	11.2416	9.27575	8.92455	8.86584	8.63543	10	14	11	14	11	11	12	13	cis
870458	scl42791.14.1_6-S	212198	Wdr25	WD repeat domain 25	109.476	12	putative intergenic		TGGGTGGTCTGTGGTGGGCAAAGCTATGCATCTGTCCTGAAGGAGTGCGA	rs3663172	12	89.241	108.346	8.8814	7.13762	44	7.3059	52	7.07837	7.19697	7.26673	7.40988	7.05114	7.2261	7.14793	7.37878	10	14	11	14	11	11	12	13	cis
5360215	scl43496.27.1_1-S	72198	Skiv2l2	superkiller viralicidic activity 2-like 2 (S. cerevisiae)	113.989	13	3' UTR		CTGATTGCAACTGACTACAAACGCTTCCCAGTGTTCAGTGGTTCACAAGC	D13Mit151	13	81.05	116.673	6.02754	10.8284	54	10.6179	42	11.1329	10.9501	11.0662	10.8558	10.7885	10.6692	10.3056	10.0687	14	10	13	12	14	8	13	12	cis
106110707	scl4369.1.1_105-S	99324	D030029J20Rik	RIKEN cDNA D030029J20 gene	84.3882	2	putative intergenic		CTTGGGTCTCTCCATCCAGAGGCAACCATTATTAACATTCTGTTATTCTT	D2Mit14	2	63.171	85.6948	9.0378	7.48601	43	7.16336	53	7.89503	7.57193	7.68341	7.43757	6.94568	6.76617	7.24462	6.94307	12	12	12	13	9	13	10	15	cis
4850546	scl44467.12_5-S	218506	Mrps27	mitochondrial ribosomal protein S27	100.515	13	3' UTR	NES14340002|100.515388|NES14340000|100.515369|	AATATCGGGTGAGCGTGACGGGAAGCTATAGCTGAAGGGTCGGCTCTGCA	rs6389588	13	67.239	104.955	20.2844	9.16913	23	8.19437	73	9.55284	8.48612	10.4551	9.22542	8.10369	7.22292	8.44408	7.72945	6	18	6	19	6	16	5	20	cis
60403	scl44819.5_313-S	97863	C78339	expressed sequence C78339	46.6889	13	putative intergenic		CGTGCCTGGGTGAAGTTCCTCATTTTGGCTGGTATGTGTAGATTTCCTTG	rs4229721	13	25.315	45.5571	6.1971	10.1273	44	10.378	52	10.3915	10.7441	9.70952	9.91566	10.2626	10.5622	10.1454	10.3558	11	13	11	14	11	11	11	14	cis
102900619	scl4489.1.1_30-S	56194	Prpf40a	PRP40 pre-mRNA processing factor 40 homolog A (yeast)	52.957	2	putative intergenic	NES09474192|52.957063|	CAGGCTAGTCCATAACGCTGCTCTTCAATCTGGGCTATGGAGCAGATCAC	rs13476491	2	32.511	50.7752	25.1432	7.39731	53	6.65727	43	7.47687	6.85424	7.6731	6.80427	7.13017	6.47082	7.21944	6.54153	14	10	15	10	11	11	13	12	cis
3870603	scl44989.1_487-S	50708	Hist1h1c	histone cluster 1, H1c	23.7477	13	3' UTR	NES11348874|23.747704|	CCTCAGCTTCCCGAAGCGCTTGCTTTATACGTGTGTGTCGTCACTGAAGA	gnf13.021.096	13	5.276	23.8722	7.96726	12.8499	51	11.9952	45	12.3609	11.5379	12.0114	11.2823	13.3123	12.5405	13.7507	12.6729	13	11	13	12	12	10	13	12	cis
2480707	scl45516.5.1_85-S	17231	Mcpt8	mast cell protease 8	55.0363	14	exon 5		CCAGCTTTATGCCTTGGATTCGGAAAACAATGAAACTCCTGCAACAACCC	D14Mit63	14	23.948	54.3872	11.7701	8.34484	32	9.24882	64	7.68385	8.47985	8.3829	9.23446	6.91916	7.65143	10.1149	11.4442	9	15	9	16	6	16	8	17	cis
6400341	scl46031.14_54-S	77744	6720463M24Rik	RIKEN cDNA 6720463M24 gene	97.9571	14	3' UTR		CTCATGGCTTTCTCCTGTCCTACAGGGTCAATGAACTGCTTGTTAAGACT	rs3688189	14	47.749	95.4478	15.9438	9.29777	45	8.7343	48	8.96154	8.38369	9.70165	9.27687	9.61211	9.13671	8.87905	8.27453	11	13	12	12	11	10	11	13	cis
3450008	scl46215.1.1_293-S	219144	Arl11	ADP-ribosylation factor-like 11	60.2659	14	3' UTR		GGAATCCTCCCAGAATTCCCCCTGCTTTCCAACTCCAACTAACTTTTCTC	gnf14.055.608	14	27.18	59.7892	16.8334	10.0507	36	9.15407	60	10.0978	9.11441	9.60829	8.69568	8.25058	7.35318	11.8902	11.3068	10	14	10	15	7	15	9	16	cis
3190519	scl46370.4_89-S	11792	Apex1	apurinic/apyrimidinic endonuclease 1	49.8486	14	exon 6	mCV25391006|49.848582|	GCCTCTTGTGCTATGTGGGGATCTCAATGTGGCTCATGAAGAAATTGACC	D14Mit63	14	23.948	54.3872	15.0508	10.3792	32	9.44187	64	10.9079	10.2127	11.3724	10.3521	9.5124	8.74711	9.31707	8.55896	9	15	9	16	6	16	8	17	cis
7040014	scl46641.9_62-S	67053	Rpp14	ribonuclease P 14 subunit (human)	6.88343	14	3' UTR	AA682089_28|6.883448|	CCGGGCCTAGAAATATTAGCCAGTGTTCTCCTTCCATGTGGCTTCCCATG	rs13482054	14	0.576	9.27427	20.2243	9.38347	43	8.56317	53	10.1795	9.49148	10.0562	9.2436	8.93451	8.07109	8.22091	7.52625	11	13	12	13	9	13	11	14	cis
101780546	scl46882.12_63-S	223739	5031439G07Rik	RIKEN cDNA 5031439G07 gene	84.7718	15	putative intergenic		TCTCTCTTCTATGTGGATGGCTCTTTCATTTTGGACTCTGACTTTAATAA	rs3693087	4	106.997	154.966	6.24569	9.787	32	9.36309	64	9.76077	9.32968	8.76654	8.50024	9.14571	8.81477	11.1478	10.8595	9	15	8	17	6	16	9	16	trans
670242	scl46904.9_7-S	73826	Poldip3	polymerase (DNA-directed), delta interacting protein 3	82.9538	15	3' UTR		CCACTCCCTTGCATTATTTCTTTGTGTCTTGTTCAGGAGAAAAGAGGGCC	rs13482691	15	59.43	86.8005	6.5224	11.8962	39	12.057	57	12.078	12.1939	11.8336	11.9907	11.8583	12.0255	11.8354	12.0105	9	15	10	15	9	13	11	14	cis
50180	scl47884.11.17_1-S	20775	Sqle	squalene epoxidase	59.1595	15	exon 11		CTGTATTTTAAACTTGGTGGAGAGTGTGTGACCGGTCCTGTTGGGTTGCT	rs6259521	19	24.376	24.0139	6.66718	9.74591	60	9.44419	36	9.90217	9.62475	10.2424	9.90141	9.85174	9.62353	8.98733	8.69894	15	9	15	10	15	7	15	10	trans
2120253	scl48855.3.1_17-S	12408	Cbr1	carbonyl reductase 1	93.4985	16	exon 4		AGAAAGGAGTCCATGCGGAAGAAGGTTGGCCTAATAGTGCATATGGGGTC	rs4217722	16	72.904	90.4985	10.7559	9.36728	55	9.03616	41	9.72104	9.25647	10.1307	9.89585	9.90943	9.52146	7.86353	7.44882	13	11	15	10	12	10	15	10	cis
1850168	scl49236.4.1_1-S	66061	0610012D17Rik	RIKEN cDNA 0610012D17 gene	32.3485	16	exon 6		GGTGGCAGCATTTGGGTGTTTCTACTATTGAATCGTTGGGAAGTGTGACT	rs4167177	16	23.282	28.9101	17.8258	9.97856	52	10.5638	44	10.4549	11.2505	10.0576	10.6675	8.29377	8.99369	10.806	11.3359	14	10	14	11	11	11	13	12	cis
2760037	scl49245.4_458-S	66994	1500031L02Rik	RIKEN cDNA 1500031L02 gene	32.0275	16	3' UTR		GGCGGATGGCAGGCAGTTCTACTCCGCAATCAGGAAATATGGTCTAACGT	rs4170308	16	27.257	32.3916	12.905	8.91223	56	8.52469	40	9.09185	8.54994	8.16102	7.80648	7.38893	7.08224	10.8303	10.4683	15	9	15	10	12	10	14	11	cis
870239	scl49605.16_306-S	NA	Prkr	eukaryotic translation initiation factor 2-alpha kinase 2	78.7577	17	3' UTR		CTCCTCCACTGTCAACCGAGGCTTCTGCCAAATCTTCCCTGTCATGAAGG	rs3662842	1	35.399	43.394	7.39264	9.3582	48	9.66647	48	9.48981	9.83732	8.99077	9.20487	9.47421	9.82202	9.47801	9.85072	12	12	12	13	12	10	12	13	trans
5910181	scl49610.9.216_11-S	225020	Fez2	fasciculation and elongation protein zeta 2 (zygin II)	78.2835	17	3' UTR		GGAGAGGGACATGAATCGTGCATGTTGTTGTTTTTGACAGTGTGGCTGTC	CEL-17_76803485	17	56.714	78.166	8.10686	8.39066	40	8.73897	56	8.42309	8.70082	8.35994	8.59421	8.08625	8.44489	8.72074	9.14466	10	14	9	16	11	11	10	15	cis
5340739	scl49941.4.1_39-S	66136	Znrd1	zinc ribbon domain containing, 1	36.5625	17	3' UTR		TCCTTCTCTCGGAAGTGAAGATACTCGTCTTTGATGCCTCCTTGGTCCCC	rs8271728	7	33.101	43.678	6.97088	11.1286	57	11.4299	39	11.7468	12.0054	11.6205	11.8012	10.2267	10.4706	10.9342	11.2133	14	10	14	11	14	8	15	10	trans
6980471	scl50027.4.1_35-S	16912	Psmb9	proteasome (prosome, macropain) subunit, beta type 9 (large multifunctional peptidase 2)	33.7924	17	3' UTR	NES17327021|33.792456|	AACTTTCTGGAACCAGAAGGCCGGTGCGATGGGCAAAGGTGAAATATGTG	gnf17.035.152	17	19.544	34.6633	41.1252	11.3876	32	8.42846	64	12.1195	9.15073	11.4166	8.16145	10.0566	7.40001	11.9576	8.86266	8	16	8	17	8	14	8	17	cis
5900576	scl50198.3.1_17-S	68342	Ndufb10	NADH dehydrogenase (ubiquinone) 1 beta subcomplex, 10	24.4497	17	exon 4	NES16570581|24.449762|	TCTGGCAAAGCAGAAGCAGAGGATGCTGGAAGAAAGGAAGGCTGCGAGGC	rs3659741	17	12.854	24.5785	33.3071	10.8885	52	8.08382	44	10.7219	7.56004	11.1982	8.18026	11.081	8.62079	10.5651	8.11068	12	12	13	12	13	9	14	11	cis
6450333	scl50203.3_209-S	11692	Gfer	growth factor, erv1 (S. cerevisiae)-like (augmenter of liver regeneration)	24.4208	17	3' UTR		GCATGTCAGCAGAGGGTCCTGGGAACAGCTTCCTTAGCGTTTGAGGCCAA	rs3659741	17	12.854	24.5785	22.4156	10.1227	52	11.1034	44	10.8774	11.8614	11.1219	12.1094	9.72125	10.3899	8.9209	9.76301	12	12	13	12	13	9	14	11	cis
3870541	scl50214.9.1_45-S	72016	1600002H07Rik	RIKEN cDNA 1600002H07 gene	23.9431	17	3' UTR	mCV23799663|23.943161|	AATTATATCATAGCAGGGTTTGGTAAGCAGCTTTTTGGTTTCTTGTTTCT	rs3659741	17	12.854	24.5785	16.7899	7.46454	52	6.7392	44	7.24047	6.51078	7.51018	6.71407	7.89751	7.10544	7.21219	6.71615	12	12	13	12	13	9	14	11	cis
6590671	scl50554.25.1_3-S	320209	Ddx11	DEAD/H (Asp-Glu-Ala-Asp/His) box polypeptide 11 (CHL1-like helicase homolog, S. cerevisiae)	66.0508	17	3' UTR		GACCATCACAAAGACTTGGACCCTGGCCATAGACCTTTCTGTGTCCCACA	CEL-17_62934746	17	38.861	64.4784	8.55604	9.4783	41	9.78109	55	9.74503	10.0311	9.88954	10.1689	9.16776	9.5513	9.0918	9.34686	11	13	10	15	9	13	11	14	cis
6100309	scl50733.5.1_21-S	14991	H2-M3	histocompatibility 2, M region locus 3	36.8807	17	exon 6		CGTCATCATGGTCATCGTTGCTAGTCTGGTTCTCCTGGGAGGTGTGATCA	rs3722313	13	21.143	41.4538	6.09328	8.67006	54	9.03023	42	9.41714	9.76889	8.55443	8.86445	8.03832	8.2993	8.71543	9.00401	13	11	13	12	14	8	14	11	trans
6510292	scl50819.9_414-S	18515	Pbx2	pre B-cell leukemia transcription factor 2	34.2051	17	3' UTR		TGCCAAATACGCTAAATATGGGCTGGGTGCTTCTATATGTGTCTCCCCCA	rs13482931	17	13.439	26.7006	6.74241	8.97038	46	9.27339	50	8.67049	8.98038	8.59775	8.86441	8.22241	8.39013	10.3348	10.6863	11	13	11	14	12	10	12	13	cis
6770114	scl50986.5.1_79-S	328780	Prss34	protease, serine, 34	25.0275	17	exon 6		GGTGATGAGCTACGTGTCCTGGATCAAATGCTATGTCCCCACGTTCCTAG	rs6285067	15	70.778	95.1427	6.41537	9.41638	38	10.0397	58	7.74845	8.51703	8.19828	8.87468	8.53195	9.17771	12.9316	13.4746	9	15	10	15	9	13	10	15	trans
105890673	scl51502.1.2_308-S	83885	Slc25a2	solute carrier family 25 (mitochondrial carrier, ornithine transporter) member 2	37.7634	18	putative intergenic		CTGGTGGTGGGATCTACAGGGTGAACCCAAGACTCTATGTACTTAATCTC	rs13483299	18	20.66	36.246	6.24818	6.75067	49	6.6416	47	6.68633	6.59766	6.76066	6.66608	6.77292	6.6195	6.77458	6.68312	11	13	13	12	12	10	13	12	cis
102900441	scl51558.7_199-S	170459	Stard4	StAR-related lipid transfer (START) domain containing 4	33.3243	18	putative intergenic		CTACAGTGCAGGGCTGGAGTTACGGTTTTGTCGTCACTTTATTTCCAGGG	rs13483299	18	20.66	36.246	12.0733	10.553	49	11.066	47	11.4294	11.884	10.5821	11.04	10.39	10.6957	9.93289	10.5144	11	13	13	12	12	10	13	12	cis
100450746	scl51559.1.1_327-S	12326	Camk4	calcium/calmodulin-dependent protein kinase IV	33.313	18	putative intergenic		GACTGTCCTCTGTGGTGAAAGAACCCCGTTAAGCTATATGTCTGATCTTG	rs13469412	2	81.606	128.825	11.0645	7.04841	37	6.80777	59	7.13035	6.83763	7.07802	6.81314	6.98084	6.81543	6.98414	6.76686	10	14	10	15	7	15	10	15	trans
2480273	scl52839.2_29-S	107242	AI837181	expressed sequence AI837181	5.42725	19	3' UTR		GACATGTGCCTGCTCCTGACATTTCAATAAAACCCAGCTCGGGTCTGTGT	rs3675987	4	89.602	147.129	7.58281	11.021	45	10.7848	51	11.3701	11.2091	10.9233	10.6991	10.634	10.3896	11.084	10.8501	12	12	11	14	10	12	12	13	trans
106550112	scl52873.29_9-S	26412	Map4k2	mitogen activated protein kinase kinase kinase kinase 2	6.35504	19	putative intergenic		CTGATGTTTGCTCCCAGCAAAGGTGGGTGCCACAAGCCAAAGACAGGGCA	rs13483510	19	1.767	6.37255	17.7994	9.48468	72	8.57127	24	9.20774	8.10277	8.28311	7.63263	8.91319	8.05423	11.4299	10.4954	18	6	19	6	16	6	19	6	cis
102900546	scl52952.1_379-S	320461	D430033H22Rik	RIKEN cDNA D430033H22 gene	46.2387	19	intron 4		GGCCCCCTGTGTTTTATAATAAGTGGAATTGGCTTTAAATTCATCCTCCT	rs13483641	19	58.705	45.0449	8.6408	6.64534	52	6.90727	44	6.71849	6.9338	6.51009	6.7775	6.71674	6.92567	6.63618	6.99825	12	12	13	12	14	8	13	12	cis
6650600	scl53077.5.8_20-S	14873	Gsto1	glutathione S-transferase omega 1	47.9167	19	exon 6		GGGGATTCTCCTTCTATGGTTGATTATCTTACTTGGCCTTGGTTTCAGCG	rs13483653	19	60.803	48.0569	8.57122	11.16	48	10.8455	48	11.8223	11.4	12.4573	12.0013	9.82094	9.26156	10.7062	10.2317	11	13	12	13	13	9	12	13	cis
3360538	scl54622.12_49-S	67298	Gprasp1	G protein-coupled receptor associated sorting protein 1	131.15	X	3' UTR		CCCAGCTGCTTCCTTGTTTCAGTGTACCTCTCTAATGCTGGTGGCAATTC	CEL-4_19508304	4	8.833	19.5083	6.14094	9.1124	63	8.76515	33	10.7754	10.4655	9.09861	8.83628	8.20787	7.81764	8.25554	8.03269	16	8	17	8	14	8	16	9	trans
103990364	scl8401.1.1_196-S	77533	C030034I22Rik	RIKEN cDNA C030034I22 gene	69.3229	17	putative intergenic		CGACCGAATAGCACAGGTTCCCTTCACCGATATGAGCTCGGGTAGCATTC	CEL-7_6264134	7	0	11.2371	6.24406	7.66938	68	7.91085	28	7.93825	8.14826	7.69304	7.97569	7.52427	7.87955	7.49762	7.69144	18	6	17	8	16	6	17	8	trans

## Sheet: Stem-specific eQTLs
Illumina_ProbeId	Illumina_Target	Gene_ID	Gene_Symbol	Gene_Description	Start_Probe	Chromosome	Probe_Position	SNP_in_Probe	GN_Probe_Sequence	Marker_name	Marker_Chr	Marker_cM	Marker_MB	logp	mean_B6	n_B6	mean_DBA2	n_DBA2	mean_Expr_Stem_B	mean_Expr_Stem_D	mean_Expr_Pro_B	mean_Expr_Pro_D	mean_Expr_Red_B	mean_Expr_Red_D	mean_Expr_White_B	mean_Expr_White_D	n_Stem_B	n_Stem_D	n_Pro_B	n_Pro_D	n_Red_B	n_Red_D	n_White_B	n_White_D	cis_trans
102570373	9626965_344_rc-S	NA	9626965_344_rc-S	mouse mammary tumor virus LTR insert (Illumina control probe)	68.1817	6	putative intergenic		CGAGCGGAGACGGGATGGCGAACAGACACAAACACACGAGAGGTGAATGT	rs8242852	1	117.749	172.887	15.0841	6.87834	68	7.38993	28	6.9592	8.2031	6.87347	6.99787	6.81296	6.91749	6.86943	7.25759	16	8	18	7	16	6	18	7	trans
100840487	GI_38081745-S	381697	Gm1683	gene model 1683, (NCBI)	64.8752	5	putative intergenic		GGTCAGACTAGCTCCAAAGACAGCTAGGCAGAAACTCTGGCCTGGGAGTA	rs3666143	5	44.319	63.2699	11.1231	6.32362	50	6.45387	46	6.32754	6.76698	6.34964	6.50553	6.28257	6.29838	6.32327	6.27496	13	11	14	11	10	12	13	12	cis
106510128	GI_38082211-S	268935	Scube3	signal peptide, CUB domain, EGF-like 3	27.8958	17	exon 21		CTTCAAGACCAGTGAGGCCAACAGCGCTCGAGGCTTCCAGATTCCCTATG	rs3656008	17	23.812	43.0922	14.0733	6.55563	36	6.4469	60	6.88401	6.49212	6.51044	6.42753	6.39076	6.40249	6.4373	6.45997	9	15	9	16	9	13	9	16	trans
106180739	GI_38083897-S	240327	EG240327	predicted gene, EG240327	60.3716	18	exon 4		GGTGGAAGACTTGGCTGGAAGGCTTTGCAGATGGGCTACTGAGCTTCTTC	rs3722313	13	21.143	41.4538	9.05191	6.60642	54	6.76307	42	7.15137	7.74635	6.41792	6.38228	6.40642	6.4138	6.47543	6.44921	13	11	13	12	14	8	14	11	trans
102060722	GI_38093538-S	NA	LOC382153		18.1923	12	intron 3		CAGAAAATGGCCTAGTCTGCCATCATTGGGCAGAGAATCCCTTGGCCTCG	rs13481353	12	11.475	26.3775	8.20939	7.15599	47	6.74544	49	7.98602	7.13216	7.19995	6.80425	6.54127	6.47987	6.87317	6.54907	12	12	12	13	12	10	11	14	cis
105570341	GI_38093558-S	NA	LOC385114		24.5177	12	putative intergenic		GTGGGAAAGCCTTTGCACAACTCAGTAGTTTCCAACGTCATAAAAGAACA	gnf03.025.352	3	13.144	28.5853	6.16991	6.99179	31	6.89307	65	7.2499	6.91765	6.93662	6.82227	6.94212	6.96665	6.84451	6.87015	8	16	8	17	6	16	9	16	trans
104850411	GI_38093605-S	NA	LOC385136		18.0169	7	exon 5	NES14909400|18.01702|	GAGGCATGGCAACCATAGCATCATGCAGACAGCTGTCTCTGGGCATGCTG	rs3672220	7	3.566	18.3679	19.4125	6.60916	65	6.8064	31	6.80612	7.42031	6.62533	6.82651	6.51161	6.52129	6.48305	6.49608	17	7	16	9	15	7	17	8	cis
101990592	ri|5330427O09|PX00054M03|AK030531|1531-S	11600	Angpt1	angiopoietin 1	42.4638	15	intron 2	NES14586728|42.463873|	GGAACTTATGAGTCTTGTCATTCAGGTAACTCTCACACAAGGGCCCAGAG	CEL-15_28995144	15	18.103	28.8951	10.3112	6.84843	55	6.49789	41	7.45269	6.49117	7.01662	6.60802	6.47158	6.42123	6.49598	6.45026	13	11	14	11	14	8	14	11	trans
105130184	ri|9430091F09|PX00110P05|AK035122|2636-S	100177	Zmym6	zinc finger, MYM-type 6	126.61	4	intron 12		CGAAGGGAGAGGCTGTAAGTGTGTTAACGTGGTTGCTGTGCCTGGGGTAG	rs13477968	4	74.019	126.9	8.37175	7.36316	30	6.92065	66	7.78493	6.95147	7.36622	7.00751	7.12117	6.88514	7.20281	6.8343	7	17	8	17	7	15	8	17	cis
101770180	ri|9430091H18|PX00110P18|AK035124|2333-S	434228	EG434228	predicted gene, EG434228	113.492	7	putative intergenic		CTGCCCAGCCTTCAACACAGGCTCAAGGACAATCAGGGGCAAAGCTGTCA	rs3726501	7	75.067	111.62	6.7129	7.13179	57	6.89848	35	7.46135	6.88697	7.09554	6.82815	7.07993	6.97075	6.9054	6.91606	14	9	15	9	13	8	15	9	cis
103060139	ri|A130084F23|PX00126A03|AK038175|3002-S	218989	6720456H20Rik	RIKEN cDNA 6720456H20 gene	47.4301	14	intron 15		GCTCCTTGGACAAGCAAGATGGCTCAACAGGTAAAGGTGCACTTGGCTCC	D14Mit63	14	23.948	54.3872	7.61174	6.66737	32	6.44571	64	7.01628	6.50884	6.47745	6.40026	6.72746	6.47222	6.44342	6.40784	9	15	9	16	6	16	8	17	cis
103360133	ri|A230089O20|PX00129N18|AK039046|2101-S	226922	Kcnq5	potassium voltage-gated channel, subfamily Q, member 5	21.9451	1	intron 2		AGCCTTAGAAGACCTCCAGAGAAAGCTGCAGGCACATACTGATTGATTCC	rs4222215	1	14.855	23.9504	8.26338	7.0016	44	6.72578	52	7.58948	6.82423	6.84371	6.79022	6.8078	6.72526	6.76539	6.57032	11	13	11	14	11	11	11	14	cis
102350537	ri|B230312L03|PX00159I16|AK045826|718-S	381207	B230312L03Rik	RIKEN B230312L03Rik	6.53102	19	intron 22		GCACCCCACGCGCGGGCTCTGTGACTTTGGGTTTTGGTCTTTTTGTTTCG	rs13483512	19	3.678	6.97989	6.3111	6.74608	65	7.05702	31	6.8813	7.65358	6.52344	6.84158	6.81184	6.91848	6.77934	6.88899	17	7	17	8	14	8	17	8	cis
100770288	ri|C430003P11|PX00078K18|AK049403|1869-S	19274	Ptprm	protein tyrosine phosphatase, receptor type, M	66.8577	17	intron 10		AGCGATCACTGAGTCATACTCTTTCCTAGCTACCTAGTGCTTTTTTCCCC	rs3701107	17	48.458	70.1553	11.6397	6.5721	46	6.67624	50	6.6289	7.03378	6.54883	6.57908	6.59784	6.54879	6.51303	6.55868	12	12	11	14	11	11	12	13	cis
103450735	ri|C630044A22|PX00085I24|AK049998|2226-S	80287	Apobec3	apolipoprotein B editing complex 3	79.7428	15	putative intergenic		AGAAGATATAGAGGAACCGCAAGGTTCACGGCCACAGGCCCAGCCCTGAC	rs6276391	15	53.905	81.6539	6.64617	7.81851	32	6.62007	64	8.29413	6.55081	7.74406	6.80349	7.8384	6.61146	7.50757	6.51833	7	17	9	16	7	15	9	16	cis
101190064	ri|D130076F04|PX00186D03|AK084012|3209-S	20563	Slit2	slit homolog 2 (Drosophila)	48.3724	5	intron 5		GGGTCCTCTGTTGAATGGAGAGGCACTTGGTGTTTGGTGCTGTAGCCCTG	rs13478235	5	33.333	47.9649	8.97729	6.50537	61	6.60343	35	6.5304	6.89375	6.48214	6.53995	6.49316	6.48291	6.51348	6.52935	16	8	16	9	13	9	16	9	cis
100380324	ri|D130077B20|PX00186K11|AK084024|2249-S	231991	Creb5	cAMP responsive element binding protein 5	53.5415	6	intron 4		CGTGTATGAGTAAATGTGTTGGGGCTGAGTCTAACACGTCTGTTCCCAGC	rs13483012	17	29.715	48.0654	8.28322	7.06564	33	6.91278	63	7.73716	7.11592	6.85063	6.86373	6.7766	6.80863	6.82346	6.8651	9	15	7	18	9	13	8	17	trans
103390025	ri|D330036A12|PX00192E08|AK084726|800-S	68427	Slc39a13	solute carrier family 39 (metal ion transporter), member 13	90.719	2	putative intergenic		AGGGAAGGCCCTGGAGAAGCCGAGTCTGCCTGTAAAAAAAGCGGTGGTTG	rs6230107	2	63.744	91.8105	13.5171	6.90712	46	7.3507	50	7.15944	8.33546	6.91822	7.28151	6.74055	6.85172	6.77018	6.99362	12	12	13	12	10	12	11	14	cis
106980180	ri|D630038J09|PX00673B05|AK085534|1864-S	75578	2310009E04Rik	RIKEN cDNA 2310009E04 gene	95.3135	4	3' UTR		TTCTTGATCCTTACTGTGTGTATGACGCTCACTCATTGGATCCAGGAGCG	rs3657682	12	10.012	15.7581	11.054	6.69101	39	6.55358	57	6.96556	6.5913	6.68324	6.55626	6.53967	6.53903	6.56274	6.52896	10	14	10	15	10	12	9	16	trans
100130215	ri|E030003B04|PX00204A12|AK086820|1328-S	76799	2510006D16Rik	RIKEN cDNA 2510006D16 gene	129.116	4	putative intergenic		GTGCACAGGTCAGGACACCTTGCCAGAGTCAGTTCTTTTCTTCCTCCATG	rs3661158	4	76.46	129.433	8.60842	6.75777	34	6.64933	62	7.00651	6.66087	6.70872	6.63817	6.71846	6.69565	6.62067	6.60843	8	16	9	16	8	14	9	16	cis
106400110	ri|E030015M03|PX00204D04|AK053145|3015-S	20563	Slit2	slit homolog 2 (Drosophila)	48.5711	5	intron 32	NES14742784|48.571097|	GCTGGGATAAAGCCAGGTTCCCTTTAAGAATCTCTCTCTACACCGTCCAC	rs13478235	5	33.333	47.9649	8.45767	6.45318	61	6.52868	35	6.49504	6.82234	6.43736	6.41369	6.42467	6.46844	6.45029	6.44287	16	8	16	9	13	9	16	9	cis
106200446	ri|E130320P19|PX00209G05|AK053913|3264-S	20563	Slit2	slit homolog 2 (Drosophila)	48.471	5	intron 7		GAGCCACAGATGAGATCCATTTCCAAGCCTTCACTTCTATTCTCCTTGAG	rs13478235	5	33.333	47.9649	15.5615	6.49133	61	6.61685	35	6.52495	6.99949	6.47448	6.52941	6.49986	6.50191	6.46761	6.47913	16	8	16	9	13	9	16	9	cis
4730333	scl0001730.1_5-S	17687	Msh5	mutS homolog 5 (E. coli)	34.6502	17	exon 8		AGTGAGTCTCACCCCTCGGTGTACAAAGTAGCCAGTGGGCTGAAGGAGGG	gnf17.035.152	17	19.544	34.6633	25.4309	7.67619	32	9.1319	64	7.88832	10.1994	7.45906	8.91978	7.89848	8.52826	7.4589	8.83637	8	16	8	17	8	14	8	17	cis
5130288	scl0002528.1_296-S	11600	Angpt1	angiopoietin 1	42.2568	15	3' UTR		CTGAGGTCAACAGAATCGCCACTTGGGTCCAGAGAATGCCACTCACAATC	rs13481455	12	32.413	53.7317	7.71256	7.5781	36	7.54484	60	9.25244	8.48147	7.80663	8.16885	6.75875	6.71563	6.66557	6.69569	8	16	10	15	8	14	10	15	trans
3780056	scl0003156.1_0-S	67701	Wfdc2	WAP four-disulfide core domain 2	164.255	2	exon 4		CGAGCGAAGGAGAGCTCTCAGGGACAGATACTAAACTCTCAGAGACTGGG	rs13477250	3	50.593	88.5921	12.965	6.53203	67	6.79898	29	6.72244	7.61308	6.43187	6.49293	6.53939	6.54138	6.44485	6.44606	16	8	16	9	17	5	18	7	trans
2450338	scl000572.1_890-S	18983	Cnot7	CCR4-NOT transcription complex, subunit 7	41.992	8	3' UTR		CTCCAGTTTTATGACAGCACCGCCTCCCTTGATCGGCTTCCTTTTACTCC	rs13479619	8	9.152	15.2793	6.63988	9.54674	52	9.88294	44	9.28086	10.3509	9.79983	9.84664	9.13737	9.32166	9.867	9.9987	13	11	15	10	11	11	13	12	trans
1090288	scl0013844.2_257-S	13844	Ephb2	Eph receptor B2	135.926	4	3' UTR		GCAGGCTCCCCTGTGAGCAAATGCAGGGAATCCGAGCAGAACAATCGGTT	rs4224864	4	81.806	137.48	8.71349	6.83323	31	6.65456	65	7.3478	6.87292	6.79507	6.65418	6.6071	6.54572	6.5814	6.53867	8	16	7	18	7	15	9	16	cis
3990142	scl0014247.2_61-S	14247	Fli1	Friend leukemia integration 1	32.1735	9	exon 9		TGCCTTCCTACCATGCCCATCAACAGAAGGTGAACTTTGTCCCGTCTCAC	rs4139403	9	16.529	34.3936	6.75447	8.00941	41	7.35164	55	8.57947	7.33603	7.58272	7.30647	7.19318	6.92789	8.54735	7.79982	11	13	12	13	8	14	10	15	cis
3390079	scl0014696.1_196-S	14696	Gnb4	guanine nucleotide binding protein, beta 4	32.7752	3	3' UTR	NES12883812|32.775257|	CTCCTAACGGAACAGACAGCTCTCCTCTTCAGTTCTCTCCTGTAGATTCA	rs3664070	3	14.937	34.1063	7.845	7.46977	24	7.7123	72	7.89636	8.60169	8.44257	8.4513	6.8686	6.94166	6.6997	6.77068	6	18	6	19	5	17	7	18	cis
580332	scl0014972.1_210-S	14972	H2-K1	histocompatibility 2, K1, K region	33.6066	17	3' UTR		CTGCAACTCCTCACTTCCACACTGAGAATAATAATTTGAATGTAACCTTG	gnf17.035.152	17	19.544	34.6633	8.73379	9.73148	32	7.18337	64	10.7639	7.27756	9.74283	7.20703	8.7524	6.87751	9.66677	7.32296	8	16	8	17	8	14	8	17	cis
4760026	scl0014999.1_162-S	14999	H2-DMb1	histocompatibility 2, class II, locus Mb1	33.7702	17	3' UTR		CTTCAGGACACCCCACTTTCTTGTGTCATACTGCCTCTATTCAGGTCCCC	rs13482947	17	17.736	31.3616	17.1823	8.73118	36	8.30716	60	9.01549	7.52653	8.50424	7.8613	7.9815	8.13671	9.42347	9.62334	9	15	9	16	9	13	9	16	cis
2570576	scl0015033.1_49-S	15033	H2-T18	histocompatibility 2, T region locus 18	35.0783	17	intron 2		TCAAACCCTACATTAGCCGTCATCCCTTGTACAGCCAACCTTCCTGGTCC	rs13482947	17	17.736	31.3616	18.919	6.77832	36	6.98304	60	6.93339	7.60482	6.78459	6.87274	6.71736	6.71785	6.67795	6.72589	9	15	9	16	9	13	9	16	cis
6420102	scl0015950.1_6-S	15950	Ifi203	interferon activated gene 203	175.757	1	3' UTR		CTTTTCAATACCATGAACAATGGACTGATCCAGCCTAGACTAGTTTGAGT	rs8242852	1	117.749	172.887	11.2646	7.69768	68	7.10592	28	8.61614	7.19588	7.27432	7.00781	7.46912	7.14839	7.5078	7.0648	16	8	18	7	16	6	18	7	cis
1990736	scl0018089.2_54-S	18089	Nkx2-3	NK2 transcription factor related, locus 3 (Drosophila)	43.6684	19	3' UTR		GGGCCAGGTCCCCTCGTTAAAATAAAAATACAGACGTATCGCTCCTTCCA	rs6199956	11	30.307	50.5887	7.85143	7.16385	41	7.00378	55	8.78409	8.22107	6.66569	6.70101	6.52487	6.58301	6.5193	6.58857	11	13	10	15	9	13	11	14	trans
1940037	scl0020563.2_90-S	20563	Slit2	slit homolog 2 (Drosophila)	48.5935	5	3' UTR		GTTCTGTTGGCTGACCTTGATGTCTGACCATTGATGCCACTGAACTGTGG	rs13478235	5	33.333	47.9649	23.1572	6.49758	61	6.81515	35	6.61135	7.99338	6.51567	6.60418	6.42193	6.37882	6.42718	6.41513	16	8	16	9	13	9	16	9	cis
3850097	scl00208943.1_250-S	208943	Myo5c	myosin VC	75.0912	9	3' UTR		GTCCTCTCTGGGGCGACCGGTTGATTGTTCAGTACCACCTACTAAACGTG	gnf17.058.703	17	37.104	57.0388	8.80694	7.33537	41	7.1417	55	8.90929	8.38209	6.98723	6.9489	6.65163	6.65927	6.63736	6.64446	11	13	10	15	9	13	11	14	trans
7040725	scl00229445.2_194-S	229445	Ctso	cathepsin O	82.0424	3	3' UTR		CCCCAGAAAACCAGAGACAGAGCAGCCGAATGTGTTCCTTACTACACAGC	rs13477250	3	50.593	88.5921	8.59342	6.69508	67	6.8207	29	6.79924	7.20108	6.65868	6.63776	6.65825	6.76228	6.66961	6.66293	16	8	16	9	17	5	18	7	cis
6980102	scl00244091.2_50-S	244091	Fsd2	fibronectin type III and SPRY domain containing 2	81.4079	7	3' UTR		TCAGAATAAACCTCTCCACTACCGCTCCCATGCAGTGAGTGCTGCCATGC	rs3684222	7	55.97	82.3563	11.5435	6.77482	73	6.45909	23	7.25181	6.39709	6.74823	6.40049	6.48582	6.46384	6.5943	6.56517	18	6	20	5	16	6	19	6	cis
1230707	scl00268527.2_292-S	268527	Greb1	gene regulated by estrogen in breast cancer protein	16.6972	12	3' UTR		GGAGGACGTTAGGGTTATAGCTGTGGACTGAAGAGTTGCCTTCCAAAGGA	rs4229284	12	10.89	25.6839	14.1495	6.73873	43	7.16437	53	6.78927	8.31234	6.84679	7.16303	6.54964	6.53137	6.77229	6.63493	11	13	11	14	11	11	10	15	cis
3140131	scl0026875.1_310-S	26875	Pclo	piccolo (presynaptic cytomatrix protein)	14.8019	5	intron 23		CTGTGCGTGTTACCGTAGCTGTTAAGTGTATCAGCTGTGTTGGGCATGTG	rs3693453	5	7.212	14.1699	12.521	6.51934	43	6.62655	53	6.67447	7.18527	6.43272	6.44413	6.45267	6.50565	6.49715	6.44243	12	12	12	13	9	13	10	15	cis
6290411	scl0073046.2_136-S	73046	Glrx5	glutaredoxin 5 homolog (S. cerevisiae)	105.442	12	3' UTR		GTATTGCTATAACCGTGATCTGTTCTTACGTTGTCTTTATTCTCTGCCGG	rs4167177	16	23.282	28.9101	6.02441	12.3591	52	12.557	44	11.5144	12.1058	13.0366	13.1503	14.4969	14.5676	10.7303	10.5461	14	10	14	11	11	11	13	12	trans
2230138	scl0075219.2_3-S	75219	Dusp18	dual specificity phosphatase 18	3.79896	11	3' UTR		GGTAGGCAGGAGAGGATGAAGCTAACTGCTGTTCTAGACTAATGTCATCC	rs13483012	17	29.715	48.0654	6.54643	6.91034	33	6.83716	63	7.36286	7.13016	6.77715	6.78563	6.72429	6.66031	6.7271	6.76845	9	15	7	18	9	13	8	17	trans
105270364	scl0076368.1_234-S	76368	2610028L16Rik	RIKEN cDNA 2610028L16 gene	19.5438	12	putative intergenic		GTACATGGAGTTTAATCAGTTGTTCCCATAGGGTCTGGAAGATTGGAGTG	rs3661905	3	13.431	32.0444	9.80738	6.978	27	6.69001	69	7.91336	7.1243	6.94048	6.65266	6.46	6.49854	6.51613	6.48675	7	17	7	18	5	17	8	17	trans
104280605	scl0078429.1_38-S	NA	A230108M10Rik		25.0987	12	intron 6		CACTGTAAAGTCTAGATCATTCTGGATTGCACCAGGAGCCTCCTCCCTGA	rs4229284	12	10.89	25.6839	24.2291	6.95716	43	6.64743	53	7.46137	6.62876	6.98635	6.64571	6.65287	6.64326	6.70515	6.66825	11	13	11	14	11	11	10	15	cis
5860288	scl0078785.2_44-S	78785	Clip4	CAP-GLY domain containing linker protein family, member 4	71.7613	17	exon 17		CTGTGGGTGACAAGCGCTATTTCACCTGTAAGCCGAACTACGGAGTGCTG	CEL-17_76803485	17	56.714	78.166	6.55407	6.8831	40	7.05752	56	7.05887	7.60881	6.76746	6.89864	6.91877	6.94239	6.77217	6.79687	10	14	9	16	11	11	10	15	cis
2060504	scl0103712.1_49-S	103712	6330403K07Rik	RIKEN cDNA 6330403K07 gene	70.8484	11	3' UTR		TGAGGGCTTTCCTTTGCTGCGGCCCATAGGAGGACTGTGCTAGAGAATTC	D11Mit219	11	51.006	72.1352	28.7635	6.53838	53	7.36198	43	6.87208	9.32812	6.46403	6.98231	6.40055	6.48513	6.41964	6.5814	13	11	14	11	11	11	15	10	cis
1660463	scl0103841.10_11-S	103841	Cuedc1	CUE domain containing 1	88.009	11	3' UTR		GGACTTAGAACTTTCAGAGCTGCTTATGATTGGAGGAGGGGCCTGGAGCC	gnf11.098.224	11	73.617	91.4368	18.6232	6.92072	49	7.427	47	6.99963	8.3384	6.88541	7.28472	6.98266	7.03412	6.83693	7.14759	13	11	14	11	9	13	13	12	cis
6130014	scl012406.1_153-S	12406	Serpinh1	serine (or cysteine) peptidase inhibitor, clade H, member 1	99.2196	7	3' UTR		GGGCTCCCTGGCATGCCTGCCCTAGAATTGTTATGTTGGGCATCACAGTC	rs3663374	7	63.052	91.3288	6.71477	7.12943	56	6.92259	40	7.6017	6.92218	6.93136	6.82587	6.93582	6.98658	7.0766	6.95944	13	11	15	10	12	10	16	9	cis
3870528	scl014375.11_27-S	14375	Xrcc6	X-ray repair complementing defective repair in Chinese hamster cells 6	81.8648	15	exon 13		GAACTTGTCTATCCTCCAGGTTATAATCCCGAGGGAAAAGTTGCCAAGAG	rs6276391	15	53.905	81.6539	7.21434	10.031	32	9.83875	64	10.5946	9.94143	10.5921	10.393	10.3169	10.2296	8.80922	8.80898	7	17	9	16	7	15	9	16	cis
4230035	scl014696.1_75-S	14696	Gnb4	guanine nucleotide binding protein, beta 4	32.7766	3	3' UTR		GTGCCATATTTTCTGTTCTCCAATGATACCTGGAGAAATCCGTGTTACAG	rs3664070	3	14.937	34.1063	12.8174	7.16197	24	7.96399	72	7.33232	9.17938	7.54155	8.17308	7.03676	7.50352	6.78003	6.96278	6	18	6	19	5	17	7	18	cis
5080717	scl0217333.1_84-S	217333	Trim47	tripartite motif protein 47	115.922	11	exon 6		CAGATTGGACCTCTCAAGAAATCGTGCATAACCGTGCTGAAGAGGAGGTG	rs4229284	12	10.89	25.6839	7.51188	7.49792	43	7.6263	53	8.62033	9.20205	7.58312	7.68754	6.88706	6.86788	6.84149	6.75967	11	13	11	14	11	11	10	15	trans
2760019	scl0226695.2_15-S	226695	Ifi205	interferon activated gene 205	175.852	1	exon 6		GGAAGGAGATAAGCTCCACCTCTTCTGCTTTCACCTGAAAAGAGAAAGAG	rs8242852	1	117.749	172.887	16.4936	9.92744	68	9.09447	28	10.9114	8.4101	9.18559	8.844	9.22705	8.51661	10.4173	10.6224	16	8	18	7	16	6	18	7	cis
6860093	scl0269633.1_325-S	269633	Wdr86	WD repeat domain 86	24.2224	5	3' UTR		GACTGTCATACTGGCAAATTATGAGCCGCGGGGAGCCTCCTGAAGAACTC	rs13478142	5	17.77	23.158	13.1982	7.083	48	6.69394	48	7.87796	6.86615	6.97733	6.60884	6.70381	6.68843	6.67505	6.63798	13	11	12	13	11	11	12	13	cis
5860121	scl0270192.9_201-S	270192	Rab6b	RAB6B, member RAS oncogene family	103.043	9	3' UTR		AGCAACGAAGGCCAGCCTGCCATTGTGATGTGTTGACTTCTCACCTCACC	rs6397584	17	13.726	27.1791	6.44827	6.76916	43	6.52484	53	7.43623	6.65099	6.7258	6.52107	6.46208	6.39817	6.51317	6.50199	10	14	11	14	11	11	11	14	trans
5360487	scl027049.22_14-S	27049	Etv3	ets variant gene 3	87.625	3	3' UTR		CAGAACTTGGGCTCGCTCAGGAAGTGGACCAGGAAATGTAGTGATCACTG	rs13477250	3	50.593	88.5921	6.92468	7.73805	67	7.40326	29	8.529	7.51185	7.54084	7.37393	7.25336	6.9866	7.66806	7.61448	16	8	16	9	17	5	18	7	cis
104200044	scl027877.2_206-S	27877	D1Ertd471e	DNA segment, Chr 1, ERATO Doi 471, expressed	168.153	1	putative intergenic	NES13036131|168.153335|	GAGTCGGGTGCAAAGATGCCTACTTCATGAGAATCACCTGCCCAGTTGTT	rs13476219	1	103.131	168.085	11.9965	6.82293	47	6.94634	49	6.84617	7.28941	6.79861	6.87136	6.87845	6.81704	6.77625	6.73508	10	14	12	13	12	10	13	12	cis
104760671	scl0320035.1_21-S	320035	9930038K12Rik	RIKEN cDNA 9930038K12 gene	52.1582	6	putative intergenic		CCTCCAACTCTTCTCTGCCATTTTCTGCATCCGGGTACTGGGCTTATTTC	rs13478442	5	70.741	106.581	6.6279	6.71455	53	6.76608	43	7.01337	7.32532	6.70478	6.66799	6.55127	6.59023	6.56577	6.53001	14	10	13	12	13	9	13	12	trans
102100056	scl0320188.1_7-S	NA	E030045D18Rik		119.233	4	putative intergenic	mCV24641901|119.23284|	TTTTGATCTCTGAGGTTGTTTGTCCCAGTCAGTGGAAATGGTGTCAGGCA	rs6334210	7	114.908	136.87	6.71314	6.73503	38	6.66594	58	7.23986	6.96946	6.62013	6.54781	6.47645	6.48788	6.61449	6.64537	9	15	10	15	8	14	11	14	trans
104070372	scl0320937.2_184-S	320937	E430014L09Rik	RIKEN cDNA E430014L09 gene	49.4246	7	putative intergenic	NES11790488|49.424574|	GCTCATTAAAACTTCCTCAGAGCACTAACAACAACCCCTCTTCCTGACAG	rs13478368	5	56.197	86.1481	7.00306	6.66931	56	6.62364	40	6.86013	6.6479	6.55959	6.63975	6.56288	6.62365	6.65217	6.58989	16	8	14	11	12	10	14	11	trans
102450494	scl0328429.2_283-S	328429	C230072K23	hypothetical protein C230072K23	62.7874	14	putative intergenic		CCTGAGATGAGCTCTCTTCCTTTGTGAAAGTTGCTGTCTCCGTGACACAG	mCV25372020	14	28.616	62.516	6.2843	6.36878	40	6.46514	56	6.47226	6.83737	6.35815	6.42074	6.25619	6.31717	6.3567	6.3221	11	13	11	14	8	14	10	15	cis
670609	scl0330305.3_115-S	330305	EG330305	predicted gene, EG330305	48.5199	6	exon 3		GGACCTGGCAGTCAGTGTGTCTTTTAGAAGGAGTCAGACATCCTTGCTCA	rs13478743	6	42.644	48.3349	10.3512	7.58651	50	7.29809	46	9.03121	8.08998	7.33094	7.03145	7.11545	7.08922	6.94334	6.9469	12	12	13	12	12	10	13	12	cis
5550332	scl0380912.5_121-S	380912	Zfp395	zinc finger protein 395	64.3507	14	3' UTR		TTGACCAAGGGTATTCTGCAGCGAACCGGAGACCAAAGAGTTACCCCTAC	rs13482230	14	30.347	65.7489	8.90821	7.04002	44	7.35738	52	7.2719	8.13688	7.10497	7.41758	6.87555	6.97287	6.85077	6.9904	12	12	12	13	9	13	11	14	cis
2350333	scl0381438.1_0-S	381438	EG381438	predicted gene, EG381438	37.9061	3	3' UTR		CCCCTAAATGCCACGTTGTTTCACCTATATTTAATTAGCTTCCTAATTGC	petM-05810-1	X	25.583	65.9233	6.37502	6.48203	75	6.57285	21	6.48721	6.89696	6.427	6.52282	6.53094	6.52501	6.49103	6.3843	19	5	20	5	17	5	19	6	trans
4050563	scl066264.3_24-S	66264	Ccdc28b	coiled coil domain containing 28B	129.123	4	exon 4		GGCTTGCCTGAGGAGCAGAAGAAGACAATGGCTGACCGCAACCTGGACCA	rs3661158	4	76.46	129.433	7.14775	9.47981	34	9.42133	62	10.0182	9.43364	9.51528	9.37315	8.65092	8.84269	9.70257	9.96351	8	16	9	16	8	14	9	16	cis
100050079	scl068699.1_78-S	68699	1110033F14Rik	RIKEN cDNA 1110033F14 gene	22.911	17	intron 4		GTCCTCATGATTTATTCCTAGTTCTTTGTGAACCTACCTGAATGTGTCAC	rs3659741	17	12.854	24.5785	6.76797	6.83175	52	6.67161	44	7.33404	6.86447	6.79126	6.62992	6.57842	6.58769	6.67406	6.57537	12	12	13	12	13	9	14	11	cis
104210632	scl070784.6_329-S	70784	Rasl12	RAS-like, family 12	65.2106	9	3' UTR		CTGAACCCAGGACACAATTCCAGCTGCCCACCTGGAGAGGCATTTGAATA	rs3703045	9	42.942	70.1121	6.37377	7.3813	39	7.24518	57	8.31704	7.89261	7.24045	7.13705	6.99433	7.01307	6.90069	6.96187	10	14	11	14	9	13	9	16	cis
6110020	scl071994.3_187-S	71994	Cnn3	calponin 3, acidic	121.45	3	3' UTR		TTCGAAAGGCGTGCATGCAGAAATGGCCGAGGACATGCAGGTTTGGGTGG	rs3671119	3	70.296	126.406	8.32025	9.46813	43	8.6951	53	9.43481	7.65389	10.3023	9.58029	9.64092	9.53108	8.64237	8.08764	10	14	10	15	11	11	12	13	cis
104060309	scl074518.1_257-S	74518	8430419K02Rik	RIKEN cDNA 8430419K02 gene	18.7467	11	putative intergenic		AGCACTTTCATTTTTACGTAGTTTTAGGCTAGCTGTCCAAATCTTTGGTT	rs6292290	11	6.817	18.4828	7.15901	6.5751	46	6.43283	50	7.05233	6.46938	6.45102	6.44024	6.38702	6.412	6.4305	6.40603	11	13	12	13	10	12	13	12	cis
7050341	scl074519.1_143-S	74519	Cyp2j9	cytochrome P450, family 2, subfamily j, polypeptide 9	96.0606	4	3' UTR		GTCTGCTCCCATTTGAGCCGGTAAAATTAAGGTGACAGAGAGTGCGTGCA	rs4229284	12	10.89	25.6839	13.5529	7.81298	43	7.41399	53	9.683	8.60518	7.71847	7.48311	6.88455	6.75223	6.88119	6.80241	11	13	11	14	11	11	10	15	trans
101780215	scl075994.1_160-S	213582	Mtap9	microtubule-associated protein 9	82.481	3	3' UTR		CTCTCCGCGATGACTGCGTGCGGTTAATGCGGTATTTCCACTCACCTGTC	D3Mit189	3	55.138	101.105	8.63785	7.23649	63	7.14827	33	8.33846	7.82102	7.14414	7.12407	6.7932	6.74461	6.76286	6.72441	15	9	15	10	16	6	17	8	trans
100060358	scl077615.4_211-S	193280	C030037D09Rik	RIKEN cDNA C030037D09 gene	88.5445	11	putative intergenic	mCV24308982|88.544511|	TGGGACCTTTCAACATTCTCTATGGTCATTCTGAACACCCGCACCCTGCC	rs13481152	11	72.435	89.8937	16.3066	6.80282	52	6.62902	44	7.32935	6.79709	6.73961	6.5943	6.59338	6.57933	6.53122	6.54673	13	11	15	10	10	12	14	11	cis
106900427	scl13090.1.1_278-S	77890	6720407P12Rik	RIKEN cDNA 6720407P12 gene	69.6184	11	putative intergenic		CAGCCAGGGGGCCTGGGAACCCCTTTTCACTGAACCTAAACAGCCTGAAT	rs13481109	11	53.694	76.4113	8.97485	6.80642	55	6.85324	41	6.93579	7.21661	6.74791	6.74163	6.83633	6.78557	6.72224	6.67591	14	10	15	10	11	11	15	10	cis
106110619	scl147.2.1_86-S	77370	9530004M14Rik	RIKEN cDNA 9530004M14 gene	85.2994	8	putative intergenic		AGCCAGGAGAAAACGATGAGGCCCTTGGCACCTAGTTAAACACAACTATG	rs3698182	8	48.904	86.4781	11.4812	6.8795	50	6.58322	46	7.29928	6.65223	6.83809	6.58367	6.5925	6.55385	6.73616	6.54931	13	11	14	11	11	11	12	13	cis
103710546	scl16016.7_39-S	11931	Atp1b1	ATPase, Na+/K+ transporting, beta 1 polypeptide	166.274	1	3' UTR		GAGTACAGTGCTCTTGTTGATCTTGTGTCAGTCAGGTTAACACAACGGAC	rs13476219	1	103.131	168.085	7.96034	9.77535	47	9.81347	49	9.29022	10.3767	8.22261	8.49397	11.1413	10.7109	10.3209	9.83798	10	14	12	13	12	10	13	12	cis
105910064	scl16744.12_327-S	74013	Rftn2	raftlin family member 2	55.1148	1	3' UTR		CGTCTTGTACAGAACAGGGGCCTTCATTTAGGTATGAAAGACTGACCTCC	rs13482732	15	75.107	97.9588	6.90517	7.19424	54	7.27788	42	7.7228	8.15883	7.08312	7.18538	6.79704	6.84426	7.09683	6.99473	14	10	15	10	11	11	14	11	trans
101230504	scl17113.9_435-S	96935	Susd4	sushi domain containing 4	184.733	1	putative intergenic		GCCTCGAGTCCAGAAGTGTCTCTTCAAATACATGTTGGTCCATGGTGTCG	rs13478368	5	56.197	86.1481	6.32127	6.60054	56	6.59612	40	6.9142	7.13882	6.50373	6.48822	6.43346	6.42436	6.48209	6.46546	16	8	14	11	12	10	14	11	trans
100130364	scl18431.7_463-S	77799	Sla2	Src-like-adaptor 2	156.564	2	intron 4	mCV25127063|156.564117|	AGCAGACACTTTACACTTCAGATTACAGCCGTGGGAGCCGCTGCTTTCCC	rs13459120	10	35.484	35.7285	8.52301	6.78013	48	6.99566	48	7.21694	7.79694	6.61132	6.79288	6.64534	6.66281	6.6442	6.70832	12	12	11	14	12	10	13	12	trans
1990672	scl19604.5.1_174-S	71233	4933434I06Rik	RIKEN cDNA 4933434I06 gene	21.0986	2	3' UTR		GCCAACTGTTGCAGGACAGAAAAAAGCCACATGGCCATCACACTAAACCC	rs13476368	2	13.659	19.6726	8.43572	6.86513	49	6.76706	47	7.21846	6.79111	6.8823	6.78791	6.68921	6.7886	6.66911	6.70904	12	12	13	12	12	10	12	13	cis
1780102	scl19912.17.1_2-S	14049	Eya2	eyes absent 2 homolog (Drosophila)	165.462	2	3' UTR		GTCATCTCATACCATGAGGGCCCTAGACACCAGAAACTAGCTAGGGGCCC	rs3674193	2	137.091	178.647	11.1107	6.67565	46	6.86163	50	6.97904	7.59514	6.62424	6.71095	6.55685	6.50501	6.55776	6.58685	11	13	12	13	10	12	13	12	trans
2900465	scl19931.7.1_28-S	67701	Wfdc2	WAP four-disulfide core domain 2	164.26	2	3' UTR	NES08884128|164.259655|	CCTTTCTCTCTGGTCTTTGCATTTCTTCCTGGTCCGATGAAAGCATCTCC	rs3696248	2	107.65	164.049	17.3541	7.59999	43	6.88288	53	9.56163	7.29983	6.88719	6.68797	6.90629	6.87016	6.7404	6.73219	12	12	11	14	9	13	11	14	cis
5080707	scl20184.17.1_283-S	94249	Slc24a3	solute carrier family 24 (sodium/potassium/calcium exchanger), member 3	145.333	2	3' UTR		CGCCCGTGCTCTCCCTTGTATTTACTTTAAGCACTGATCACTTATCATCC	rs6377403	18	3.38	11.3706	8.13054	7.15129	49	7.13292	47	7.50024	7.18541	7.41259	7.47393	6.75475	6.77653	6.95402	7.008	12	12	12	13	12	10	13	12	trans
3360692	scl21188.2_9-S	68846	Rnf208	ring finger protein 208	25.0662	2	3' UTR		ACCCTTTCTTGCCCACTGTGGCTTCTGGCCCTACCCTGCGTGGCATTGTC	rs13478442	5	70.741	106.581	6.3739	7.54954	53	7.69017	43	8.83479	9.35082	7.78756	7.99757	6.78365	6.78345	6.6933	6.67894	14	10	13	12	13	9	13	12	trans
1190309	scl22366.7.1_2-S	13123	Cyp7b1	cytochrome P450, family 7, subfamily b, polypeptide 1	18.2646	3	exon 6		CACAGTCGGATGTTTTTAGGTATTCAGCACCCCGATTCTGCCGTCTCCTT	rs3659988	3	5.439	16.6424	12.9734	7.05678	45	6.68584	51	8.41497	7.57255	6.79951	6.45269	6.38801	6.35852	6.46377	6.42287	12	12	12	13	10	12	11	14	cis
3990372	scl23452.14.1_29-S	230972	Arhgef16	Rho guanine nucleotide exchange factor (GEF) 16	153.123	4	putative intergenic		AGCCCTTCCCCTGGGCTCACGGTTGAGTGCAGAACACTGAACATCTATAG	rs3670828	4	97.609	153.169	14.3236	6.60562	42	6.75669	54	6.6864	7.16203	6.56291	6.67938	6.58283	6.5822	6.57498	6.65411	12	12	10	15	9	13	11	14	cis
101770110	scl23984.16_259-S	230612	Slc5a9	solute carrier family 5 (sodium/glucose cotransporter), member 9	111.374	4	putative intergenic		GCCTTCAGTGGGGTTGGGACATAGTCAGAATCCTACAGGGTGTCAACAGT	rs13477933	4	61.689	116.607	7.10774	6.61436	29	6.706	67	6.58878	6.91041	6.63333	6.63169	6.67374	6.66147	6.57324	6.61783	7	17	8	17	6	16	8	17	cis
3120044	scl24041.13_589-S	100102	Pcsk9	proprotein convertase subtilisin/kexin type 9	105.94	4	3' UTR		GGCCACACCAGCTGACCAGCACACCTCTATCCTTTTGAGCTCTTCTGTCT	rs3022971	3	89.04	146.67	6.70907	6.93431	38	6.79063	58	7.63471	7.24604	7.09523	6.90428	6.51925	6.48432	6.51628	6.48689	9	15	10	15	10	12	9	16	trans
7100026	scl25272.22.1_44-S	75578	2310009E04Rik	RIKEN cDNA 2310009E04 gene	95.4188	4	putative intergenic		GCAATCATGAATGGAAGCTGAACATACCTGTCCGTACAGACGCTGTGCCA	rs4229284	12	10.89	25.6839	18.2589	8.24686	43	6.97533	53	9.86772	7.20071	8.14303	6.96405	7.16355	6.8043	7.76975	6.91595	11	13	11	14	11	11	10	15	trans
106290731	scl25647.11_719-S	17389	Mmp16	matrix metallopeptidase 16	18.0458	4	putative intergenic		GGGTGGCATGCTGAAAAGCCTGGCAGAATGGTGTTTCCTACAATCCGAGC	gnf04.010.430	4	6.009	13.5632	11.6298	6.44113	67	6.55119	29	6.57974	6.9997	6.37687	6.39993	6.40967	6.40315	6.39832	6.42065	17	7	18	7	15	7	17	8	cis
1500647	scl26197.25_374-S	52850	Sgsm1	small G protein signaling modulator 1	113.484	5	3' UTR		TTTGCTGGTGCAGAGGTTGGTATTTTAGCACAGCCAGGTCCGGAGCTCCT	rs3716572	19	64.407	50.777	7.25693	7.40285	49	7.26747	47	8.96997	8.37575	6.9737	7.01084	6.89148	6.82	6.81884	6.81085	12	12	12	13	13	9	12	13	trans
1050398	scl26481.6.1_84-S	231296	BC031901	cDNA sequence BC031901	73.886	5	3' UTR		GGCATGAGACTGAAACAGCTTTTGTGGGGTAGATGATGGAATGCTCTGAC	gnf05.069.163	5	50.783	75.1604	12.1343	6.92794	43	7.05617	53	6.99305	7.50926	6.99621	7.09819	6.84946	6.81454	6.85257	6.82079	11	13	12	13	9	13	11	14	cis
3450463	scl27024.7_349-S	14086	Fscn1	fascin homolog 1, actin bundling protein (Strongylocentrotus purpuratus)	143.238	5	3' UTR		AAGGCCCTAGGCAAGCCTGCCCTGTTGGTTGTAGTCGTGAGTGGTCTTGG	rs6392836	18	27.252	48.9938	9.26034	6.77922	42	6.94421	54	7.3415	7.84993	6.58723	6.63946	6.61817	6.62598	6.60647	6.616	10	14	11	14	10	12	11	14	trans
106040438	scl27103.18_134-S	13846	Ephb4	Eph receptor B4	137.604	5	3' UTR		TGGTGGTGGTCAACAGAGGCAGACAACGGTGCTTGGAAGGGGGTTCTTAA	gnf05.136.579	5	111.055	142.776	8.13322	7.42841	44	7.71404	52	8.41052	9.22321	7.16712	7.41134	7.12863	7.18726	6.99138	7.05474	11	13	12	13	11	11	10	15	cis
7050348	scl27216.15.1_27-S	67978	4432405B04Rik	RIKEN cDNA 4432405B04 gene	124.888	5	exon 19		CCCTGGGTCAGGATGTGCAAAGCCCGGGACTCAGCTGCCATCTACCATTA	rs3716572	19	64.407	50.777	7.51016	6.98864	49	6.966	47	7.5099	7.24539	7.08472	7.05962	6.67202	6.81614	6.71429	6.71823	12	12	12	13	13	9	12	13	trans
100630110	scl279.1.1_54-S	319520	Dusp4	dual specificity phosphatase 4	36.2901	8	putative intergenic		GAGCATTGTGAGTGAGCTCAATATAGTGTCTGGGTGTTGATGTTATTTCC	rs13479694	8	22.939	35.6802	12.0708	6.63899	66	6.96408	30	7.32827	8.52525	6.48837	6.84163	6.32437	6.32033	6.37794	6.28381	17	7	17	8	15	7	17	8	cis
2510148	scl27904.14.1_131-S	54426	Hgfac	hepatocyte growth factor activator	35.3652	5	exon 15		ATCAACGACCGTATTCGACCGCCCAAGCGACCCGTGGCTACGTCCTGAAC	rs13478182	5	25.116	35.8236	8.94864	6.91272	60	6.72308	36	7.8511	7.3124	6.59656	6.52163	6.48637	6.56977	6.62588	6.57571	16	8	15	10	14	8	15	10	cis
2630142	scl28780.8_93-S	232174	Cyp26b1	cytochrome P450, family 26, subfamily b, polypeptide 1	84.5376	6	3' UTR		CCTCTGTAGATGTGTCTGTTCCGTGTTCGTGTGTCTCGTTGTGGTAGCAT	rs3713935	18	42.714	58.5915	7.1413	6.78849	28	7.06037	68	7.42269	8.44662	6.58158	6.62172	6.61706	6.6384	6.53262	6.54143	7	17	7	18	7	15	7	18	trans
5050059	scl29417.6.1_173-S	78600	Pde6h	phosphodiesterase 6H, cGMP-specific, cone, gamma	136.928	6	3' UTR		GGACCGTATATGGCCCTGACCCATGAGTTATGGTACGTGTTCTTTCCTGA	D6Mit339	6	98.257	136.388	10.3429	7.03317	49	6.9352	47	7.42305	6.83687	6.89871	6.85711	6.97307	7.06411	6.86431	6.97619	12	12	14	11	10	12	13	12	cis
4200458	scl30088.4_382-S	76253	0610006L08Rik	RIKEN cDNA 0610006L08 gene	48.4712	6	3' UTR		GGTCGTTTTGGGAGTGGCAGCAGAATACACTATAGCTCAGATTGCTGGGC	rs13478743	6	42.644	48.3349	15.7346	6.47459	50	7.17621	46	6.39674	7.93711	6.58797	7.32461	6.44707	6.57531	6.45849	6.76767	12	12	13	12	12	10	13	12	cis
2120048	scl31496.6.1_91-S	20266	Scn1b	sodium channel, voltage-gated, type I, beta	30.8265	7	exon 4		TGTGACACCTCCTAGCCCTGGCCCAACCGCCCTCTCTCACCAGCCTTCAA	rs13482868	17	7.799	10.2375	6.2527	6.68641	52	6.66404	44	7.12582	6.86948	6.55537	6.58541	6.46491	6.57735	6.63711	6.59663	12	12	13	12	13	9	14	11	trans
2680121	scl31698.2_26-S	15377	Foxa3	forkhead box A3	18.1718	7	3' UTR		CTGAGGTCAAGTTCTTGTCTGGGGCTTGGGAATACTGCCTGTGTTTGGCC	rs3675869	18	34.557	56.7288	8.97285	7.11218	35	7.28695	61	8.21175	8.87803	6.79893	6.8505	6.69658	6.76909	6.6953	6.68492	9	15	9	16	8	14	9	16	trans
5670075	scl32592.2.658_11-S	17984	Ndn	necdin	62.2288	7	3' UTR		CAGTGTAGGCACTTAGCACCCTTTACAAAACATGTATGCAACCCCACCAT	rs3675869	18	34.557	56.7288	7.06386	7.9668	35	8.21084	61	10.261	11.1344	7.64557	7.94205	6.86935	6.90457	6.96931	6.88182	9	15	9	16	8	14	9	16	trans
4920372	scl32669.8.1_3-S	12348	Car11	carbonic anhydrase 11	45.5725	7	3' UTR		GTCGCTGAGACTCCCCAACGAGGATTACGCCCGCCTGTTCTGAGTTTCCT	rs13479226	7	34.266	45.4563	15.5801	7.06625	60	7.39498	36	7.42763	8.26696	7.06504	7.20058	6.93085	6.96299	6.87813	6.97811	14	10	15	10	15	7	16	9	cis
6450079	scl32691.14.1_24-S	21677	Tead2	TEA domain family member 2	45.1013	7	3' UTR		GGAGCTGGGCTATGTGGGGTGTCTTACTGACTGCCTTGTAACCTTCCTGC	rs6392836	18	27.252	48.9938	6.97036	7.22599	42	7.41762	54	8.06811	8.56987	6.99544	7.17782	7.00684	7.02196	6.8902	6.8443	10	14	11	14	10	12	11	14	trans
2650433	scl32818.7.1_108-S	233066	AI428936	expressed sequence AI428936	30.0277	7	exon 9	NES16140030|30.02771|	GGCTGGCTAGGACGCCCTACCTGGTGCTCAGTTATGTCAATGGTCTCCCT	rs4226520	7	13.907	29.4902	15.1764	6.86926	69	7.04429	27	7.25841	8.07628	6.89592	6.88758	6.58408	6.68604	6.69109	6.6747	18	6	18	7	15	7	18	7	cis
106370064	scl33594.7.1_16-S	244550	Podnl1	podocan-like 1	87.0223	8	exon 11		TACACACCTGCGTGTGGTTGACACTGCAGAAAACCCGGAACAGGTCCTGG	rs13459102	8	18.328	26.4882	7.43596	6.52219	56	6.61548	40	6.73698	7.18329	6.45713	6.50124	6.43143	6.38544	6.45952	6.40188	14	10	16	9	12	10	14	11	trans
5420053	scl33711.16.1_123-S	16161	Il12rb1	interleukin 12 receptor, beta 1	73.7501	8	3' UTR	mCV27563560|73.750139|mCV27563559|73.750137|	GCTTTGCTTGGTATCCTCAGGGCAAGGCTGGACCCTATCACTGGTCTGTT	rs13479838	8	41.794	77.7893	10.7994	7.47821	50	7.26696	46	8.22791	7.54117	7.28692	7.26436	7.12853	7.10997	7.20973	7.16997	13	11	14	11	11	11	12	13	cis
2690044	scl33912.4_501-S	319520	Dusp4	dual specificity phosphatase 4	36.2882	8	3' UTR		TGGGTGCCGTTCAGATTTTCCTGCCGTGAATCATTTGGTAAGGCCAGATC	gnf02.006.767	2	4.91	9.74751	6.21531	6.77543	48	6.85678	48	7.13105	7.60564	6.66967	6.73058	6.65831	6.60222	6.60236	6.57462	13	11	13	12	10	12	12	13	trans
101940601	scl35459.1.308_203-S	73053	2900078C09Rik	RIKEN cDNA 2900078C09 gene	99.1949	9	3' UTR		CCCTTTGCGTGACAGTATTAGCAGGTGGCAGTTGTCGTGTGAGGAGCGAG	rs6205631	9	63.274	105.498	6.3243	7.34044	66	6.96978	30	8.13538	7.29133	7.15982	6.86065	6.74172	6.65235	7.25439	7.07532	17	7	17	8	15	7	17	8	cis
104780053	scl36680.1_2-S	320295	C920006O11Rik	RIKEN cDNA C920006O11 gene	77.9645	9	putative intergenic	mCV24230533|77.964487|	CACCATCTATGGATGCTTCGCTTTTGATGTGTTTGCCTGTTTATAATCTA	rs3685573	9	46.179	76.0406	7.30152	7.81191	47	6.79318	49	8.31923	6.76418	8.09655	7.11705	7.51157	6.66102	7.22244	6.64428	12	12	13	12	11	11	11	14	cis
5290048	scl36787.11_464-S	76459	Car12	carbonic anyhydrase 12	66.5659	9	3' UTR		CTGTCCCTCAGCCCATAGGCCACTGTGATAATTGTCTGCTCAGCATTTCC	rs3703045	9	42.942	70.1121	7.41772	7.24166	39	7.41428	57	7.75532	8.3767	7.72387	7.96533	6.68337	6.64196	6.63984	6.7175	10	14	11	14	9	13	9	16	cis
104070592	scl36950.1.1_88-S	320051	Exph5	exophilin 5	53.1433	9	putative intergenic		GCTGTTATGTTCAAACAGGCCTCGTTGCTTGGAGTTCACTGTATAGTAGC	rs3713935	18	42.714	58.5915	6.87829	6.69371	28	6.78627	68	6.84256	7.16198	6.64829	6.63025	6.63888	6.70543	6.6451	6.65481	7	17	7	18	7	15	7	18	trans
5720609	scl37111.7.1_0-S	57276	Vsig2	V-set and immunoglobulin domain containing 2	37.2937	9	exon 8		GGAGGATGCAACCGCTCCTGGGGTTTTTGAGCAAGCTTCTATGAGAGCCG	rs13480455	9	108.933	120.867	6.45835	6.7969	69	6.85563	27	7.29153	7.68976	6.67775	6.75303	6.5837	6.57333	6.59908	6.52558	18	6	18	7	15	7	18	7	trans
101400435	scl39743.1.1_24-S	77887	6720454L07Rik	RIKEN cDNA 6720454L07 gene	88.3484	11	intron 7		GTCCATGGTCTGCCGAGTAGGTTTTAGTTGATGAGTGTGCATGACTGTGA	rs13481152	11	72.435	89.8937	8.84352	6.87152	52	6.69677	44	7.4723	6.91042	6.7627	6.69332	6.69064	6.65112	6.55945	6.53607	13	11	15	10	10	12	14	11	cis
3610129	scl40175.7.1_79-S	380698	Obscn	obscurin, cytoskeletal calmodulin and titin-interacting RhoGEF	58.8106	11	exon 23		TAACCTTCCCCACCGTGCGGTTGCGCGCCTTTGTGCGCGAGCGCGAGAAG	rs6371333	11	34.373	57.9486	15.5278	6.94566	40	6.66225	56	7.80309	6.98588	6.80765	6.53982	6.60278	6.57129	6.55357	6.552	10	14	11	14	8	14	11	14	cis
106590735	scl40684.2.1_4-S	78403	2900041M22Rik	RIKEN cDNA 2900041M22 gene	117.429	11	putative intergenic	mCV24186905|117.428745|	CCAGCTCCCAAACTGAGCCTTCGGAAGAAAGGCCTTTTGTTAGGGGAGCC	rs13481262	11	117.609	119.171	7.87193	6.72161	42	6.66584	54	6.87713	6.6641	6.68787	6.67145	6.61453	6.67648	6.66355	6.65106	12	12	11	14	8	14	11	14	cis
103870286	scl40717.3.1_3-S	68528	1110017F19Rik	RIKEN cDNA 1110017F19 gene	115.73	11	intron 8		GCTGTGTTTGAAGAGGAGTGATCCGTCTCCTCCGGGTCCTAGAAGGCAGC	rs13481249	11	112.899	116.358	14.5349	8.23177	49	8.1189	47	8.48645	7.1728	7.41732	7.58793	8.36701	8.38809	8.68752	9.24793	13	11	13	12	10	12	13	12	cis
2100471	scl40936.14_9-S	14786	Grb7	growth factor receptor bound protein 7	98.2714	11	3' UTR		CCCCACCCGTAATCTGTACAGACTGAGAGGCCAGTTGATCTGCTCTGTTT	D11Mit99	11	81.257	99.4649	8.70103	6.77379	51	7.10231	45	6.65979	7.74978	6.48127	6.60095	7.40493	7.4109	6.7261	6.71373	14	10	14	11	10	12	13	12	cis
2900538	scl40986.1_44-S	15413	Hoxb5	homeo box B5	96.1221	11	3' UTR		AGTGAGCGGGTGGATGCTGTGCTACGTGTGAAATCTGTCTTTGCCAGGCC	rs3705107	18	39.641	57.5593	9.92409	6.96608	34	7.18945	62	7.78589	8.41033	6.79845	6.9206	6.66198	6.68637	6.67528	6.67763	8	16	9	16	8	14	9	16	trans
105860537	scl41060.2.311_8-S	68397	0610039H22Rik	RIKEN cDNA 0610039H22 gene	88.4357	11	intron 6		CCGGAACCCTACAGAACCCAGTGTGGATGCCCATCATTGGATGATTGCAT	rs13481152	11	72.435	89.8937	10.6665	6.77026	52	6.58588	44	7.23838	6.71436	6.70453	6.57396	6.55982	6.53872	6.55631	6.51969	13	11	15	10	10	12	14	11	cis
2470050	scl41150.22.1_20-S	217012	Unc45b	unc-45 homolog B (C. elegans)	82.759	11	3' UTR		GGGTCCTCCCAAAGTGTCAGTTCTGCTAAGGATCACAGCAGTGCCAATGA	rs13483438	18	78.205	74.3442	6.0434	6.97567	46	7.08995	50	7.83431	8.24006	6.65094	6.75182	6.69239	6.75592	6.67784	6.67477	12	12	12	13	10	12	12	13	trans
105910059	scl42604.11_253-S	268527	Greb1	gene regulated by estrogen in breast cancer protein	16.6963	12	putative intergenic		GGCTCAGCACCGCGGGTGGTAGTAGTTCAAGGAGAAACCTGTCCAAGTTG	rs4229284	12	10.89	25.6839	10.5346	6.74263	43	6.98852	53	6.70871	7.53514	6.78545	6.9968	6.70234	6.73204	6.77717	6.69512	11	13	11	14	11	11	10	15	cis
4670551	scl42720.2_417-S	69195	Tmem121	transmembrane protein 121	113.637	12	3' UTR		TGTCTGCTTCTTCATCTCAGGAATCTCTCGGACCACGGACTCTCAGCCTC	rs3677240	17	24.697	43.6262	8.23399	6.97103	40	6.79537	56	7.9503	7.4327	6.74858	6.64405	6.58507	6.55418	6.60017	6.54481	10	14	10	15	10	12	10	15	trans
101500075	scl42787.13.1_20-S	17263	Gtl2	GTL2, imprinted maternally expressed untranslated mRNA	110.019	12	putative intergenic		CCTGAGACTTGGGGGGGTGGGAGAAAGGCTGTTGTGTCTTCACTGTTGAG	rs6334210	7	114.908	136.87	8.11667	7.40196	38	7.28804	58	7.74317	7.24121	7.15472	7.17431	7.47671	7.42867	7.29318	7.31944	9	15	10	15	8	14	11	14	trans
4810180	scl43661.2_29-S	14062	F2r	coagulation factor II (thrombin) receptor	96.7026	13	3' UTR		TAACTTGGTTCCGGTGTTGGCTGATCTCAATTACTGACTCCCTGTCCCGT	rs3690969	13	60.774	96.8761	6.4084	10.3213	26	11.0537	70	12.1646	13.6762	11.8688	12.0812	9.20092	9.3907	8.15431	8.88199	6	18	7	18	6	16	7	18	cis
2370605	scl45434.10.11_4-S	210376	Mtmr9	myotubularin related protein 9	62.4779	14	3' UTR		GCCTGTTAGGCCCTCCACTTAATGAGCAGGTGGTGCTGTCACCTCACTAC	mCV25372020	14	28.616	62.516	12.6401	8.26615	40	8.86095	56	8.06285	9.77919	8.64753	9.08982	8.04462	8.36959	8.24747	8.31012	11	13	11	14	8	14	10	15	cis
2470735	scl46265.10.1_16-S	73181	Nfatc4	nuclear factor of activated T-cells, cytoplasmic, calcineurin-dependent 4	54.7879	14	3' UTR		CTGGAGGCCAGAACTGACTGGGCTGAACATGATGTCCTGATCGTGCAGGC	rs6373839	14	21.626	47.8092	6.56806	6.67401	35	6.82523	61	6.88031	7.37878	6.62838	6.74949	6.59462	6.62818	6.58016	6.56203	9	15	10	15	7	15	9	16	cis
105270369	scl47105.1.327_260-S	353342	Peg13	paternally expressed 13	72.6329	15	intron 17		CCCCCTTGCTTATAGGTAAGCTTCCTGTGGAGGGGGTCCCCATTGGATTC	rs3721322	15	44.628	70.8215	20.1387	8.40425	39	7.86687	57	9.44991	7.85176	8.2091	7.83669	7.16597	7.08694	8.79229	8.58607	9	15	11	14	9	13	10	15	cis
360288	scl47963.9.1_68-S	14368	Fzd6	frizzled homolog 6 (Drosophila)	38.868	15	3' UTR		CCTGCAAAAGAAAATGTGCGAAGGGCAGAGTCAGAGTTGGGCAGGAAGAG	rs4170308	16	27.257	32.3916	7.06464	7.06395	56	7.16779	40	7.68454	8.29998	7.20407	7.33288	6.64487	6.54559	6.60813	6.65701	15	9	15	10	12	10	14	11	trans
4670377	scl49057.5_195-S	14525	Gcet2	germinal center expressed transcript 2	45.542	16	3' UTR		TGCTGCTGCAACAAGTGGTTAGAGTCCCCAAGTTCCCTCCAGCAAGACAG	rs4179504	16	36.856	44.1788	20.7436	6.80642	61	7.02768	35	7.20328	8.24154	6.71553	6.8368	6.66455	6.6212	6.61574	6.54606	16	8	16	9	13	9	16	9	cis
2510070	scl50156.18_539-S	215445	Rab11fip3	RAB11 family interacting protein 3 (class II)	25.7167	17	putative intergenic		GGAGACCCTGGGAAACACACCAATCACCAACTTGCTCATGACATTGCTTC	rs3654717	10	74.996	106.608	6.74931	7.05531	41	7.08229	55	7.92525	8.24081	7.01483	6.98208	6.55769	6.50516	6.67087	6.61573	11	13	9	16	10	12	11	14	trans
102370408	scl50442.2_186-S	72285	1810073O08Rik	RIKEN cDNA 1810073O08 gene	83.8294	17	putative intergenic		CCAGAGGAATGGTTTCCTGGAAAACTCCCGCCTCCCGTGGTGATGTGGTG	rs3659234	2	68.415	99.4097	8.21385	7.29497	38	7.4398	58	8.61393	9.44804	7.03852	7.03012	6.69123	6.74052	6.67957	6.65293	10	14	11	14	8	14	9	16	trans
940438	scl50699.8.1_77-S	53901	Rcan2	regulator of calcineurin 2	43.5019	17	3' UTR		GGCCATGGAAAGACTAGAAATAGTGGCGAGATGATGCCCTCTCGTGGCAG	CEL-17_29530297	17	15.539	30.652	7.76301	6.44629	40	6.54715	56	6.49215	6.90178	6.41576	6.43873	6.41201	6.43317	6.46524	6.41577	10	14	10	15	10	12	10	15	trans
6980059	scl50826.4.1_157-S	15002	H2-Ob	histocompatibility 2, O region beta locus	33.8524	17	3' UTR		CTCAGTAGTCCCTCGTTTCCAGGACATGGTCCAGAAACTTCCTTAGGACC	gnf17.035.152	17	19.544	34.6633	6.44413	8.105	32	6.67997	64	8.55405	6.62274	7.82462	6.69392	8.18619	6.72148	7.85516	6.68567	8	16	8	17	8	14	8	17	cis
6620368	scl51003.6.1_57-S	75178	4930528F23Rik	RIKEN cDNA 4930528F23 gene	24.5671	17	putative intergenic		CTTGCAGATCCTACTGAGGCAAGCAGGAACCTGGCTAGACAAGGACATAC	rs3659741	17	12.854	24.5785	15.8687	6.88603	52	7.11886	44	6.81229	7.47655	7.15191	7.14476	6.88313	6.90804	6.70504	6.87289	12	12	13	12	13	9	14	11	cis
6940541	scl51791.11_399-S	170461	Stard6	StAR-related lipid transfer (START) domain containing 6	70.6262	18	3' UTR		ATAATGTGCCGTTAATACACTTTGACCATCTGAGCATGCTGTGCATTCGG	rs3675825	18	72.566	70.82	7.34109	6.57814	35	6.38574	61	6.82561	6.47662	6.60381	6.40637	6.48345	6.35309	6.38916	6.3085	9	15	9	16	8	14	9	16	cis
104730364	scl51810.1.734_119-S	320550	5930405F01Rik	RIKEN cDNA 5930405F01 gene	68.0742	18	5' UTR		CCAGGCATGGAGGGGTCCATGCAGGTTTTATAGTTGATAAACACCACAGG	rs13483016	17	30.88	49.0234	6.50073	6.77645	39	6.73903	57	7.00016	6.77909	6.78323	6.80524	6.60309	6.65091	6.6803	6.71006	11	13	9	16	9	13	10	15	trans
430471	scl52647.14.1_31-S	71738	Mamdc2	MAM domain containing 2	23.3704	19	3' UTR		CAGTCACTTCAGAGTACACGTATAAAGGGCACAATCAGAGCGAGTGTGCT	D19Mit45	19	20.216	22.4031	7.15205	6.94573	57	6.78843	39	7.36163	6.86681	6.78198	6.7305	6.85966	6.8399	6.74997	6.7448	15	9	14	11	14	8	14	11	cis
104230270	scl52878.1.594_203-S	18190	Nrxn2	neurexin II	6.53078	19	intron 22		CACGGCCTATTTGTTGATGTAAGTTGCCTGAATTCCGTGGTATGCTATCT	rs13483512	19	3.678	6.97989	7.46046	6.65147	65	6.8359	31	6.7595	7.38789	6.5606	6.66142	6.72874	6.77636	6.57067	6.58694	17	7	17	8	14	8	17	8	cis
105080400	scl570.1.1_27-S	239796	1600021P15Rik	RIKEN cDNA 1600021P15 gene	28.7461	16	3' UTR		AGGCAAACCGTGGTGCTTGAGTCGTGGACGGCCCTGCTGACATAGATGAC	rs3713935	18	42.714	58.5915	6.81218	7.01912	28	7.13637	68	7.47005	7.92225	6.86309	6.89802	6.92875	6.89899	6.8146	6.8303	7	17	7	18	7	15	7	18	trans
101580021	scl6267.1.1_133-S	353211	A230083H22Rik	RIKEN cDNA A230083H22 gene	17.2907	19	putative intergenic		CTGCACAACCCTTGTCTTATCACTATGCCCCAGTGGTCTGCTACTTTAGG	rs13483545	19	16.674	17.1911	8.04509	7.12765	65	7.14799	31	7.73905	8.36126	7.1309	6.98618	6.67247	6.65823	6.92997	6.69264	17	7	16	9	16	6	16	9	cis

## Sheet: Prog-specific eQTLs
Illumina_ProbeId	Illumina_Target	Gene_ID	Gene_Symbol	Gene_Description	Start_Probe	Chromosome	Probe_Position	SNP_in_Probe	GN_Probe_Sequence	Marker_name	Marker_Chr	Marker_cM	Marker_MB	logp	mean_B6	n_B6	mean_DBA2	n_DBA2	mean_Expr_Stem_B	mean_Expr_Stem_D	mean_Expr_Pro_B	mean_Expr_Pro_D	mean_Expr_Red_B	mean_Expr_Red_D	mean_Expr_White_B	mean_Expr_White_D	n_Stem_B	n_Stem_D	n_Pro_B	n_Pro_D	n_Red_B	n_Red_D	n_White_B	n_White_D	cis_trans
103870672	GI_38076081-S	239083	Gm288	gene model 288, (NCBI)	49.7139	14	putative intergenic		CAGGTATGATCCCGCAGTCTGGAGTCTTTGGCTTCCCACCAGGGAATAAC	D14Mit63	14	23.948	54.3872	19.5787	6.49697	32	7.15232	64	6.4434	6.78424	6.71966	8.65231	6.30557	6.73003	6.45025	6.46279	9	15	9	16	6	16	8	17	cis
105690438	GI_38078317-S	381524	AI427809	expressed sequence AI427809	53.2842	4	5' UTR		GGCTTCCTGTTTGCCGGGAGTATCTAAAGCAGCGGTTCTTACCCTGTGGG	rs13474356	4	66.746	124.57	6.55311	6.6855	20	6.72082	76	6.64203	6.5529	6.77463	7.046	6.73713	6.69148	6.5807	6.59785	5	19	6	19	4	18	5	20	trans
104850537	GI_38078905-S	110351	Rap1gap	Rap1 GTPase-activating protein	137.001	4	3' UTR		CCCCTCTGGAGCCACGGGGAACAGGGTAGGAAAAGGAGAAGAAGCACCGT	rs4224864	4	81.806	137.48	7.4555	6.87517	31	7.0174	65	6.82707	6.84176	6.84713	7.27792	6.97672	7.07665	6.86074	6.84442	8	16	7	18	7	15	9	16	cis
103840706	GI_38086628-S	381885	LOC381885	LOC381885	45.7972	7	exon 3		ACGTAGCGCAGAGCCAGGTCAAGCGACTGGGAGACAAGAAGCATTTGGCG	rs8255275	7	34.552	46.035	6.4144	6.82327	64	6.64427	32	6.74884	6.61962	6.97692	6.62108	6.61897	6.57109	6.93661	6.75296	15	9	16	9	16	6	17	8	cis
103120458	ri|1700066F09|ZX00075P06|AK006902|508-S	208846	Daam1	dishevelled associated activator of morphogenesis 1	72.9085	12	3' UTR		GCGCCGTAGCAGCCCTTTTGGGGTGACCAGAACTTTCCATTACACTGCCT	rs13476219	1	103.131	168.085	6.9306	8.05864	47	7.88964	49	7.17385	7.13323	8.2822	7.91511	9.31851	9.51154	7.36993	7.39294	10	14	12	13	12	10	13	12	trans
105340722	ri|2410029F03|ZX00081N02|AK010604|1017-S	27395	Mrpl15	mitochondrial ribosomal protein L15	4.7758	1	putative intergenic		TCTACGCCGCGTCCTGGGCGCTCTTGAAGCACCGCTGCGTCTGGCTGGCA	rs6376963	1	0.895	5.00809	10.2968	6.90145	61	6.75478	35	6.83335	6.72026	7.12236	6.74431	6.86191	6.77507	6.78385	6.78257	15	9	16	9	13	9	17	8	cis
102030537	ri|9130008F23|PX00026C21|AK018601|1316-S	71583	9130008F23Rik	RIKEN cDNA 9130008F23 gene	40.34	17	3' UTR		GCTAGCCCAGGCTTACTTTGGACTTGGTGTCTAGCCTGTGATGGCTAACC	rs3656008	17	23.812	43.0922	7.42475	6.74238	36	6.55576	60	6.88184	6.6845	6.97288	6.57279	6.50565	6.46002	6.60916	6.4958	9	15	9	16	9	13	9	16	cis
101240300	ri|A130064M08|PX00124K12|AK037929|1761-S	14852	Gspt1	G1 to S phase transition 1	11.1667	16	intron 2		TCGGTGGCACTAAAGCGACCTGAAGGAATCCCAAGATGCATTGCAGGCTT	rs13482722	15	69.907	94.6804	6.97156	6.81431	34	6.7114	62	7.01457	7.13042	7.11182	6.64208	6.5812	6.54233	6.54597	6.50965	8	16	9	16	8	14	9	16	trans
100580398	ri|A330049H05|PX00131N14|AK039482|2188-S	NA	A330049H05Rik	RIKEN A330049H05Rik	143.048	7	intron 11		TGGCAGTCTGGCCTATTTGGTCAAGTCGAGACTATCTCAATGGAGGTGGA	gnf12.073.387	12	49.788	76.2143	6.38486	6.57872	46	6.51666	50	6.62394	6.59251	6.71146	6.42994	6.58983	6.5521	6.40002	6.48281	11	13	13	12	9	13	13	12	trans
106760142	ri|C130017I15|PX00167J20|AK047868|2850-S	NA	C130017I15Rik	hypothetical Immunoglobulin and major histocompatibility complex domain/Immunoglobulin C-2 type/Immunoglobulin subtype containing protein	76.7014	2	exon 51		ATCGTTGAGCGAGCAGAACTAATCCAGGTGACCGCAGGAGACCCAGCCAC	rs13475985	1	70.553	94.7798	6.09682	6.65142	53	6.66297	43	6.62536	6.62878	6.70033	6.60141	6.65211	6.71481	6.63105	6.72263	13	11	13	12	12	10	15	10	trans
102370593	ri|D230024H20|PX00188O22|AK051960|2503-S	17685	Msh2	mutS homolog 2 (E. coli)	87.6174	17	intron 11		GGTCTTCTTCTAGAGCAGCTCTTAGCCACTGAGCCGTCTCTCTAGCCCTG	rs3702283	4	0.286	4.49421	6.62576	6.53877	62	6.56173	34	6.54459	6.5614	6.59675	6.46931	6.56054	6.6262	6.45367	6.57968	16	8	17	8	13	9	16	9	trans
102970131	ri|D430011I09|PX00193B24|AK084917|2177-S	19359	Rad23b	RAD23b homolog	55.3893	4	intron 4		GGTAAACTTACCTGTTTTCCAAAGGAGGTAGGTCTCCCATGGCCCATTAT	rs13477959	4	65.868	123.698	6.01749	7.35984	17	7.0056	79	7.31641	7.30593	7.82535	6.87661	7.73226	7.2709	6.70564	6.58224	4	20	5	20	3	19	5	20	trans
3520053	scl000252.1_5-S	84704	Snurf	SNRPN upstream reading frame	59.884	7	5' UTR		GGGAGCCGGAGATGCCAGACGCTTGGTTCTGAGGAGTGATTTGCAACGCA	rs6345670	7	41.078	63.5745	7.15269	6.89742	73	7.26509	23	6.88063	7.14467	7.02851	7.70314	6.8035	7.15248	6.86314	7.01908	18	6	19	6	16	6	20	5	cis
4920097	scl000293.1_16-S	58187	Cldn10	claudin 10	117.703	14	3' UTR		GTTGTGCAAGAGAACTGTCCTCACAATAGTCCTTCCAAGGCTCTCCTGTA	gnf14.114.290	14	65.647	117.613	10.0624	7.6885	37	7.11215	59	7.3901	7.01081	8.57057	7.25354	7.92276	7.39445	6.90371	6.83008	10	14	9	16	9	13	9	16	cis
5080687	scl000308.1_148-S	58187	Cldn10	claudin 10	117.722	14	exon 1		ATCTGCGTTACCGATTCCACCGGTGTCGCCAACTGCAAGGAGTTCCCCTC	gnf14.114.290	14	65.647	117.613	17.5764	6.91531	37	6.72501	59	6.73242	6.65976	7.44646	6.77358	6.88797	6.84093	6.61472	6.63937	10	14	9	16	9	13	9	16	cis
4610025	scl0003551.1_44-S	19882	Mst1r	macrophage stimulating 1 receptor (c-met-related tyrosine kinase)	107.776	9	exon 19	09.108.097|107.775966|	ACCCCCATATCGATCCCTTCGACCTCTCTCACTTCCTGGCTCAGGGCCGT	rs6366991	9	68.12	107.874	27.7031	6.90487	62	7.76336	34	6.67209	7.11067	7.01579	9.37878	6.68868	7.10862	7.21592	7.31011	16	8	16	9	14	8	16	9	cis
5220181	scl00094.1_14-S	15451	Hpn	hepsin	30.8121	7	exon 6		ATGTGCGCACTGCGGGCGCCAACGGCACATCGGGCTTCTTTTGCGTGGAC	rs6239372	7	19.281	34.4076	7.3475	7.02552	50	6.72558	46	6.75183	6.55242	7.91752	7.06318	6.92022	6.70538	6.5858	6.53386	12	12	12	13	12	10	14	11	cis
6620110	scl0020646.1_10-S	20646	Snrpn	small nuclear ribonucleoprotein N	59.884	7	5' UTR		CAGACGCTTGGTTCTGAGGAGTGATTTGCAACGCAATGGAGCGAGGAAGG	rs6345670	7	41.078	63.5745	7.37224	6.73417	73	6.96916	23	6.71092	6.90653	6.79216	7.26413	6.73889	6.93223	6.69622	6.73469	18	6	19	6	16	6	20	5	cis
2320504	scl00235283.2_241-S	235283	Gramd1b	GRAM domain containing 1B	40.0486	9	exon 20		ATCAGGTCCCGAGACTACACAGCTGAGAGCGACGAGAAGAGGAACCGCTA	rs3023208	9	20.727	40.8727	6.00626	7.76267	29	7.78626	67	7.95752	8.08039	7.56119	7.17084	6.72654	6.82815	8.65834	8.95768	8	16	8	17	6	16	7	18	cis
2760402	scl00268977.2_205-S	268977	Ltbp1	latent transforming growth factor beta binding protein 1	75.2967	17	3' UTR		CCCAAGACTATGGGTGTCCTTAGATGACAGGGAAGTAAGGACTTGTGCAG	UT_17_75.437568	17	52.11	74.7686	18.7439	6.58394	40	6.89909	56	6.49217	6.6362	7.09272	7.9256	6.40156	6.45111	6.41843	6.37804	10	14	9	16	11	11	10	15	cis
6620270	scl0058187.1_36-S	58187	Cldn10	claudin 10	118.009	14	intron 5	mCV23680842|118.009168|mCV23680841|118.009169|mCV23680839|118.009405|mCV23680843|118.009045|NES17297876|118.008878|	CAAGACACCCAGAATGGGCTACACATACAACGGACCCACGTCTGCCATGT	gnf14.114.290	14	65.647	117.613	12.6	7.13678	37	6.62462	59	7.0341	6.6119	7.82455	6.65594	6.95715	6.6946	6.74275	6.54756	10	14	9	16	9	13	9	16	cis
1990671	scl0066223.2_60-S	66223	Mrpl35	mitochondrial ribosomal protein L35	71.7449	6	3' UTR	NES11911624|71.744907|	CCAGGGAACTCTCATTGGGCCATCCTGCCTTTTCCTCGTAAGTCTGAATC	rs3673305	6	57.219	71.8501	13.2317	7.65709	61	6.59337	35	7.92725	6.80293	8.23135	6.46008	7.19847	6.61761	7.1844	6.52629	16	8	16	9	14	8	15	10	cis
6510364	scl011807.2_4-S	11807	Apoa2	apolipoprotein A-II	173.062	1	5' UTR		ACTGTTCCTAGGCCATAGTCTGCCATCATGAAGCTGCTCGCAATGGTCGC	rs8259388	1	118.895	174.159	7.40854	6.85721	64	6.59899	32	6.86207	6.6106	7.01277	6.54499	6.73248	6.68333	6.8074	6.56613	15	9	17	8	15	7	17	8	cis
1980168	scl015529.6_196-S	15529	Sdc2	syndecan 2	32.9791	15	3' UTR		AGCTGCACAATGCCCCTCAATTACGGAGGCTGAGAATGTAGTGGGTATAC	CEL-15_28995144	15	18.103	28.8951	9.38515	7.22306	55	6.97044	41	7.54364	7.32566	7.48696	6.88917	6.7684	6.78269	7.11614	6.83303	13	11	14	11	14	8	14	11	cis
3360056	scl0217837.1_325-S	217837	Itpk1	inositol 1,3,4-triphosphate 5/6 kinase	102.97	12	3' UTR	mCV25417700|102.969704|	AAAACAGGGGGTGGGAAGCGTGGCCGCCTCTTGCACTGCTTTGTCTCCGG	rs3724260	12	85.167	105.12	7.94134	10.9599	45	11.3208	51	12.0642	12.2923	10.6302	11.4138	9.57597	9.33775	11.6378	11.8594	10	14	12	13	11	11	12	13	cis
5080671	scl0227624.3_83-S	227624	B230208H17Rik	RIKEN cDNA B230208H17 gene	25.4073	2	exon 12		GCCCAGATGCTGTCCTTCGTCATGGATGACCCAGACTTTGAAAGTGATGA	rs13481547	12	52.57	76.9625	6.30945	8.8994	49	8.80139	47	9.7754	9.83748	9.29801	8.26045	9.26667	9.13716	7.51607	7.89491	12	12	13	12	10	12	14	11	trans
4010040	scl067304.1_137-S	67304	3110070M22Rik	RIKEN cDNA 3110070M22 gene	120.606	13	3' UTR		GAGGCTAACTTTAGTGAGGTAGTTGGGACGATCATAGATGGACTGGCCCA	rs6397687	13	87.702	120.51	6.35973	6.94271	48	6.66187	48	6.86712	6.68731	7.19209	6.66528	6.84458	6.67244	6.86702	6.63118	13	11	12	13	12	10	11	14	cis
104480368	scl073752.4_114-S	NA	1110033L15Rik		140.111	2	exon 5		GGTGGGCGAGAGAGTGAACTTCCTGAAGGCAAACAGACAAGAAGGGTGGG	rs13476810	2	90.324	142.092	9.06652	7.25782	31	6.94352	65	7.38333	7.05084	7.4749	6.95359	7.09294	6.92161	7.02322	6.8594	9	15	8	17	6	16	8	17	cis
5670048	scl15797.5_597-S	226791	Lyplal1	lysophospholipase-like 1	187.789	1	3' UTR		ACAGAATCCTACACTGAAGGCTTCCCAGATTTGTGAAAATCAGTTTGCCC	D1Mit361	1	133.002	187.963	7.46785	6.87453	65	7.16174	31	7.26833	7.59785	7.01515	7.68313	6.56817	6.69287	6.60731	6.73827	16	8	18	7	14	8	17	8	cis
4150463	scl18719.12.1_11-S	15186	Hdc	histidine decarboxylase	126.286	2	exon 12	mCV24460116|126.285669|	GTTACTTGTCCGTCCAGAACAGGAGGAAGACAACGCGGTCCCTCAGCTGC	rs6280404	2	81.033	127.707	12.0835	8.87733	41	7.51809	55	7.24929	6.68816	8.88389	6.53557	7.1972	6.46276	11.7207	10.3266	11	13	11	14	8	14	11	14	cis
5720369	scl19224.27_390-S	13482	Dpp4	dipeptidylpeptidase 4	62.1328	2	3' UTR		ACGCTGCCAGCAATGTAAGGGCCCCAGGTGCCAGTTATGGCTATAGGTGC	rs6391732	2	41.645	62.8038	7.739	9.34791	46	9.62122	50	9.66456	9.6872	9.43196	10.5412	9.35993	9.71927	8.89222	8.69207	12	12	13	12	10	12	11	14	cis
2340632	scl21501.10.1_60-S	74442	Sgms2	sphingomyelin synthase 2	131.312	3	3' UTR		CCGTGCTGCAACCGAAGGCACGTGCGGCTTTATATTTATTTTCAGAGAAC	rs3686162	11	80.092	97.9599	6.492	7.39312	51	7.39623	45	6.68615	6.71613	7.1554	6.837	6.69449	6.69305	8.9479	9.17877	14	10	14	11	10	12	13	12	trans
4540731	scl21590.13_517-S	99887	Tmem56	transmembrane protein 56	121.194	3	3' UTR		CCCCTCTCCCAGTGAACACCTTGGGAGTTTCCTCTGTTAAAACACTACTA	gnf03.125.202	3	68.526	121.791	6.75501	8.75282	47	8.13291	49	7.70978	7.11919	10.2998	8.93421	10.5054	10.0887	6.70864	6.66641	11	13	11	14	12	10	13	12	cis
2690008	scl22011.14.1179_292-S	229474	6330505N24Rik	RIKEN cDNA 6330505N24 gene	84.5301	3	3' UTR		CTCATACTCAGGACCCTATCCCTAACTCCTGCCCCGAGACAAAGATCCAA	rs3653769	3	47.974	76.931	7.32714	8.94838	73	8.90584	23	7.72384	7.47553	7.46763	8.15708	13.4871	13.2324	7.5252	7.34394	18	6	18	7	17	5	20	5	cis
2190142	scl26245.8_301-S	231583	Slc26a1	solute carrier family 26 (sulfate transporter), member 1	108.91	5	3' UTR		GGGCCTGCAGCATACCCGATTTTGTACATGTATTACCTAACTGCCTAGAC	rs3725274	5	72.204	110.295	7.29103	7.50195	49	8.1637	47	6.96764	7.62177	8.78058	10.3184	7.71203	7.94707	6.59209	6.63422	13	11	12	13	12	10	12	13	cis
4730372	scl26400.5.1_12-S	330119	Adamts3	ADAM metallopeptidase with thrombospondin type 1 motif, 3	90.9098	5	intron 4		GAGATGTATTCAGGGCTCTGCAGCACTGTCTGCATATCTATTCCCACAGC	rs13478368	5	56.197	86.1481	6.05603	6.96018	56	6.76545	40	6.976	6.80829	7.49812	7.04348	6.62933	6.6374	6.68773	6.57267	16	8	14	11	12	10	14	11	cis
2470167	scl31497.15.58_10-S	15451	Hpn	hepsin	30.8076	7	3' UTR		CCACTCAATCCCAGGGCCATTGGCCTCACCCTCCCACCCCATGTAAATAT	rs6239372	7	19.281	34.4076	7.50956	7.01109	50	6.76775	46	6.86525	6.67515	7.64918	7.02053	6.90904	6.75318	6.67663	6.58329	12	12	12	13	12	10	14	11	cis
520097	scl32572.22_334-S	18553	Pcsk6	proprotein convertase subtilisin/kexin type 6	65.9289	7	putative intergenic	NES11771249|65.928938|	GTGGATGCTGCGCTGGTCCAGTATGGTACAAGCCTACATGATAGAGCTGG	rs13479357	7	53.011	78.997	6.24431	6.78725	74	6.89364	22	6.74126	6.77553	6.84092	7.24184	6.78918	6.82459	6.77344	6.77003	18	6	20	5	16	6	20	5	trans
106520341	scl33438.2.1_25-S	382051	4833426J09Rik	RIKEN cDNA 4833426J09 gene	107.486	8	3' UTR		TTTCTCCTCTGTCAGGTGGCTGTGGCATTGAACTTCAGGAAATGTGTCCC	rs13477959	4	65.868	123.698	6.84868	8.5655	17	8.3268	79	9.4608	9.18088	9.10309	8.32326	7.95302	8.05696	7.67917	7.73261	4	20	5	20	3	19	5	20	trans
4050113	scl36487.18.1_167-S	19882	Mst1r	macrophage stimulating 1 receptor (c-met-related tyrosine kinase)	107.778	9	3' UTR		TTTAGCTTTCTGGGGCCACTGAAGGTGGGAAACCGGGCCCATTTGAGCCC	rs6366991	9	68.12	107.874	31.9474	6.70305	62	7.98276	34	6.59243	7.22742	6.93565	10.295	6.56932	7.45602	6.69807	6.81011	16	8	16	9	14	8	16	9	cis
580072	scl36571.2.1_160-S	69797	1600029I14Rik	RIKEN cDNA 1600029I14 gene	99.2839	9	putative intergenic	mCV24321913|99.283939|	TCCAGAGCGCCAATATGTGCTTGGTTTAGCCCTATTCTGTGGACAACGGA	rs6286924	9	60.131	101.897	11.1911	6.67203	62	7.33949	34	6.58393	7.0137	6.75497	8.39845	6.69569	7.29899	6.6565	6.6061	16	8	16	9	14	8	16	9	cis
5550400	scl46876.5.1_23-S	72355	2210021J22Rik	RIKEN cDNA 2210021J22 gene	85.6352	15	exon 5	mCV23241441|85.635199|mCV23241442|85.63518|	GAAGAGAAAGAGCACCAGCAAGAAGCACTCCAACCGTCCCTGACTGGCAG	rs13482686	15	57.985	85.4558	10.8308	7.70685	35	6.54933	61	7.57494	6.53475	8.3481	6.55353	7.6713	6.63951	7.26371	6.47622	8	16	9	16	8	14	10	15	cis
6020601	scl50839.12.1_25-S	57315	Wdr46	WD repeat domain 46	33.5593	17	exon 14	NES17323027|33.559359|	GGCAGAGGTGGATGTGGTCACTCTGGAGCAGCAGAAGAAGGAGCGGATAG	gnf17.035.152	17	19.544	34.6633	17.5026	8.71259	32	7.04234	64	8.60593	7.05428	9.75183	7.26061	8.25064	6.85761	8.24197	6.96497	8	16	8	17	8	14	8	17	cis
1570594	scl51486.3_298-S	24066	Spry4	sprouty homolog 4 (Drosophila)	38.7126	18	3' UTR		CATTTGGTGAGTAGCTCCGTGCCCTTCCCCGCTCTGTAATGGTGGATGTC	rs13469412	2	81.606	128.825	6.3201	6.71053	37	6.76546	59	6.80139	6.78397	6.88444	7.20834	6.57762	6.56865	6.53878	6.5021	10	14	10	15	7	15	10	15	trans
520687	scl54028.4_224-S	72345	2810002O09Rik	RIKEN cDNA 2810002O09 gene	91.6305	X	exon 2		CCGAGACACTAGAAAGGAAAATGCCAAACCCCAGGATGCCCCTGGACCAA	rs13481601	12	67.778	97.205	7.22648	6.98645	42	6.95474	54	7.55525	7.60092	7.17455	6.72708	6.72575	6.75621	6.60468	6.63757	9	15	11	14	10	12	12	13	trans

## Sheet: Erythroid-specific eQTLs
Illumina_ProbeId	Illumina_Target	Gene_ID	Gene_Symbol	Gene_Description	Start_Probe	Chromosome	Probe_Position	SNP_in_Probe	GN_Probe_Sequence	Marker_name	Marker_Chr	Marker_cM	Marker_MB	logp	mean_B6	n_B6	mean_DBA2	n_DBA2	mean_Expr_Stem_B	mean_Expr_Stem_D	mean_Expr_Pro_B	mean_Expr_Pro_D	mean_Expr_Red_B	mean_Expr_Red_D	mean_Expr_White_B	mean_Expr_White_D	n_Stem_B	n_Stem_D	n_Pro_B	n_Pro_D	n_Red_B	n_Red_D	n_White_B	n_White_D	cis_trans
104810161	GI_15217192-S	24059	Slco2a1	solute carrier organic anion transporter family, member 2a1	102.945	9	3' UTR		GGAGCCCATGTAAGGAGGACCCAGTCTCCCACCCTCACAGTAGAGACAAG	rs3697374	9	49.157	80.821	6.85909	6.97033	50	7.01779	46	6.88843	6.86214	6.95427	6.92023	7.00396	7.2717	7.04284	7.04423	13	11	13	12	12	10	12	13	trans
103850288	GI_20840808-S	241525	Ypel4	yippee-like 4 (Drosophila)	84.5383	2	exon 5		CCTGCTCACAGGACTCCACTCGGTAGCTGACATTTTCTGCGAAAGCTGCA	rs13476608	2	61.989	82.7949	8.33871	7.38835	39	7.74581	57	6.55536	6.54677	6.58976	6.60516	10.5252	11.2458	6.59423	6.65559	11	13	11	14	8	14	9	16	cis
102760092	GI_20848188-I	213499	Fbxo42	F-box protein 42	140.44	4	intron 3		GTCTGGGAGCCACCTGTGTGGGAGCTGGGCTTGAACTCAGTCTTCTGGAA	rs13482256	14	37.123	73.9555	6.20696	6.92464	45	6.80559	51	6.69907	6.68225	6.70419	6.7196	7.56287	7.20112	6.75247	6.68919	11	13	12	13	11	11	11	14	trans
106110239	GI_20860579-S	NA	LOC215996		58.1548	10	putative intergenic		ACTGTGCTGCCTAGGCTCTGTCGTGACAGGAAAACCTCCACTCTCTGGGG	rs13476352	2	8.509	13.3541	6.07081	7.20026	48	7.29389	48	7.08384	7.0333	7.17133	7.18762	7.40235	7.72791	7.18932	7.21185	13	11	13	12	10	12	12	13	trans
103360373	GI_20866227-S	216375	LOC216375	hypothetical LOC216375	118.208	10	putative intergenic		TGCACTGTCTTGGAAATGCCTTGTAGAGGATGGGGGTGTGTGGGGCTCCC	rs3703981	4	22.463	35.4987	6.86927	6.92882	72	7.02825	24	6.85341	6.89654	6.95067	6.92794	7.01335	7.38435	6.91022	6.90307	19	5	19	6	16	6	18	7	trans
100130167	GI_20877575-S	71561	8430437N05Rik	RIKEN cDNA 8430437N05 gene	96.8369	14	intron 4		ACCTCCCTAGCACTTTGTAGGAGTGGGATATGACTGCAGCGTTCCAGGGG	gnf11.035.919	11	17.828	34.9836	6.36773	7.00062	38	6.94085	58	6.84088	6.8804	6.89531	6.90288	7.3914	7.04053	6.94285	6.94659	9	15	10	15	8	14	11	14	trans
100050673	GI_20879997-S	75389	4930597A21Rik	RIKEN cDNA 4930597A21 gene	44.4334	11	putative intergenic		GGTTCCTACCCCTGCCCAACACCTTGACTCCAGCAATTCGTTATGGATGG	rs13459063	2	20.692	32.0557	13.702	6.88123	50	6.5948	46	6.52577	6.48039	6.5272	6.44817	8.05985	6.75192	6.72678	6.66184	14	10	14	11	10	12	12	13	trans
103440333	GI_20944778-S	70152	Mettl7a	methyltransferase like 7A	100.164	15	intron 2		GACTCACAGTCTATAGTGCTGGGGGCAGGGAGGGGGTATCTGGTAAGGAC	rs13482732	15	75.107	97.9588	6.18993	6.95913	54	7.0719	42	6.88558	6.86812	6.90295	6.9399	7.14548	7.49718	6.94645	6.95188	14	10	15	10	11	11	14	11	cis
101770048	GI_21426856-S	16634	Klra3	killer cell lectin-like receptor, subfamily A, member 3	130.289	6	3' UTR		ACGCATCTACTCGGGTGAATGGGCACGCTTTGCCCTAAAGCCTTCAGAAT	rs13480107	9	5.188	24.5398	6.73738	7.15083	41	7.20186	55	6.94176	6.90218	6.80379	6.74877	7.5876	8.01509	7.34522	7.2319	11	13	11	14	10	12	9	16	trans
1050110	GI_21703919-A	223227	Sox21	SRY-box containing gene 21	117.118	14	3' UTR		GGGGGAGGGGCGGTGCTTTACGATACGTTGGGCTTTCCAGTTTTGTTGGT	gnf02.006.767	2	4.91	9.74751	8.25594	7.07624	48	7.11347	48	7.04531	6.92887	7.05197	7.02425	7.13031	7.43024	7.09096	7.05962	13	11	13	12	10	12	12	13	trans
105050091	GI_25025008-S	209517	Taar7b	trace amine-associated receptor 7B	23.6899	10	exon 2		CCTGGCTCCTGTCCACCATTTATGGGTTTTCTCTCCTTTATACAGGGGCT	rs13479226	7	34.266	45.4563	6.60927	7.07264	60	6.89682	36	6.78252	6.79816	6.84693	6.83952	7.82245	7.26494	6.83516	6.7838	14	10	15	10	15	7	16	9	trans
2190279	GI_27369757-S	77739	Adamtsl1	ADAMTS-like 1	85.8988	4	3' UTR		AACACACTCACCAAATGCTATCACCCCAGGGCCACCACTGACATCAGGGC	rs3672782	7	61.294	87.8821	6.53848	6.9799	62	7.03593	34	6.91325	6.87466	6.98567	6.94436	6.95364	7.25112	7.05303	7.06685	15	9	17	8	13	9	17	8	trans
7610390	GI_27370425-S	244923	Klhl31	kelch-like 31 (Drosophila)	77.4418	9	3' UTR		GCAGCCACTGGGTGGCCACTAGAGTTTGTTACAGGCACTCTTGCAAGGAG	gnf12.101.501	12	82.334	103.685	7.64689	7.11084	49	7.06035	47	6.94715	7.01443	6.99781	7.00712	7.47025	7.11493	7.03062	7.11784	11	13	13	12	12	10	13	12	trans
106450292	GI_28492355-S	NA	LOC331187		88.6905	12	putative intergenic		GTCTTTTCACACTCACACTAGATCACATCATAGGTACCTTCACTTTGGGG	rs13482732	15	75.107	97.9588	6.20855	7.25303	54	7.35698	42	7.13308	7.12595	7.24282	7.27024	7.44632	7.76852	7.23207	7.23432	14	10	15	10	11	11	14	11	trans
100360133	GI_28504243-S	242916	LOC242916	hypothetical LOC242916	30.5338	5	exon 4		TGGGGCCGCAGGTCAGAAAGAGATTCCTGTATGTGTCGCAGCTTCCACGG	rs3701266	5	87.915	126.973	6.28789	6.84558	52	6.88041	44	6.8165	6.76793	6.85921	6.83951	6.87351	7.06481	6.83859	6.84262	14	10	14	11	11	11	13	12	trans
100290291	GI_28511259-S	237856	A730094C16Rik	RIKEN A730094C16Rik	76.4387	11	putative intergenic		GGGATGATGGAGGCGACTGCAGTGACCACGACTTCGAGATGGTGGATTTG	D7Mit222	7	75.643	112.726	6.80045	7.0422	57	7.12433	39	6.97269	6.91923	7.0496	6.9654	7.12028	7.5301	7.03198	7.12316	14	10	15	10	13	9	15	10	trans
105390092	GI_28526870-S	328320	Gm807	gene model 807, (NCBI)	100.206	13	putative intergenic		CCCTCCTTGGCTTAGATCATGGGTGGGACAGAGGAAGGGACATGACACAG	gnf02.006.767	2	4.91	9.74751	6.70854	7.04731	48	7.06418	48	6.9944	6.89994	7.02773	6.99616	7.06952	7.32334	7.10734	7.02671	13	11	13	12	10	12	12	13	trans
1110465	GI_31982096-S	19092	Prkg2	protein kinase, cGMP-dependent, type II	99.1718	5	3' UTR		CTCCAGGGCTCCTTAGACACCAGGGATCTTTACAGCATCCTTAAGTGGGG	gnf02.006.767	2	4.91	9.74751	6.34877	7.07616	48	7.14652	48	7.01215	6.95034	7.03357	7.03528	7.19168	7.51833	7.09536	7.07198	13	11	13	12	10	12	12	13	trans
104210450	GI_38049309-S	382564	LOC382563	similar to Hypothetical protein KIAA1240	6.03235	12	putative intergenic		CAGGTGTGGGGGGTGAGGGTGGTTCTGTGCCAGCTTAGGCTTGTGTTTTC	rs3695339	4	54.001	104.013	6.56207	7.1319	45	7.16951	51	7.01585	6.99548	7.08149	7.07008	7.26849	7.55977	7.18335	7.08181	11	13	13	12	10	12	11	14	trans
100510026	GI_38049353-S	381250	AK046694.1	B430314G15	21.258	1	putative intergenic		AGACCAGCCTTTATTAGCTGCTTGGTACCTTCCAAGAGGTTTGGACCTCC	rs13475985	1	70.553	94.7798	6.13051	7.14443	53	7.32636	43	6.97831	6.99326	7.47631	7.48149	7.56798	8.12113	6.66194	6.71183	13	11	13	12	12	10	15	10	trans
104760601	GI_38049465-S	NA	LOC382585		36.6011	12	putative intergenic		TTCCGCTGATGGCACTGGCTGGGCTCCCACTCGAACATTAAAGGATGTCG	gnf02.006.767	2	4.91	9.74751	6.02421	8.19158	48	8.45522	48	7.41057	7.44771	7.9161	8.09407	9.1301	9.81323	8.55404	8.38756	13	11	13	12	10	12	12	13	trans
106770487	GI_38050550-S	NA	LOC382612		73.0245	12	putative intergenic		GCAGTACAGGGATGAGAAAATTGAGTCCATCAGCACCTGGCTCGTGGGGG	rs3659436	6	68.291	94.6124	6.27581	7.29653	47	7.3732	49	7.13291	7.14276	7.28056	7.25225	7.4845	7.82518	7.29149	7.33286	11	13	13	12	11	11	12	13	trans
102680315	GI_38073697-S	NA	Slc30a10	solute carrier family 30, member 10	187.165	1	exon 5		TGTCCAAGGGAGCAGGGACAGACTCTCAGCAAGACTCAGGAGAGACAACA	D1Mit361	1	133.002	187.963	11.4473	6.84353	65	7.1477	31	6.66613	6.64522	6.68848	6.97966	7.52994	8.30363	6.60938	6.64128	16	8	18	7	14	8	17	8	cis
103390497	GI_38073897-S	226695	Ifi205	interferon activated gene 205	175.669	1	putative intergenic		TCCCCAACTCTCTTACCAAAAATGTACGTGAAACTCCCCAAATCAGTGCC	rs13476250	1	120.702	176.441	6.37804	6.76441	60	6.62327	36	6.53224	6.49056	6.61288	6.54574	7.38611	6.86461	6.57512	6.63373	14	10	16	9	14	8	16	9	cis
102970091	GI_38073931-S	227384	LOC227384	similar to magnesium dependent protein phosphatase beta-1	96.2994	1	putative intergenic		AAATGCCCCCAAGGTCTCAGAGGAAGCCGTGAAGAGAGATTCAGAGTTGT	rs13483136	17	63.195	83.6558	6.53196	8.73803	44	8.54282	52	8.28085	8.34397	8.81721	8.60773	9.51611	8.89462	8.2744	8.40663	11	13	10	15	12	10	11	14	trans
104920368	GI_38074144-S	383619	Aim2	absent in melanoma 2	175.301	1	exon 3		GGAGGTGTTGGTGCTGGGAAACCCAAGCAAAACAAAGTGCGAGGAAGGAG	rs8259388	1	118.895	174.159	12.5119	8.37273	64	8.32146	32	8.08538	8.48177	7.96178	8.18017	9.02149	8.14534	8.46477	8.43649	15	9	17	8	15	7	17	8	cis
100730673	GI_38074373-S	NA	LOC382737		138.058	1	putative intergenic		GTTGGTCCGCGCCACCGTGTGGGCCGTGAGCAAGAGAAAACTGCAGCCCA	gnf02.006.767	2	4.91	9.74751	11.2996	7.85216	48	8.18647	48	7.21273	7.17946	7.6922	7.89928	9.44623	10.2721	7.38978	7.3785	13	11	13	12	10	12	12	13	trans
102260341	GI_38074502-S	NA	LOC218206	similar to KIAA1423 protein	177.261	2	putative intergenic		GACAGGGCTGACTCTGTCTCAGTTGTTTTATTGCCCAGTTCCTTCCGATC	rs3663374	7	63.052	91.3288	11.722	7.02953	56	6.83543	40	6.85027	6.83593	6.86125	6.78104	7.60251	6.88374	6.90321	6.84158	13	11	15	10	12	10	16	9	trans
107050438	GI_38074593-S	241289	Gm347	gene model 347, (NCBI)	28.2755	2	exon 4		GGGGGCAAGCAGACCAGCCTCTTCAGCCCCAATCTAGGCTTACCTCTGCA	rs13477852	4	45.951	94.7673	6.48813	7.30065	50	7.37111	46	7.14439	7.12427	7.20607	7.21296	7.60363	7.87592	7.31274	7.24786	12	12	14	11	10	12	14	11	trans
100730463	GI_38074917-S	381380	9430088L24Rik	RIKEN cDNA 9430088L24 gene	84.5363	2	5' UTR		GCTGCAGGATGCTCCACTAGAGAGGCAGAGGCACATCACCTGCTTATCGG	rs13480005	8	73.518	118.716	7.61059	6.70913	46	6.79157	50	6.6136	6.56817	6.60373	6.56492	6.95915	7.34967	6.7017	6.70927	12	12	12	13	10	12	12	13	trans
101050102	GI_38075045-S	380862	LOC380862	LOC380862	99.688	13	putative intergenic		CGCCTGGGCCACTGCCCTGCTGGAGAACTAGACACTGAGTAACCGAAGAT	rs4231033	15	84.903	103.127	7.12877	7.57066	47	8.24045	49	6.77538	6.75366	6.76008	6.75861	10.9602	12.327	6.76945	6.78018	12	12	14	11	9	13	12	13	trans
105340730	GI_38075115-S	382801	LOC382801	similar to Hypothetical protein MGC58791	111.997	13	putative intergenic		GCTGCTGACACCCTGTGGGGCACAGCTGGTGAAGATGGCATATGAAGACA	D7Mit222	7	75.643	112.726	6.7646	7.05792	57	7.11028	39	6.99169	6.92282	7.06672	6.98745	7.13703	7.48595	7.04235	7.08248	14	10	15	10	13	9	15	10	trans
102230138	GI_38075160-S	NA	LOC381386		150.632	2	intron 18		GGTGCTATCCAGGTGTTAATGAAGAAGCTGGAGGAGGCAGGGTGCCGGGA	rs4227350	8	56.972	98.5327	6.13988	6.99773	44	7.01431	52	6.83783	6.83677	6.96516	6.89395	7.31693	7.64722	6.83901	6.85604	11	13	10	15	12	10	11	14	trans
107040538	GI_38076712-S	383891	EG383891	predicted gene, EG383891	93.519	3	putative intergenic		GGCTTCCTTTTTGGTCGGGATGACACGGCTCTGAAGGGCGTAGGTCACTT	D7Mit222	7	75.643	112.726	9.4451	7.18918	57	7.25123	39	7.06305	6.96221	7.12751	7.08268	7.29967	7.66733	7.27283	7.33429	14	10	15	10	13	9	15	10	trans
103360735	GI_38076908-S	NA	LOC268730		64.2095	9	5' UTR		GTCGCAGGAGCTGGAGAGGTTGCAGGCGAGATTGCAGATGCAGATCCTGA	rs13477250	3	50.593	88.5921	10.5238	7.13183	67	7.34753	29	6.7231	6.75301	7.00834	7.37987	7.89441	8.96031	6.88469	6.83343	16	8	16	9	17	5	18	7	trans
101980142	GI_38076943-S	242151	Kcna10	potassium voltage-gated channel, shaker-related subfamily, member 10	107.324	3	exon 3	mCV22905954|107.323546|mCV22905953|107.323545|	TCCCAGGAGAACTTGACAAAATCCTCAACAGCATGGGCTCCAGAATGGGG	rs13482398	14	67.707	119.107	6.43731	6.90008	40	6.87258	56	6.79921	6.79639	6.87931	6.87385	7.06794	6.86965	6.85384	6.94475	10	14	10	15	10	12	10	15	trans
102600520	GI_38077594-S	NA	Smg5	Smg-5 homolog, nonsense mediated mRNA decay factor (C. elegans)	88.4463	3	exon 21		CGCTGCCAGAAGGAGGTGGGAAAGAGCTTTGAGCGGCATAAACTGAAGAG	D7Mit222	7	75.643	112.726	6.40512	7.41573	57	7.4897	39	7.11986	7.12044	7.47684	7.37338	7.7001	8.07098	7.38432	7.45215	14	10	15	10	13	9	15	10	trans
100050193	GI_38078097-S	218975	C130032J12Rik	RIKEN cDNA C130032J12 gene	24.708	4	3' UTR		GCCAGCATCCACAGGAGACCGAATGAGACCTTGACATCTGGACACAGGGC	rs4161857	16	5.129	11.875	6.74912	6.61562	41	6.65695	55	6.62924	6.59689	6.52887	6.54285	6.71234	7.00313	6.58233	6.57325	10	14	10	15	11	11	10	15	trans
104920672	GI_38078252-S	214568	Gm136	gene model 136, (NCBI)	34.9329	4	exon 5		CAGGGGGAGCTGCTCTCTGTGGCCAAGCAACTGGGAATCATGACAAACTG	rs13481618	12	79.706	102.93	6.69385	7.06001	55	6.99621	41	6.91961	6.90533	6.95606	6.97092	7.37315	7.08726	7.00734	7.04206	13	11	14	11	13	9	15	10	trans
101980279	GI_38078836-S	332942	Gm853	gene model 853, (NCBI)	129.713	4	exon 9		GATCGCAACTGTCTATGATGCCATGAGCCCCCAACTCAGGTGTCCAGGGG	rs13482732	15	75.107	97.9588	7.43845	6.8231	54	6.85312	42	6.78643	6.74911	6.83204	6.78315	6.8437	7.05822	6.834	6.80619	14	10	15	10	11	11	14	11	trans
104780463	GI_38078927-S	NA	LOC381566		139.956	4	putative intergenic		TTCCAGCCGTTTCGTGGTTCTCCATCAGGAAGGGAGGGGGGCTGTGATTG	rs13482732	15	75.107	97.9588	6.35251	7.85905	54	8.05231	42	7.61692	7.60448	7.70599	7.73707	8.40929	8.8778	7.83283	7.92054	14	10	15	10	11	11	14	11	trans
102690142	GI_38078983-S	NA	LOC384063		132.911	4	putative intergenic		GAAAGGCCTGAAGAAGATGCAGGCCATCAACGCAAAGGCAGCGAGTGCAC	rs3684222	7	55.97	82.3563	6.25455	6.73616	73	6.73705	23	6.68912	6.71049	6.74196	6.66486	6.75387	6.89719	6.75971	6.6636	18	6	20	5	16	6	19	6	trans
104010341	GI_38079083-I	140500	Centb5	centaurin, beta 5	154.749	4	intron 22		GGATCAGGATTGTTCCTGTTTGGGGGTGCTCATGGCAGGAGGTCAGGGTT	rs3672220	7	3.566	18.3679	7.00709	6.99233	65	6.95614	31	6.84486	6.87875	6.91605	6.91078	7.21267	6.98007	7.01716	7.05395	17	7	16	9	15	7	17	8	trans
105690112	GI_38079698-S	545182	ENSMUSG00000051848	predicted gene, ENSMUSG00000051848	10.7534	16	intron 2		CCTGCCTCCTCCCAGGAAAGTATGTGATGGTGATGGGGGTGGTTCAGGCC	rs3710646	1	78.971	112.778	9.38108	7.07207	53	7.18408	43	7.02679	7.04315	7.14035	7.21223	7.09251	7.50355	7.03577	6.98584	13	11	13	12	12	10	15	10	trans
105360593	GI_38080963-S	NA	LOC277922		5.88874	X	putative intergenic		CCAACAGAACTTGGGAAAAGGATCTTTACCTATCCTAAATCAGATAGGGG	rs13482732	15	75.107	97.9588	6.1181	7.24234	54	7.36062	42	7.08466	7.0673	7.18515	7.20177	7.53375	7.83979	7.23231	7.29253	14	10	15	10	11	11	14	11	trans
103710725	GI_38081396-S	NA	LOC386279		80.1519	16	putative intergenic		ATCATTGCCTAACAGAGGGGAAGACCAGACGGAACCTCTGTGGGTGCCGG	gnf03.125.202	3	68.526	121.791	6.78634	6.94285	47	6.88778	49	6.83393	6.82288	6.85536	6.89195	7.14396	6.91301	6.92341	6.93221	11	13	11	14	12	10	13	12	trans
104540114	GI_38081801-S	381066	BC049807	cDNA sequence BC049807	21.293	17	exon 7		AGGTACTCACATCTCCAAAGACATCAGAGAGTTCATACGGGAGAGAAACC	CEL-17_20354682	17	11.062	21.3951	11.0102	6.96503	56	7.05089	40	6.98738	6.85564	6.96869	6.89398	7.09393	7.94063	6.82195	6.72647	13	11	14	11	14	8	15	10	cis
104590082	GI_38082052-I	106633	Ift140	intraflagellar transport 140 homolog (Chlamydomonas)	24.8269	17	3' UTR		TGAGCTGCACTTGGTGGCTGGGGACTCTTGTTACTGTTAACTGTGCCTGG	rs3659741	17	12.854	24.5785	17.2151	10.5103	52	9.69566	44	9.97748	9.95094	10.218	9.60754	13.1853	10.5748	8.75449	8.79397	12	12	13	12	13	9	14	11	cis
103360484	GI_38084523-S	236266	Alms1	Alstrom syndrome 1 homolog (human)	85.6169	6	exon 14		GCCCCAGACTTTCCACCTCAAATGCTAGGCACAAGAGACGATGACCTCTC	rs8254378	9	112.921	123.973	6.00006	7.45551	69	7.57123	27	7.32073	7.21507	7.43875	7.3695	8.06783	8.65748	7.09678	6.99201	18	6	18	7	15	7	18	7	trans
106220692	GI_38084693-S	NA	LOC211095		9.49629	18	putative intergenic		AGAAGATGTTGCATCAGAAGGATCAAGCAGCTGCCTTGTCCAAGAGCAAG	gnf02.006.767	2	4.91	9.74751	6.1799	7.12696	48	7.18926	48	7.03232	6.93157	7.10334	7.06381	7.2721	7.56495	7.13414	7.17632	13	11	13	12	10	12	12	13	trans
101070670	GI_38085964-S	384541	LOC384541	similar to phospholipase A2, group IVC	12.2355	7	intron 5		CAAATCAGAGAAAAAGAATGGAGTTTTCTGCATCCCCACATCTTAGTGGG	rs6209325	2	91.482	147.747	6.21759	7.10331	30	7.02776	66	6.93745	6.92498	6.97741	6.98588	7.57949	7.15288	7.05228	7.04175	9	15	8	17	6	16	7	18	trans
102510576	GI_38086004-S	NA	LOC384570		18.4034	7	exon 3		GCCTGGTCCTGGAGTACTGGCGCCACCAGACTCAGCAGCGCAATAAGGAG	rs13479522	7	100.127	128.827	6.51689	7.24069	47	7.29877	49	7.16919	7.08523	7.2566	7.20819	7.38388	7.6959	7.17564	7.21292	12	12	13	12	10	12	12	13	trans
100360075	GI_38086221-S	381868	Gm1082	gene model 1082, (NCBI)	30.2278	7	exon 5		TGGTCCAGAGTGGGGAGTTGGCCCCCAGTGTGTCCTTGAGTCAGTTGCAA	gnf14.114.290	14	65.647	117.613	6.27702	7.00143	37	6.8986	59	6.85081	6.84218	6.92723	6.85507	7.28303	6.92866	6.96137	6.96709	10	14	9	16	9	13	9	16	trans
102970725	GI_38086347-S	194788	LOC194788	similar to hypothetical protein FLJ23614	50.2933	X	putative intergenic		AGGGGGCAGTCATACGTCACTGAACACCTAGTAAGACACACCCAAGAGAG	rs3724197	7	0.286	15.5291	6.47818	7.20163	71	7.12899	25	7.02008	7.04583	7.13966	7.11831	7.58343	7.18158	7.11586	7.15399	19	5	18	7	16	6	18	7	trans
103840215	GI_38086413-S	385378	LOC236856	similar to hypothetical protein MGC15827	69.6512	X	putative intergenic		TTAAACCAAAGTTTGATCCCCCAACAAATACCAAATAATAGGGGGTCCTG	rs13477852	4	45.951	94.7673	7.65663	7.10124	50	7.18039	46	6.9687	6.93594	7.06614	7.04398	7.3173	7.62842	7.09561	7.09474	12	12	14	11	10	12	14	11	trans
101770670	GI_38086467-S	212753	EG212753	predicted gene, EG212753	97.9943	X	putative intergenic		CCATTCCCAGTTGGCGATAGGCAGCATCAAATACAAGCCATAGGGGGCTG	rs3708061	4	41.281	80.7755	6.63566	6.85644	65	6.9477	31	6.81059	6.79894	6.84621	6.86743	6.93481	7.27302	6.84591	6.83765	16	8	17	8	14	8	18	7	trans
104560673	GI_38086727-S	NA	LOC245580		116.296	X	putative intergenic		GTGTGTTTTTAAAGTCCTTGACCCCGAGACCTTCGTTCAGGCAGTGTCGG	rs13481367	12	15.117	29.578	6.61536	6.85444	47	6.76377	49	6.7253	6.64643	6.80966	6.81715	7.3137	6.99181	6.60736	6.62573	12	12	12	13	11	11	12	13	trans
104150487	GI_38087496-S	NA	LOC384670		124.188	7	putative intergenic		GGGTTCCCCTGCCTGAAGAAGCCAGAAGACAGCAGCGCCCCAAGATGTTT	rs3663374	7	63.052	91.3288	6.04434	6.85694	56	6.65921	40	6.69124	6.55927	6.67081	6.55311	7.47269	6.93388	6.70424	6.59405	13	11	15	10	12	10	16	9	trans
106180632	GI_38087667-S	NA	LOC386485	SNRPN upstream reading frame	59.8836	7	5' UTR		CAGAATGCCGGAGCTCTGTTGGTTCTGGGGGGATCGCTTACACTTGAGAA	rs13482732	15	75.107	97.9588	7.5573	7.45276	54	7.60954	42	7.28928	7.26655	7.36498	7.38978	7.83571	8.26759	7.40939	7.46308	14	10	15	10	11	11	14	11	trans
104060672	GI_38089409-S	244556	Zfp791	zinc finger protein 791	88.0006	8	exon 5		CCTTCAGTTGTCCCAGTTCCATCCAAATCCACGAAAGAACCCACACCGGG	rs4231033	15	84.903	103.127	6.57918	7.16633	47	7.24538	49	7.05586	6.98992	7.15686	7.13242	7.34201	7.65731	7.15606	7.16484	12	12	14	11	9	13	12	13	trans
104670086	GI_38091298-S	244954	Prss35	protease, serine, 35	6.49827	11	exon 6		CCCGTGTGAGGCCAGAGTGTGAGGAGCAAGAGGAGGAAGATGAGGAGGTA	rs3724111	8	50.711	90.7813	17.7934	6.82876	46	6.64514	50	6.55186	6.55146	6.62552	6.55125	7.69863	6.96183	6.58022	6.53446	12	12	13	12	10	12	11	14	trans
106110592	GI_38091523-S	237890	Slfn14	schlafen family member 14	83.0924	11	putative intergenic		TGCTAAAAGCAATGGCCCGTGGGACAACGGAGGTCGCCTTCAACAGCGCT	rs13475985	1	70.553	94.7798	6.59027	7.18031	53	7.09551	43	6.54735	6.53305	6.53806	6.59219	9.20082	8.75856	6.66909	6.65516	13	11	13	12	12	10	15	10	trans
107100632	GI_38091655-S	NA	LOC382527		61.8591	11	putative intergenic		CGGCTGAGTAAGCTCAAGAGGGCCAGCAGCGAGGACACACTCAACAAACC	gnf02.006.767	2	4.91	9.74751	9.15431	7.09621	48	7.33789	48	6.74629	6.74293	6.81939	6.85968	8.24253	8.95384	6.81991	6.79111	13	11	13	12	10	12	12	13	trans
100430301	GI_38091815-S	NA	LOC380726		100.095	11	putative intergenic		ATCCCAGCGAGGCGGGGGAAGCACTTTGTCATGTAGACGGCTGTGGAAGA	rs13477836	4	45.378	89.8037	7.34896	7.21784	54	7.30615	42	7.07011	7.03129	7.15131	7.15028	7.52317	7.82891	7.18851	7.18933	13	11	15	10	11	11	15	10	trans
104760082	GI_38094986-S	NA	Pramel4	preferentially expressed antigen in melanoma like 4	143.373	4	5' UTR		ATGAAATATTTTCTTCCTTTGGATGTTTCCTTAGCATCAGCCTACCTGAA	gnf02.006.767	2	4.91	9.74751	6.74752	6.98222	48	7.02532	48	6.9089	6.85212	6.99987	6.95061	7.04468	7.32651	6.99045	6.96282	13	11	13	12	10	12	12	13	trans
4390050	GI_47059090-S	237716	Gpr75	G protein-coupled receptor 75	30.7924	11	exon 2		GGCCCAAGTCACTCAAAGGAAAGTGCAGCGAGTCCCAAAGTTTCTGCTGG	rs3660360	19	61.681	48.4272	6.09439	7.13313	49	7.07726	47	6.98353	6.99826	7.03064	7.03913	7.43213	7.12498	7.0613	7.15528	12	12	12	13	13	9	12	13	trans
1820541	GI_47824892-S	387515	Tas2r144	taste receptor, type 2, member 144	42.1456	6	exon 2		CAGCATGGAGGCTCACGTGGGTGCCATCAAATCGACCAGCCACTCTCTCA	gnf02.006.767	2	4.91	9.74751	6.14565	7.09473	48	7.16145	48	7.01924	6.94235	7.04297	7.02008	7.24952	7.56681	7.10357	7.10317	13	11	13	12	10	12	12	13	trans
2350475	GI_49170047-S	258553	Olfr872	olfactory receptor 872	20.0112	9	exon 2		CCTGAGGAACAGGGACATTAAAACTGCTCTTTGGCAGCTGCAGAGAAGAG	gnf12.101.501	12	82.334	103.685	7.83511	6.86375	49	6.83364	47	6.73313	6.82446	6.75906	6.80926	7.13335	6.85055	6.83012	6.85385	11	13	13	12	12	10	13	12	trans
6400711	GI_51921280-S	195046	Nlrp1a	NLR family, pyrin domain containing 1A	70.9084	11	exon 14		ATCCTCACCTGGTCATGGATATACTTGAGAAGTTGGGTGGGGTCTCTGTG	rs3660360	19	61.681	48.4272	6.71289	7.02611	49	6.98203	47	6.90118	6.94649	6.93133	6.93118	7.22373	6.90652	7.03174	7.11795	12	12	12	13	13	9	12	13	trans
5810615	GI_51921290-A	NA	Slc13a5	solute carrier family 13 (sodium-dependent citrate transporter), member 5	72.0597	11	exon 12		GTCAGTCAACACCTGGGGTCGGGCTATGTTTAACTTGGATAACTTCCCCG	gnf02.006.767	2	4.91	9.74751	9.33153	7.11769	48	7.18366	48	7.02779	6.94563	7.04153	7.00203	7.29914	7.63743	7.14639	7.13385	13	11	13	12	10	12	12	13	trans
60681	GI_51921342-S	432987	EG432987	predicted gene, EG432987	101.471	15	3' UTR		GTTCTTACTCAAGAAATGCACACGTCCCTTTGAGTTTCCAGCGGCCTGAG	gnf12.101.501	12	82.334	103.685	6.58855	6.88703	49	6.86592	47	6.80596	6.84881	6.77198	6.85657	7.13212	6.88474	6.84444	6.87814	11	13	13	12	12	10	13	12	trans
240768	GI_52421325-S	257900	Olfr1024	olfactory receptor 1024	85.7051	2	exon 1		CTATGGTTCCCTCTTCTGCATGTACCTGAGACCAGCAAATGAGAGGTCTG	rs4165602	16	21.826	27.3515	6.13055	7.06935	44	7.06452	52	6.9365	6.99498	6.96086	6.97915	7.45235	7.16634	7.01925	7.10884	12	12	12	13	9	13	11	14	trans
290291	GI_54873638-I	16536	Kcnq2	potassium voltage-gated channel, subfamily Q, member 2	181.011	2	intron 17		CTGCGGGATAGCGACACGTCCATCTCCATCCCTTCGGTGGACCATGAGGA	rs13481618	12	79.706	102.93	6.41702	6.96678	55	6.90996	41	6.83792	6.89319	6.85142	6.81826	7.2692	6.96464	6.92402	6.98009	13	11	14	11	13	9	15	10	trans
4280446	GI_55925584-S	433700	Spag8	sperm associated antigen 8	43.6729	4	intron 6		CTGGTACGAGCAGCGCCTCCTGCCTCAACAAAGCCTCATGATTACCGCCA	gnf02.006.767	2	4.91	9.74751	6.4125	7.18846	48	7.25651	48	7.13655	7.05418	7.11774	7.09474	7.38029	7.68502	7.16147	7.18147	13	11	13	12	10	12	12	13	trans
6250670	GI_55926228-S	72898	Asphd2	aspartate beta-hydroxylase domain containing 2	112.626	5	3' UTR		TGCTGGGACTTCTGGCCTACTAGTGTGTCCCTTTGGCTGTGACCAGAGGC	gnf12.101.501	12	82.334	103.685	6.06707	6.91651	49	6.88029	47	6.82614	6.85072	6.80502	6.86848	7.19837	6.93825	6.84427	6.87583	11	13	13	12	12	10	13	12	trans
1710092	GI_58652150-S	433292	Nms	neuromedin S	38.8932	1	3' UTR	NES11053295|38.894076|mCV25372154|38.893293|	CAACTTCCAGTAGACAGCAAGAGTCCCATGTCACCAGACGGTGTGCGCCT	rs13481618	12	79.706	102.93	6.32084	7.12511	55	7.0835	41	6.94896	7.01749	6.99183	7.01058	7.5497	7.21032	7.03419	7.12218	13	11	14	11	13	9	15	10	trans
4280376	GI_58801287-S	257904	Olfr294	olfactory receptor 294	86.4916	7	exon 1		GCCACCCTCACGTTCAGCATCAATTGCAGACAGTCTGTTTTCTGTGCTAT	rs13481618	12	79.706	102.93	6.25467	7.11491	55	7.05672	41	6.94057	6.99831	7.00252	6.97094	7.47666	7.16486	7.0574	7.11801	13	11	14	11	13	9	15	10	trans
7210504	GI_58801387-S	258042	Olfr487	olfactory receptor 487	108.109	7	exon 2	NES11591481|108.108771|	TGAAGATGCACTCCACTGAGGGTCGCCAAAAAGCCTTCTCCACCTGCATG	rs13481618	12	79.706	102.93	6.04396	6.94167	55	6.90103	41	6.79474	6.85673	6.8726	6.90287	7.20262	6.93081	6.9073	6.92092	13	11	14	11	13	9	15	10	trans
1340414	GI_58801393-S	258055	Olfr524	olfactory receptor 524	140.053	7	exon 1		CCAAGAGGTCAAGCAAGCGCTACATAAGGTACAGCAGCGAGCAGCCCAGG	gnf02.006.767	2	4.91	9.74751	6.22014	7.00558	48	7.05446	48	6.95207	6.8764	6.97403	6.89657	7.08865	7.39915	7.02851	7.03269	13	11	13	12	10	12	12	13	trans
290246	GI_58801397-S	258060	Olfr1181	olfactory receptor 1181	88.2241	2	exon 1		ACTCAGCAGAAGGGAGACGCAAAGCTCTTTCAACCTGTGGGTCCCATATA	rs4176333	16	33.487	39.4127	6.68596	6.85564	57	6.86124	39	6.78347	6.87136	6.78684	6.8335	7.12338	6.86828	6.7824	6.87284	15	9	15	10	12	10	15	10	trans
2510079	GI_58801413-S	258085	Olfr1105	olfactory receptor 1105	86.8343	2	exon 1		ACATTCTGCCAGGGGAAGTTATAAGGCTTTATCCACTTGTGCGTCCCACC	rs13475887	1	45.474	61.3315	7.69277	7.14492	50	7.09036	46	6.95371	6.99965	7.06995	7.05797	7.5443	7.19059	7.03666	7.12509	13	11	12	13	12	10	13	12	trans
6250600	GI_58801433-S	258105	Olfr1162	olfactory receptor 1162	87.8506	2	exon 1		GGCAAGTCGTTAAAGTGGCCTCTGTCTTTTACACTGTTGTCAACCCCATG	rs13481618	12	79.706	102.93	6.28023	6.97199	55	6.93768	41	6.83726	6.89698	6.84965	6.91687	7.30876	6.97396	6.91109	6.97268	13	11	14	11	13	9	15	10	trans
4290681	GI_58801471-S	258160	Olfr685	olfactory receptor 685	105.054	7	exon 1		GCACTGCTGGTGGTAGGACTAGATGTCCTGGCCATTGGCATTTCCTATGC	gnf12.101.501	12	82.334	103.685	6.10291	6.89302	49	6.8719	47	6.75632	6.83514	6.81003	6.82382	7.18167	6.9402	6.82523	6.90287	11	13	13	12	12	10	13	12	trans
5290167	GI_59676582-S	257872	Olfr835	olfactory receptor 835	18.7863	9	exon 2		CTTCAGTGGCCTGCATTATGTACACTGTAGTCCCACAAATGTTGAACCCA	D7Mit222	7	75.643	112.726	6.94186	7.12063	57	7.22202	39	7.04375	6.9241	7.0465	7.08953	7.29409	7.76169	7.11618	7.16674	14	10	15	10	13	9	15	10	trans
380739	GI_61696139-S	541307	Ccl26l	chemokine (C-C motif) ligand 26-like	135.845	5	exon 3		CAGGTAAGCAATTCTGTGTCCAGCCAGGAGCCAAATGGGTGCAGAGATTC	rs3672782	7	61.294	87.8821	6.13212	6.91834	62	6.96685	34	6.87664	6.83516	6.88553	6.8021	7.02987	7.26536	6.90266	6.94391	15	9	17	8	13	9	17	8	trans
4070189	GI_62000657-S	432582	E130309D14Rik	RIKEN cDNA E130309D14 gene	74.4574	11	3' UTR		CTGGGGCCAAGATGGGGAAGCCCATCCCTATACAAGCAGCAGGATAGAGT	rs13481103	11	53.408	75.0816	23.2927	7.35705	59	7.10221	37	6.95576	6.93286	7.04414	6.98462	8.73789	7.47333	7.01052	6.9768	15	9	16	9	12	10	16	9	cis
6650445	GI_62000687-A	435684	Shf	Src homology 2 domain containing F	122.041	2	3' UTR		AGTCCTTGTCACCTGCACGGGGGCAGCGGTTCTTACCAAGGACATGATGT	rs13476740	2	79.601	121.278	10.1037	7.65586	37	7.45869	59	7.4353	7.52026	7.5918	7.34621	8.43259	7.80733	7.31268	7.19583	10	14	9	16	8	14	10	15	cis
6960092	GI_62945391-S	268934	Grm4	glutamate receptor, metabotropic 4	27.1501	17	3' UTR	NES12219712|27.150064|	CCTGATGGCCCGCCCAGGGGAGAGCAGAAACTGTGTCCGAAGGGATGATT	rs13481618	12	79.706	102.93	6.89957	7.07325	55	7.0354	41	6.92647	6.98899	6.99585	7.00896	7.38414	7.06641	7.00328	7.08761	13	11	14	11	13	9	15	10	trans
6480743	GI_6754669-A	17245	Mdm1	transformed mouse 3T3 cell double minute 1	117.55	10	exon 4		CTGCGGACTCGAGAGCTGAAGGGGTTTCAGACACTGTGGAAAAGCACCAG	rs3660360	19	61.681	48.4272	6.87907	7.31814	49	7.26446	47	7.06727	7.12155	7.25266	7.2607	7.64749	7.31754	7.27769	7.36339	12	12	12	13	13	9	12	13	trans
7200575	GI_70778926-S	574081	EG574081	predicted gene, EG574081	19.242	8	exon 3	NES16031509|19.242042|	GTCTGCTGGGGTCAGTGTGTTTCTGGCACTAGAGAGATTGGCATGTCTGG	D7Mit222	7	75.643	112.726	6.565	7.29837	57	7.33746	39	7.19779	7.07964	7.23918	7.24897	7.46953	7.79094	7.30309	7.27565	14	10	15	10	13	9	15	10	trans
2810592	GI_70794773-A	436002	Olfr627	olfactory receptor 627	103.591	7	exon 2	NES14122334|103.590713|	GTCTGCCTCTTACAGATGTGGCTGATTCACACATTCCAATGTATTGAGTC	D14Mit7	14	43.342	89.2232	6.04868	6.77926	38	6.74109	58	6.68725	6.7588	6.70407	6.72861	7.02404	6.73528	6.72028	6.74203	10	14	10	15	9	13	9	16	trans
610768	GI_71480097-S	76302	Pcnp	PEST proteolytic signal containing nuclear protein	48.4543	6	putative intergenic	NES13775371|48.454394|	AAGCCTAAGGAAACAGTTCCAACTCTTGCTCCAAAAACTCTGTCGGTAGC	gnf02.006.767	2	4.91	9.74751	7.7695	7.83379	48	8.00192	48	7.37373	7.35578	7.80844	7.92989	8.41354	8.84085	7.87651	7.84074	13	11	13	12	10	12	12	13	trans
5670672	GI_71892421-S	435845	Tmprss11c	transmembrane protease, serine 11c	87.3122	5	exon 8		GATGTAGTGGTCACTGGGTGGGGAACGTTAAAATCGGATGGAGACAGTCC	rs13483259	18	14.209	25.6068	6.05903	6.99916	58	7.10439	38	6.92766	6.94847	7.0363	7.04967	7.02457	7.44119	7.00505	7.04558	14	10	15	10	14	8	15	10	trans
2000541	GI_76443669-S	233437	F830104D24Rik	RIKEN cDNA F830104D24 gene	84.8825	7	3' UTR		GACAGAGTCAACACTGGTGTACAAGTCAGAATTCACAATCTAAGTCATGC	rs3660360	19	61.681	48.4272	6.8262	7.00295	49	6.96245	47	6.87613	6.90965	6.91429	6.91923	7.2717	7.01781	6.92727	7.0161	12	12	12	13	13	9	12	13	trans
1990180	GI_84781774-S	214321	EG214321	predicted gene, EG214321	82.2961	12	exon 1		GTAGTGTAAACAGTGGCCCTATAACTAACCCTCTGAAGAGATATCGAGCC	rs3672782	7	61.294	87.8821	8.82871	6.97279	62	7.05439	34	6.93287	6.88261	6.95263	6.91415	7.03389	7.39051	6.98146	7.00975	15	9	17	8	13	9	17	8	trans
5290626	GI_84794600-S	277345	Wfdc16	WAP four-disulfide core domain 16	164.327	2	3' UTR		CGTTACAAGCCACTCGGAAAGTGTTGGAAGACCAACCTCCTGTTGGACCG	rs13475887	1	45.474	61.3315	7.10195	7.03524	50	6.98492	46	6.88735	6.9265	6.94712	6.92808	7.37202	7.04421	6.95358	7.05063	13	11	12	13	12	10	13	12	trans
5720129	GI_84993721-A	17364	Trpm1	transient receptor potential cation channel, subfamily M, member 1	64.148	7	exon 9		CCGCTCCTAGCAAATTAGACAGGGCAGGACATGCCAGCAGCACTAGCAAC	rs13479447	7	69.433	105.637	6.03545	6.96763	58	7.02505	38	6.92247	6.83467	6.9149	6.86752	7.11645	7.47221	6.93566	6.96448	14	10	15	10	13	9	16	9	trans
1580019	GI_85701789-A	224647	D17Wsu92e	DNA segment, Chr 17, Wayne State University 92, expressed	96.6192	9	putative intergenic		GACCCTGGGGGTTCCGAGTTCGACTCGATCAGCAAAAATACATGGGCTCC	gnf02.006.767	2	4.91	9.74751	6.80909	7.68152	48	7.80866	48	7.34496	7.25672	7.5989	7.55806	8.51312	8.95755	7.44262	7.44649	13	11	13	12	10	12	12	13	trans
620750	GI_85701908-S	328949	Mcc	mutated in colorectal cancers	44.5506	18	3' UTR		AGCACACGTGACTGTGTTTGCATCTGTCAGTGATGTTCTGCTCGTATGGA	rs3660360	19	61.681	48.4272	7.53218	6.96351	49	6.91855	47	6.90647	6.95507	6.82542	6.86949	7.19018	6.88977	6.91307	6.95382	12	12	12	13	13	9	12	13	trans
240180	GI_85701966-A	381580	Ccdc27	coiled-coil domain containing 27	152.88	4	exon 8		CCGGGAACGGAAGCAGCAGATACAAGACATGACAGACAAGTTCTCCAACC	D7Mit222	7	75.643	112.726	6.65475	7.04715	57	7.10084	39	6.97801	6.89509	7.01563	7.01176	7.15976	7.45413	7.04561	7.0777	14	10	15	10	13	9	15	10	trans
1090767	GI_85702000-S	382643	Ahnak2	AHNAK nucleoprotein 2	113.22	12	3' UTR		CCTCGACTCTTTCGCTAATGGCAAGCTTTGGGGCGCAGACTGTGAGGGTG	rs3672782	7	61.294	87.8821	6.56475	7.03766	62	7.12262	34	7.02589	6.97354	7.00832	6.94802	7.09171	7.44433	7.03604	7.10299	15	9	17	8	13	9	17	8	trans
1660491	GI_85702156-S	619319	4932430I15Rik	RIKEN cDNA 4932430I15 gene	93.8797	5	intron 3		GTGAGCAAGGGCCACGGGAATGATGATGTGCAGCTGAGAAAAGGCTTCGG	gnf02.006.767	2	4.91	9.74751	6.026	7.00979	48	7.04573	48	6.94129	6.87401	6.99476	6.96567	6.95517	7.20782	7.1458	7.11531	13	11	13	12	10	12	12	13	trans
1820678	GI_85702160-S	619323	F730021E23Rik	RIKEN cDNA F730021E23 gene	20.2391	10	intron 3		CAAGTTGTTGCTCCCGCTCTACATTCCTATGGCTGGTTGATCACACGATC	gnf02.006.767	2	4.91	9.74751	6.7565	7.07229	48	7.12107	48	7.03007	6.94697	7.04078	7.0149	7.12897	7.42609	7.10492	7.08485	13	11	13	12	10	12	12	13	trans
4260139	GI_85702176-S	215728	9230019H11Rik	RIKEN cDNA 9230019H11 gene	7.21741	10	putative intergenic	NES16858716|7.217423|	CACCTTTGGTGGGGAGTTAAGTAGTGGAGCAAGCACAGAGAAGAAACTGC	rs13479447	7	69.433	105.637	6.86438	7.19066	58	7.27124	38	7.09403	7.02553	7.15312	7.1177	7.33254	7.72894	7.19514	7.25715	14	10	15	10	13	9	16	9	trans
5490279	GI_85702188-S	432645	6030469F06Rik	RIKEN cDNA 6030469F06 gene	31.7717	12	putative intergenic		CCCGGGGACTTCGCCGCAGCTGTTCACCATGAAGCCCAGGTACACATTAA	gnfX.033.214	X	16.151	44.9584	6.10155	7.09043	64	7.07482	32	6.95219	6.97232	6.99134	6.98011	7.32043	7.03585	7.13889	7.27425	16	8	18	7	14	8	16	9	trans
7550088	GI_85702222-S	432838	EG432838	predicted gene, EG432838	32.876	14	3' UTR		CACATCACCCAAGATGACATATAGATGTGTCCAGAGCAGCCACATGCAAG	rs3672782	7	61.294	87.8821	7.64681	6.83106	62	6.88465	34	6.80776	6.73461	6.81425	6.7716	6.87202	7.15513	6.83711	6.86218	15	9	17	8	13	9	17	8	trans
3120010	GI_85702267-I	546038	EG546038	predicted gene, EG546038	19.1428	8	3' UTR		AGAGCCTAAACAGAGGAAGGCATCTCTATCCATGTCCAGCCACCTAAGCC	rs13475887	1	45.474	61.3315	6.30981	6.93912	50	6.93747	46	6.83185	6.90977	6.90127	6.88453	7.14442	6.91982	6.89182	7.0349	13	11	12	13	12	10	13	12	trans
3400025	GI_85702325-S	629734	EG629734	predicted gene, EG629734	78.6926	14	3' UTR		CTTGGCGCAGTTTCTTGGTGGCTTCCGTTTTACAAGGCCAGCAGTTAGTC	D7Mit222	7	75.643	112.726	6.80279	6.95743	57	7.03406	39	6.91714	6.83864	6.90737	6.92496	7.09227	7.45203	6.92822	6.96242	14	10	15	10	13	9	15	10	trans
7510538	GI_85986634-S	628586	LOC628586	hypothetical protein LOC628586	26.4948	11	3' UTR		CAAAGGCAGAAAGTGCATACCCTTGTGGGATTTGCCTTCATAAGCCCCTG	gnf02.006.767	2	4.91	9.74751	6.55066	7.16505	48	7.22674	48	7.09337	7.00352	7.13425	7.10557	7.27509	7.58863	7.18438	7.19343	13	11	13	12	10	12	12	13	trans
5560598	GI_86439950-I	17763	Mtcp1	mature T-cell proliferation 1	71.6638	X	5' UTR		ACATGGCAATCACTTCATTCACCACTGCCGTGCTCCCACCCTTAGGCCGG	gnf02.006.767	2	4.91	9.74751	8.39478	7.22256	48	7.31475	48	7.10678	7.03567	7.13985	7.15785	7.53107	7.87272	7.18051	7.18067	13	11	13	12	10	12	12	13	trans
1170026	IGHV5S25_AF120470_Ig_heavy_variable_5S25_146-S	16059	Igh-V7183	immunoglobulin heavy chain (V7183 family)	114.307	12	putative intergenic		GTGGCAGTAGTACCATCTACTATGCAGACACAGTGAAGGGCCGATTCACC	mCV23204820	1	139.402	191.811	6.58292	7.03335	52	6.99288	44	6.82565	6.85904	6.91997	6.88908	7.28402	6.74823	7.14264	7.47518	13	11	14	11	11	11	14	11	trans
103850021	ri|1110018K11|R000014D02|AK003784|499-S	NA	1110018K11Rik		78.1624	5	3' UTR		TGTTTCAGTGCAGTGTTGAATGTCTCATTGTTTTGCTGTCCTGCTATTTA	rs6257272	5	53.49	77.962	15.3924	8.35328	40	9.4405	56	7.07352	7.44534	8.00538	9.14957	7.83708	10.1123	10.5567	10.8142	11	13	11	14	8	14	10	15	cis
102450731	ri|1110020G09|R000016P11|AK003858|1293-S	68646	1110020G09Rik	RIKEN cDNA 1110020G09 gene	9.03376	15	intron 13		CAGTGATACCGTGAAAGAGCAGCGGGAACACAGACACAAGCAGATCAGCC	rs13479447	7	69.433	105.637	10.215	7.18412	58	7.51481	38	6.827	6.88209	7.155	7.23811	7.98698	9.06077	6.87156	6.9793	14	10	15	10	13	9	16	9	trans
104480112	ri|1500011F08|R000020M18|AK005207|1371-S	19014	Med1	mediator complex subunit 1	97.9865	11	intron 10	mCV27577431|97.986531|	ACCCCGCGGAGTGGGGGTTTGTGACTATACTGTACCTGTCTTCAGACACC	rs13477852	4	45.951	94.7673	7.85758	7.14821	50	7.24152	46	7.04381	7.02014	7.1641	7.16706	7.24855	7.63166	7.15012	7.13187	12	12	14	11	10	12	14	11	trans
103060053	ri|1600010M23|ZX00042K18|AK005419|1756-S	NA	1600010M23Rik		108.327	3	3' UTR		ACCAAGAAACAAGGGCCACGCACGAACTGTGGAAAGAAGGGACCCAGGGG	rs13483502	19	0.895	4.31639	6.25781	7.43547	66	7.38764	30	7.1784	7.24546	7.30154	7.31975	7.74877	7.44813	7.52938	7.56724	16	8	17	8	15	7	18	7	trans
104730091	ri|1700015L13|ZX00037G21|AK006001|1620-S	71856	Wfdc3	WAP four-disulfide core domain 3	164.435	2	putative intergenic	mCV23594249|164.434988|	AGGGCTCTGGGGGGCTGAGGCCAGGTTTCCACGTAAGCTGTGGTTAAATG	gnf09.106.408	9	68.98	109.546	7.82586	7.02053	58	6.89992	38	6.71895	6.71007	6.75934	6.7362	8.02856	7.45438	6.70969	6.73551	15	9	15	10	13	9	15	10	trans
102570402	ri|2010007B07|ZX00043J10|AK008143|1228-S	18950	Pnp	purine-nucleoside phosphorylase	49.8866	14	putative intergenic		GGCTGTGCTGATGACATCAAGAAACTTGGTGTGACTCGGGAGGGGTTTCC	D14Mit63	14	23.948	54.3872	44.8996	9.23384	32	6.91766	64	7.73398	6.78587	8.7337	6.51874	12.34	7.3098	9.15423	7.04033	9	15	9	16	6	16	8	17	cis
100510403	ri|2210022J24|ZX00053N13|AK008771|894-S	20361	Sema7a	sema domain, immunoglobulin domain (Ig), and GPI membrane anchor, (semaphorin) 7A	152.103	3	putative intergenic		CTAGAAGGGGGTTGATCGTGCACAGCTTTCCTTCTGCCTGAGTAGGTAGC	rs6191597	3	42.602	62.6718	6.51539	6.79183	60	6.90078	36	6.78145	6.79442	6.81479	6.85995	6.75115	7.23186	6.81561	6.75819	15	9	15	10	14	8	16	9	trans
104280132	ri|3100002M17|ZX00035M09|AK013922|684-S	69276	Tloc1	translocation protein 1	30.984	3	5' UTR		GAAGACCACGGAGGCCGCCCCCAGCCCAGAGCCCGCGGCGGGTTACATAA	D13Mit151	13	81.05	116.673	6.90508	7.50992	54	7.27586	42	6.98895	7.09725	6.89642	6.90392	9.24889	8.74127	6.81176	6.8197	14	10	13	12	14	8	13	12	trans
102360333	ri|4430402N11|PX00011C22|AK014472|1409-S	20617	Snca	synuclein, alpha	60.7445	6	intron 5		GAGGACCCCTGGAAGATGACGTTTCACAAACCTCATGATCTTACAGTAGG	rs3685813	11	85.537	102.611	6.84134	7.30474	49	7.37777	47	6.51409	6.50768	6.57534	6.58961	10.3574	9.83297	6.47188	6.51515	12	12	14	11	10	12	13	12	trans
100380524	ri|4632419F02|PX00102E03|AK028526|2992-S	235344	Snf1lk2	SNF1-like kinase 2	50.6829	9	intron 5		ATGCCCCAGTGTAGGGGAATAGAGGGCAGGGAGGTGGGAGTGAGTAGGTG	rs13482256	14	37.123	73.9555	6.62428	7.11718	45	7.06553	51	6.98948	6.99993	7.012	6.98169	7.52814	7.27952	6.94866	7.03615	11	13	12	13	11	11	11	14	trans
106550576	ri|4732462K23|PX00051J19|AK028853|2438-S	269132	Glt25d2	glycosyltransferase 25 domain containing 2	153.21	1	intron 8		GCATGTGTGAGAATGCAGGCAGGTGTGGGAGGGGGCACAGAAATTCGGGA	D14Mit7	14	43.342	89.2232	9.6661	7.02077	38	6.94846	58	6.89408	6.89369	6.94656	6.93476	7.3568	6.99362	6.90795	6.97253	10	14	10	15	9	13	9	16	trans
106130594	ri|4832420D20|PX00102J11|AK029312|4053-S	NA	4832420D20Rik	RIKEN 4832420D20Rik	7.6021	17	intron 12		TAAAGGTCCACAGCAGAGAGCAAAGAGGTGCAGACCGAGGGGGCGAGAGA	D14Mit7	14	43.342	89.2232	7.3096	7.07275	38	7.01277	58	6.92998	6.90772	7.02127	6.99117	7.37967	7.11803	6.98165	7.03941	10	14	10	15	9	13	9	16	trans
106860687	ri|4833420G17|PX00028K10|AK014735|979-S	67392	4833420G17Rik	RIKEN cDNA 4833420G17 gene	120.582	13	5' UTR		CAGGTGCAGAACAACTTCGCAGCCCACAGCCGCCGTCCATGCTGAGAAGG	rs6397687	13	87.702	120.51	9.24981	7.22145	48	7.76381	48	7.10969	7.61433	7.19223	7.36152	7.44606	8.61794	7.14037	7.64471	13	11	12	13	12	10	11	14	cis
106350142	ri|4833426L05|PX00028A14|AK014775|1646-S	15467	Eif2ak1	eukaryotic translation initiation factor 2 alpha kinase 1	144.134	5	intron 7		ATCTGTGGTTCACAAGGGAGAAGGAATGGGGACGGGCAAGGTGTGCCAGG	rs13483759	X	20.833	49.9701	6.82825	7.07664	76	6.8772	20	6.561	6.60358	6.59707	6.595	8.80539	7.7892	6.57555	6.53335	19	5	21	4	17	5	19	6	trans
101740324	ri|4930518F22|PX00033B16|AK015825|1279-S	71655	4930518F22Rik	RIKEN cDNA 4930518F22 gene	24.7234	8	putative intergenic		AAAAAAATTTCCAGCATAGGGCGGGGGACAGGGCAGAGGTCGTCCACTCC	rs3684222	7	55.97	82.3563	6.66111	6.82788	73	6.85974	23	6.79296	6.77748	6.816	6.77029	6.91651	7.10242	6.79882	6.77386	18	6	20	5	16	6	19	6	trans
102260133	ri|4932416G22|PX00017H03|AK030034|2792-S	381747	4932416G22Rik	RIKEN 4932416G22Rik	87.7585	5	putative intergenic		GCTGAAGAGGCTGCCTGGGGGGAAAATGGTAGCAACACATCTGATGGAGG	rs13482732	15	75.107	97.9588	6.81724	6.91912	54	7.02151	42	6.81919	6.79977	6.88599	6.88068	7.13482	7.52058	6.88506	6.85204	14	10	15	10	11	11	14	11	trans
103710040	ri|4932441J05|PX00019A21|AK030095|3400-S	75560	Ep400	E1A binding protein p400	110.979	5	intron 6		TGGTTAGGGAAGGATGGTGGTTCCCCCCAGGGCTACTAAACTCTGTCCCC	gnf09.106.408	9	68.98	109.546	6.59545	6.75967	58	6.85113	38	6.89669	6.81006	6.62606	6.67513	7.01935	7.4255	6.53119	6.54718	15	9	15	10	13	9	15	10	trans
105670132	ri|4932442C03|PX00019B03|AK030106|3976-S	320827	C530008M17Rik	RIKEN cDNA C530008M17 gene	77.9408	5	putative intergenic		AGAGAAGCCCGTGCTTCAGAGCAGGCACTCTCTGGACGGCTCCAAGGTGA	gnf03.051.474	3	31.977	54.84	7.54212	6.99604	47	6.84241	49	6.76303	6.73965	6.9439	6.9406	7.62135	7.14703	6.63647	6.61265	11	13	12	13	12	10	12	13	trans
104230369	ri|5930403H17|PX00055M04|AK031083|2422-S	105440	Kctd9	potassium channel tetramerisation domain containing 9	66.6523	14	intron 5		GGTGGCAGCTTCAGGGGATCCAGTGGCCTCCACAAAAGAGCTGACATACA	rs8254378	9	112.921	123.973	7.27072	6.94885	69	7.10723	27	6.84886	6.8547	6.86319	6.89534	7.34825	7.86725	6.80167	6.77556	18	6	18	7	15	7	18	7	trans
106400048	ri|5930429A15|PX00055H24|AK031203|3060-S	259300	Ehd2	EH-domain containing 2	15.1076	7	3' UTR		TAGTACCTGACCCTGGTGGGAGAAAAAAATAAGATGGGGCGGGGGGGGGG	rs3677638	1	97.848	158.298	7.74657	6.83672	58	6.92239	38	6.77427	6.77309	6.81755	6.87333	6.87883	7.38317	6.8679	6.81312	13	11	15	10	15	7	15	10	trans
106110082	ri|6030436C20|PX00056P20|AK077910|1208-S	NA	6030436C20Rik		142.768	3	intron 5		CTTGCAGAGAACCTGGGTTTGATTCCCAGCATATACAACAGTTCACAACC	rs3090379	3	84.532	141.979	17.2936	6.97779	40	6.58726	56	6.77636	6.55682	6.67741	6.54323	7.83009	6.7846	6.63721	6.50094	9	15	11	14	10	12	10	15	cis
100520068	ri|6030449M12|PX00057O16|AK031546|1738-S	NA	6030449M12Rik	weakly similar to UNKNOWN (PROTEIN FOR IMAGE:4110141)	88.2145	8	putative intergenic		GAGAAAGAGTACACGTAGGGGGGAGGGAGATGGGGCAGGACATTAGGGAC	rs3698182	8	48.904	86.4781	16.9587	7.3744	50	7.1824	46	6.91614	6.91906	7.16571	7.04216	8.51406	7.82932	7.06966	6.9765	13	11	14	11	11	11	12	13	cis
100770279	ri|6030458B15|PX00057F21|AK031596|2951-S	NA	6030458B15Rik		67.5794	10	intron 5		AGCTTCTTTCAGATAACCCAGAGTGCCAGGGGGCCCACAGATGAATCTTC	rs13477852	4	45.951	94.7673	6.71665	6.87154	50	6.95169	46	6.83684	6.84188	6.85609	6.89409	6.91449	7.15916	6.88604	6.90275	12	12	14	11	10	12	14	11	trans
104070736	ri|6330566F14|PX00044K09|AK018243|1273-S	235330	Ttc12	tetratricopeptide repeat domain 12	48.8132	9	intron 6		GCTCAGGTGGACGGCTTTGCTTCATCTGCCTGCACCACATGGACCTCTGA	gnf09.042.496	9	26.696	47.9613	8.7272	6.81287	38	7.58413	58	6.80009	7.18234	6.79301	7.43739	6.96052	8.2798	6.73794	7.38678	11	13	11	14	7	15	9	16	cis
102690133	ri|6430514I22|PX00045D15|AK078216|3794-S	NA	6430514I22Rik	RIKEN 6430514I22Rik	89.7795	12	intron 7		CATCAAGAGGAAGGCGCAGAGGAGCAAGGAAAGCCAGCATACTGCAGGGG	rs13482292	14	42.483	87.0015	6.30743	7.08519	41	7.02235	55	6.94535	6.92342	7.01109	6.99275	7.38244	7.14004	7.0093	7.04818	10	14	11	14	10	12	10	15	trans
106980301	ri|6430553K24|PX00648N21|AK078268|1214-S	228564	Frmd5	FERM domain containing 5	121.04	2	intron 8		GTCACAAGTGTCAGGGTGGGAGTGAGGTGGCTGGGAAGCCTGTGTGAATG	D2Mit255	2	80.174	123.083	12.9453	7.06755	41	6.80964	55	6.7571	6.67119	6.97463	6.73364	7.69097	7.05342	6.9524	6.79327	11	13	10	15	9	13	11	14	cis
100510592	ri|6720467J09|PX00060C13|AK032886|3192-S	76421	1700028K03Rik	RIKEN cDNA 1700028K03 gene	107.792	5	intron 17		TGCACCCACCACCCCCCCCCACACACACACACATCTTTTAAACAACTTCT	rs3663950	4	81.23	135.002	21.3549	7.76765	34	7.23557	62	7.30383	7.20023	7.1068	7.01031	9.26426	7.55933	7.47011	7.22637	8	16	8	17	8	14	10	15	trans
101690017	ri|7530424I01|PX00312K01|AK078725|933-S	333841	7530424I01Rik	hypothetical C-5 cytosine-specific DNA methylase containing protein	53.3242	11	putative intergenic		CATGGGCTCTGGAGTGCAAATTCACATCATCTGGTTTGGTGGCAGGCACC	rs4189478	16	45.447	57.4735	6.47198	6.57116	64	6.65753	32	6.48527	6.49495	6.47807	6.48546	6.87747	7.17584	6.49239	6.47504	17	7	16	9	14	8	17	8	trans
103120142	ri|8030453O22|PX00103F15|AK020207|751-S	77209	8030453O22Rik	RIKEN cDNA 8030453O22 gene	39.4577	6	5' UTR		CTGCCGCCTGGGGATCAGGATGTAAACTTCTCAGCTACTGTTCTAGTGCC	rs3708061	4	41.281	80.7755	8.85778	6.79359	65	6.83169	31	6.74533	6.74984	6.80847	6.80999	6.79811	7.02083	6.8189	6.73385	16	8	17	8	14	8	18	7	trans
103130138	ri|8430438E03|PX00025A16|AK033406|2247-S	100048927	OTTMUSG00000001284	predicted gene, OTTMUSG00000001284	89.849	11	5' UTR	mCV23370227|89.849032|mCV23370226|89.849024|	CCCGCCCTCTTCTGTAAATGAAGGAACATCAAACGAGGGGAGGGGCCATC	rs4165602	16	21.826	27.3515	6.14555	6.89653	44	6.87295	52	6.84203	6.84776	6.86689	6.88394	7.12867	6.89206	6.79838	6.86658	12	12	12	13	9	13	11	14	trans
103440053	ri|9030617G22|PX00061A05|AK020257|1223-S	16348	Invs	inversin	48.3293	4	intron 4		TGCTAGGAGAACACTGACTTCCAGGCAGCTAGGATGGGGGTCTTAAAGCC	gnf03.051.474	3	31.977	54.84	6.86125	7.20597	47	7.29111	49	7.08627	7.1287	7.16901	7.15698	7.36235	7.75864	7.19627	7.22801	11	13	12	13	12	10	12	13	trans
100670736	ri|9130012A08|PX00026G02|AK033581|2894-S	210156	9130012A08Rik	RIKEN 9130012A08Rik	19.1263	7	exon 3		AGCTGGGGGTCTCCATGTGGTCGGAAGTAAGGCTGAGAGAAGGATCACTG	rs3677638	1	97.848	158.298	6.50929	6.74582	58	6.77636	38	6.74823	6.71768	6.76005	6.71561	6.76535	7.00063	6.70995	6.74467	13	11	15	10	15	7	15	10	trans
104570600	ri|9430048B09|PX00109L21|AK034852|2710-S	98733	Obsl1	obscurin-like 1	75.3849	1	intron 6		CAGCCTCATCGCCGTTCTTTGGCATGTTTTGCTTTGCAGTTGGGCTGGGG	gnf02.006.767	2	4.91	9.74751	6.63011	7.65587	48	7.76663	48	7.48929	7.44827	7.53162	7.57238	8.03878	8.37599	7.65183	7.65283	13	11	13	12	10	12	12	13	trans
105340309	ri|9630025G02|PX00654D01|AK079328|3119-S	16536	Kcnq2	potassium voltage-gated channel, subfamily Q, member 2	181.014	2	intron 15		TGGCCCTGACCTTGGCTCTGTGTAAATAAAAGCAGATGGGGGTGCTTCCC	rs13482732	15	75.107	97.9588	7.69093	6.9111	54	7.07038	42	6.77482	6.74996	6.82559	6.80243	7.32292	7.85658	6.81544	6.81905	14	10	15	10	11	11	14	11	trans
100450605	ri|9830160P12|PX00118B10|AK036680|3127-S	84652	Drctnnb1a	down-regulated by Ctnnb1, a	23.492	5	intron 9		GCAAGGGCAGATTTGAAGGGATGGGGAGATGAATGGGGTTGGAGTGCATG	rs3654251	5	18.057	23.5009	8.80622	7.15054	51	7.34318	45	6.88396	6.92179	6.93604	7.04038	7.93769	8.58899	6.90903	6.9842	14	10	12	13	12	10	13	12	cis
105130280	ri|9830169C09|PX00119K14|AK036738|4191-S	234736	Rfwd3	ring finger and WD repeat domain 3	113.933	8	intron 12		GCCTAGGAAACCCCCGAGTTTTGAAACTAGAACCCGGAGCAGTGATTCCC	gnf09.106.408	9	68.98	109.546	6.1166	7.07151	58	7.17366	38	7.01856	6.91242	7.12141	7.10819	7.46187	7.93821	6.73626	6.78616	15	9	15	10	13	9	15	10	trans
104150039	ri|A130020I08|PX00121D09|AK037468|1550-S	18286	Odf2	outer dense fiber of sperm tails 2	29.7408	2	intron 15		GCTGGGTGCACAGAGGTGGTTGTACTCGGAACAGAATTGCCAGGTCATCC	rs8254378	9	112.921	123.973	6.20875	7.43044	69	7.61547	27	7.30716	7.28838	7.10582	7.09056	8.07252	8.79562	7.34325	7.24057	18	6	18	7	15	7	18	7	trans
100020114	ri|A430001B09|PX00134O03|AK039792|1257-S	14583	Gfpt1	glutamine fructose-6-phosphate transaminase 1	87.0204	6	intron 5		GTGCTTTGAACTGATTTTATTGGGCAGTGTTGGGAGGGGAATCCAGGTGC	D7Mit222	7	75.643	112.726	6.65333	7.20467	57	7.31128	39	7.10849	7.04812	7.24749	7.28036	7.18913	7.61036	7.26508	7.33621	14	10	15	10	13	9	15	10	trans
104070156	ri|A430038G23|PX00135K20|AK039977|1188-S	12237	Bub3	budding uninhibited by benzimidazoles 3 homolog (S. cerevisiae)	131.36	7	intron 8		TTTTACCCAGTGGCCTCTCCTGGGCTGAGAATGCAGAGGCTTGGGCACAG	gnf09.106.408	9	68.98	109.546	6.22091	6.75207	58	6.83756	38	6.75057	6.78177	6.66003	6.69756	6.95785	7.2872	6.66728	6.62308	15	9	15	10	13	9	15	10	trans
100630538	ri|A430072N08|PX00137L20|AK040174|2229-S	13605	Ect2	ect2 oncogene	27.313	3	exon 19		CAAGTCACTCTCTTCCTCTTCAATGACTGCCTCGAGGTAAATTTGTACTC	rs3703039	18	27.825	49.4117	6.42856	7.02132	38	6.76815	58	6.74704	6.69491	6.89222	6.72973	7.81761	7.06827	6.68061	6.61971	9	15	10	15	9	13	10	15	trans
104570239	ri|A430083G20|PX00138B03|AK040288|2356-S	74370	4932417H02Rik	RIKEN cDNA 4932417H02 gene	119.711	11	intron 31		ACCCTAACTGGGTAAACAGAGGAGAGAGAAATGAGGGGGTGGCCTAGGAC	mCV25433152	2	11.868	17.8295	6.32873	6.73812	52	6.79079	44	6.7196	6.71742	6.74749	6.77724	6.74584	6.93378	6.74144	6.73329	14	10	14	11	11	11	13	12	trans
102100390	ri|A430091G03|PX00138P10|AK040395|2885-S	NA	A430091G03Rik	RIKEN A430091G03Rik	9.08432	9	putative intergenic		CATAGACCCGAAGGCTGTTGATGACAGAAACTTGTTCCAGCGCGTCCCGA	rs3659741	17	12.854	24.5785	13.45	7.02834	52	6.89669	44	6.76564	6.81981	7.14466	7.16911	7.54329	6.87305	6.66732	6.7027	12	12	13	12	13	9	14	11	trans
101660161	ri|A430092D23|PX00139K17|AK040409|1013-S	13482	Dpp4	dipeptidylpeptidase 4	62.1751	2	intron 10		GATCTTGGTTCTGCAATTTGATGGGGGGGGGGGGGGGAGAGAATGGTTGC	rs13482732	15	75.107	97.9588	6.22975	7.36749	54	7.49608	42	7.17823	7.15634	7.34499	7.22886	7.82312	8.21842	7.22285	7.32554	14	10	15	10	11	11	14	11	trans
104920097	ri|A430096J21|PX00139J22|AK040442|3599-S	NA	Ranbp16		69.4157	14	intron 20	NES17255572|69.415765|mCV24329844|69.415766|	CTGTTGCGCATGTACAGTGTTAGGTGCTTCTCCACTATCAGGAAACAGAG	mCV25372020	14	28.616	62.516	15.8208	6.72957	40	6.60389	56	6.48583	6.45897	6.48005	6.4849	7.75303	6.97978	6.45336	6.48972	11	13	11	14	8	14	10	15	cis
101450110	ri|A630040K04|PX00660O22|AK080298|1362-S	234373	Sfrs14	splicing factor, arginine/serine-rich 14	73.1348	8	5' UTR		GGAGTGCCCAGTACCAGGAGAGGCCAGAAGAAGGTGTCAAGATTCCCTGG	rs13479838	8	41.794	77.7893	6.96771	6.70088	50	6.47912	46	6.48899	6.45184	6.65073	6.44836	7.31162	6.64395	6.4291	6.38877	13	11	14	11	11	11	12	13	cis
105670338	ri|A630064P09|PX00146D15|AK042161|2051-S	244864	Layn	layilin	50.7383	9	intron 4		GACCATTCCTCGGAGAACCAGAGACGTCTTCATGGCTGTAGATTACTATC	rs3709414	17	36.52	55.2825	7.38997	7.4783	37	7.55089	59	7.4087	7.19266	7.26888	7.13383	7.5747	8.38355	7.65927	7.55297	10	14	9	16	8	14	10	15	trans
101580132	ri|A630084I08|PX00147J19|AK042354|3908-S	15228	Foxg1	forkhead box G1	50.2693	12	putative intergenic		GCCTATTGGGGGATCAACACCTTTCTCCGTCGCTATATTACAGGTAGCCA	rs3716572	19	64.407	50.777	7.55811	7.21216	49	7.14767	47	7.0314	7.02817	7.11611	7.07025	7.57792	7.31016	7.09275	7.22289	12	12	12	13	13	9	12	13	trans
100450592	ri|A730090B12|PX00153I13|AK043379|2664-S	117606	Boc	biregional cell adhesion molecule-related/down-regulated by oncogenes (Cdon) binding protein	44.4182	16	intron 8	mCV22296827|44.418243|	GGGGTCAGGTAGGGCTGGAACTGAGGCTGGAAAAGTCTGTGAGTGGAATG	rs13477991	4	80.065	133.152	7.81211	7.07496	31	7.14983	65	6.97361	6.96615	7.00883	6.98478	7.11215	7.46625	7.18365	7.22371	7	17	8	17	7	15	9	16	trans
101450315	ri|A830097B02|PX00156P13|AK044167|2388-S	231713	C330023M02Rik	RIKEN cDNA C330023M02 gene	121.59	5	putative intergenic		GACTCCACCTCCTCCAGGGCAGCCAGCTAAAGGTCGGGTGTACTTCACAT	rs13483340	18	26.032	46.1812	7.69657	6.8757	42	6.99957	54	6.69787	6.70233	6.73774	6.81966	7.35054	7.87899	6.74363	6.72293	10	14	11	14	10	12	11	14	trans
101740736	ri|A930011O08|PX00066G06|AK044421|2337-S	225998	Rorb	RAR-related orphan receptor beta	19.0433	19	intron 5		GACAACACCAGACAAGTTCCCACTAAGCCTCTGCTACTGTGCGTAGTGAC	rs13482732	15	75.107	97.9588	6.02777	7.13379	54	7.21847	42	7.02923	7.01232	7.10447	7.1171	7.30345	7.59162	7.13645	7.12487	14	10	15	10	11	11	14	11	trans
100840593	ri|A930027O03|PX00316D12|AK080739|4205-S	NA	A930027O03Rik	RIKEN A930027O03Rik	31.5018	12	intron 2		TCCCCTGGCCTAAAGAAGGTGATGCCTATCAATGCACAAGAAGCAAACAG	rs6353445	10	81.011	111.098	8.02293	6.77999	44	6.91095	52	6.5445	6.49776	6.44709	6.46942	7.63105	8.51142	6.48847	6.48065	12	12	10	15	11	11	11	14	trans
106510138	ri|A930041K15|PX00068G15|AK044774|2603-S	270201	Klhl18	kelch-like 18 (Drosophila)	110.281	9	intron 7		ACGCTGTGGGGGGCCTCAACTCAGCAGGTGATTCCCTGAATGTGGTGGAA	rs13477852	4	45.951	94.7673	6.16023	6.93558	50	6.99814	46	6.88264	6.88806	6.93677	6.88983	7.00842	7.28474	6.92773	6.91387	12	12	14	11	10	12	14	11	trans
102940736	ri|B130009O03|PX00156H04|AK044883|2593-S	56275	Rbm14	RNA binding motif protein 14	4.74293	19	intron 21		AACCGAGCAGATACTGGTACTACACCCTTGTTCCTCCAAAACTGCAAGCC	rs6209325	2	91.482	147.747	6.38097	7.65126	30	7.84431	66	7.52297	7.50803	7.62481	7.73746	8.07601	8.6802	7.48236	7.48246	9	15	8	17	6	16	7	18	trans
104070561	ri|B130047M19|PX00158K02|AK045209|3386-S	66132	1110008L16Rik	RIKEN cDNA 1110008L16 gene	56.2254	12	putative intergenic		CCACAGTGGTGTGTGTGAGTTCATCTTGGCTGATGCTCTCAAGAGCTCTG	rs13483653	19	60.803	48.0569	7.354	7.07182	48	7.01451	48	6.93922	7.0312	6.9843	7.02555	7.35554	6.97229	6.97354	7.01601	11	13	12	13	13	9	12	13	trans
100110452	ri|B230310N24|PX00159C18|AK045780|1552-S	213109	Phf3	PHD finger protein 3	30.7581	1	intron 10	mCV24529556|30.758124|	GGCCATGTGGAGAGGGGAAAGGGAGTGGGGAGAGAGGCGGCAAGCGGGAA	gnf02.006.767	2	4.91	9.74751	6.08907	6.82088	48	6.85916	48	6.77308	6.76071	6.84737	6.80666	6.8273	7.0311	6.8386	6.83222	13	11	13	12	10	12	12	13	trans
103520161	ri|B230334K19|PX00160F01|AK046026|3064-S	11804	Aplp2	amyloid beta (A4) precursor-like protein 2	30.704	9	exon 6		CTGTGGGGAGGGGCAGAACCGAGGTGGGGGCATCCAGAAGACAATCTCCT	rs8255275	7	34.552	46.035	6.89685	7.17858	64	7.07083	32	6.94421	6.99705	7.00121	7.07797	7.69982	7.20254	7.06174	7.04699	15	9	16	9	16	6	17	8	trans
105080600	ri|B230371M02|PX00161F07|AK046332|2845-S	320398	Lrig3	leucine-rich repeats and immunoglobulin-like domains 3	122.565	10	intron 7		CTCGATAGAAAGAGCACACCAATGGTCGTTCAATGCCAGAGGATCACCAA	rs13480910	11	10.446	22.7141	6.21124	6.96389	35	6.91679	61	6.88886	6.86603	6.82622	6.80939	7.40101	7.10873	6.8556	6.88637	8	16	10	15	7	15	10	15	trans
101980440	ri|B230397F11|PX00161M18|AK046479|3215-S	74268	Aven	apoptosis, caspase activation inhibitor	112.434	2	intron 104		TGTCAGTGTTTGTTGAGCAGGATTACCGGGGGGACTTGGGGAAGAGACTG	CEL-8_7689226	8	0	7.70105	6.31434	7.16655	51	7.24331	45	7.15405	7.13094	7.16646	7.176	7.26356	7.56138	7.09708	7.11644	13	11	14	11	11	11	13	12	trans
106100280	ri|B930044I03|PX00164L05|AK047271|3050-S	83675	Bicc1	bicaudal C homolog 1 (Drosophila)	70.3299	10	intron 19		ATGGGATGGGGTGGGGTGGGGGGTATTTGCCTTGTAGCCCAGTGTAGGTT	rs13482732	15	75.107	97.9588	6.39603	7.72169	54	7.85005	42	7.5319	7.48577	7.6331	7.59314	8.19766	8.56409	7.63243	7.70075	14	10	15	10	11	11	14	11	trans
104590091	ri|B930067N07|PX00164D18|AK047468|2062-S	74665	Lrrc48	leucine rich repeat containing 48	60.188	11	intron 7		GACCAACCAAGCAAACAAGCACTGCCTTTAACCCCAGTCCTGTCTCAGAG	rs3659741	17	12.854	24.5785	19.897	7.06253	52	6.79504	44	6.77286	6.76468	6.81089	6.75299	8.01408	7.00886	6.6609	6.69909	12	12	13	12	13	9	14	11	trans
105360538	ri|C030003M13|PX00073F18|AK047634|1330-S	NA	C030003M13Rik	RIKEN C030003M13Rik	104.696	5	putative intergenic		GCCGCATCAGTGGGGGGAAAAAGTGACTCAGCCAAGGAAGAAACAGAGCA	rs13477852	4	45.951	94.7673	9.43571	7.14385	50	7.21848	46	7.01955	7.02705	7.14216	7.12047	7.31681	7.57686	7.12853	7.13435	12	12	14	11	10	12	14	11	trans
102120546	ri|C030004P13|PX00073L17|AK047653|2313-S	432615	OTTMUSG00000003802	predicted gene, OTTMUSG00000003802	117.305	11	putative intergenic		AGAGTCCAGGAAAGTTGATGGCGGTAGGAGTAGGGGCAGGTGCAGTACAG	gnf14.114.290	14	65.647	117.613	6.33339	6.86879	37	6.79611	59	6.83064	6.76208	6.87054	6.82407	7.04001	6.76975	6.73821	6.81936	10	14	9	16	9	13	9	16	trans
100060273	ri|C030048B12|PX00075G22|AK081292|1254-S	381925	Ppapdc1a	phosphatidic acid phosphatase type 2 domain containing 1A	129.182	7	3' UTR		TCTTTGAGAGACCCATGCACAAGGAAGGAGGATTCAAGGGTGGGGTGGGC	gnf02.006.767	2	4.91	9.74751	6.6167	6.87378	48	6.94007	48	6.80407	6.84328	6.86251	6.88816	6.93678	7.149	6.909	6.87702	13	11	13	12	10	12	12	13	trans
105340450	ri|C130043F22|PX00169C18|AK048250|3730-S	77559	Agl	amylo-1,6-glucosidase, 4-alpha-glucanotransferase	116.318	3	intron 10	NES15945756|116.318506|	GTGGTGGTCCCATGCTGTTAGAGTTTGCTCACATGCAGGACAAGGCCCAC	rs3667755	15	52.748	78.7382	6.00456	6.91385	39	6.84092	57	6.75068	6.75743	6.80954	6.77692	7.38792	7.08121	6.75432	6.77583	9	15	10	15	9	13	11	14	trans
103870056	ri|C230051N12|PX00175A06|AK082447|4843-S	19699	Reln	reelin	21.5154	5	intron 26		GGCCTGCATTTTCATGCACAATACCAAGGGATGGCCCTAGATGGCGGGTC	rs3663374	7	63.052	91.3288	11.9059	6.87125	56	6.73021	40	6.51562	6.49252	6.41817	6.46573	8.31502	7.52388	6.50212	6.43272	13	11	15	10	12	10	16	9	trans
103140369	ri|C230058A22|PX00175P20|AK082508|3426-S	19699	Reln	reelin	21.737	5	intron 4		GACACTGGTTCAAATACTTTGCCATCTCCCAGCACTGACTGCGCCTCCTC	rs3672220	7	3.566	18.3679	6.12478	6.8857	65	6.70482	31	6.55428	6.54139	6.55962	6.5467	7.98104	7.26623	6.55755	6.53445	17	7	16	9	15	7	17	8	trans
104670541	ri|C330006M04|PX00075P13|AK049139|1484-S	75764	Giyd2	GIY-YIG domain containing 2	126.484	7	exon 3		CCTTTGCCTTCCACTTGCGCGTTCTGGCGCACATGCTTCGAGTTCCTCCG	D7Mit222	7	75.643	112.726	6.25925	7.33559	57	7.39542	39	7.16739	7.11724	7.41888	7.36103	7.41074	7.75057	7.34417	7.38835	14	10	15	10	13	9	15	10	trans
104760215	ri|C430017A15|PX00667N02|AK082913|1936-S	228421	Kif18a	kinesin family member 18A	109.096	2	intron 7		GAGTTGATTAGGCTGGTGCTTGGACTTTCTAGCCTCTTGTCTTAGCCTCC	rs3672782	7	61.294	87.8821	7.9199	6.93491	62	6.86136	34	6.6582	6.72949	6.56707	6.53529	8.2905	7.61403	6.51029	6.48903	15	9	17	8	13	9	17	8	trans
106110736	ri|C630030D09|PX00084N21|AK083237|1887-S	NA	C630030D09Rik	similar to VON WILLEBRAND FACTOR PRECURSOR [Sus scrofa]	125.558	6	intron 11		GGTGGCCCTGCCCAACTCCTGTTTGTTCTGGGGATGAAGTTGCTGAGCTG	rs13481187	11	82.128	100.468	6.89145	7.16807	54	7.16455	42	6.86975	6.85449	7.03871	7.11342	8.27649	7.88909	6.7341	6.76839	14	10	15	10	11	11	14	11	trans
101190711	ri|C730036A03|PX00087A19|AK050302|3104-S	71517	9030624J02Rik	RIKEN cDNA 9030624J02 gene	118.632	7	exon 31		CTGTCAACCTATGGCACCTGGCACAGAGACACGGCTGTGCAGACACAAGG	rs6305308	7	79.762	118.446	18.5988	9.83882	71	9.51774	25	9.612	9.62676	9.77977	9.48652	10.0833	8.92793	9.91066	9.9566	18	6	19	6	16	6	18	7	cis
103170161	ri|D030041I21|PX00180D06|AK050942|2535-S	207227	Stxbp5l	syntaxin binding protein 5-like	36.9732	16	intron 16		GCTGTGTACAGGAAACTCACCTCAGTGACAAAGACAGACACTACCGCAGT	rs3709414	17	36.52	55.2825	6.80839	6.79254	37	6.92258	59	6.83744	6.87114	6.85508	6.7896	6.93335	7.47405	6.57872	6.59774	10	14	9	16	8	14	10	15	trans
104540064	ri|D030045D18|PX00180D13|AK083560|3554-S	14151	Fech	ferrochelatase	64.6055	18	intron 3		CCAAGCATGGGGAGTTGGTCAGGAGCAGGAAGAGCCTAGGGGTTCACTAT	rs3703039	18	27.825	49.4117	7.14549	7.15914	38	7.27141	58	6.75786	6.72247	6.7834	6.83058	8.37912	8.99274	6.79806	6.76937	9	15	10	15	9	13	10	15	trans
105340504	ri|D230004H07|PX00187J04|AK084159|1630-S	20515	Slc20a1	solute carrier family 20, member 1	128.892	2	intron 5		CTCCACTTTCTCAGTAAGAAGAGTAGGGATGAGTTGTTGGGGGGGGGGTT	rs13469412	2	81.606	128.825	8.66928	7.12089	37	7.0113	59	7.04482	6.89487	7.00758	6.93437	7.71917	7.23445	6.89148	6.97375	10	14	10	15	7	15	10	15	cis
106020497	ri|D330048D07|PX00192P08|AK084821|3752-S	12558	Cdh2	cadherin 2	16.7822	18	intron 8		GCAAAGTGTCTATAAACTCAGCACTCTGGGGGGGCAGAGACCAGAGAGTC	rs6371145	19	48.71	37.1243	6.17872	7.07987	62	6.9923	34	6.94251	6.93998	6.99371	6.94034	7.34841	7.04345	7.02268	7.05548	15	9	16	9	16	6	15	10	trans
100360358	ri|D330050J08|PX00193B21|AK084836|1751-S	NA	D330050J08Rik		74.2308	1	intron 3		GATGATGTCATGCGTCAGTGTCCCCACCTGGAAGATGGGTTCAACACCAC	rs3695339	4	54.001	104.013	6.42164	6.75447	45	6.72596	51	6.70916	6.71849	6.73514	6.76923	6.9206	6.72019	6.67159	6.70074	11	13	13	12	10	12	11	14	trans
103830008	ri|D630024B06|PX00197C12|AK052690|2966-S	218973	Wdhd1	WD repeat and HMG-box DNA binding protein 1	46.1801	14	intron 15	mCV25278624|46.180104|	GCTGTGAGCCACCTCTGTGGGTTCTGGAAACTAAACTGTAGTCCTGTAAG	gnf09.042.496	9	26.696	47.9613	10.191	6.65214	38	6.50291	58	6.60942	6.46475	6.45559	6.40624	7.38078	6.71211	6.37786	6.42236	11	13	11	14	7	15	9	16	trans
100070022	ri|D930002G22|PX00200J24|AK086071|2252-S	NA	D930002G22Rik	RIKEN D930002G22Rik	38.8327	1	intron 3		GTCTAGCCTGGGCATCTGCCTCTTGAGACACTGGTAAGAACTTGGTGCTG	gnf09.106.408	9	68.98	109.546	9.13089	6.62813	58	6.71476	38	6.55217	6.53189	6.61168	6.61818	6.78135	7.19638	6.58775	6.54248	15	9	15	10	13	9	15	10	trans
102690022	ri|D930007M09|PX00200P23|AK086136|2809-S	19210	Ptdss1	phosphatidylserine synthase 1	67.3999	13	intron 6		CATGAGCCATAAGTGGGTCAGGTCTTGCTTGGTTTCAGTGTGAACCCTGC	rs13475920	1	54.295	73.1444	6.05156	7.08696	40	7.0162	56	6.96121	6.94836	6.98888	6.9874	7.39859	7.07225	6.99824	7.06892	10	14	9	16	10	12	11	14	trans
104780161	ri|E030013B01|PX00205E24|AK086937|1997-S	791299	ENSMUSG00000059659	predicted gene, ENSMUSG00000059659	128.439	6	putative intergenic		CTGCGCTGGCATTGGAACCTACTTCTTTGGGATTTCAGCAGATACAGGAG	rs3663374	7	63.052	91.3288	31.0596	7.54782	56	6.98008	40	6.91148	6.83896	6.96575	6.88957	9.7098	7.24846	6.98905	6.95491	13	11	15	10	12	10	16	9	trans
101500452	ri|E030045B01|PX00206B13|AK087325|1419-S	223473	Npal2	NIPA-like domain containing 2	34.5941	15	intron 3		GAGCCTTGTGGGGGCTCTTGAGGTACTCTACCACTGAACTATACCCCGGA	mCV25433152	2	11.868	17.8295	6.13064	6.9056	52	6.9519	44	6.82676	6.83191	6.89117	6.87355	7.04756	7.26716	6.88594	6.83471	14	10	14	11	11	11	13	12	trans
102340452	ri|E030046G19|PX00207E07|AK087337|2963-S	18552	Pcsk5	proprotein convertase subtilisin/kexin type 5	17.7375	19	putative intergenic		TCCAGAACCCACACAGCAGCTTACAACCATCTATACCAGGGGGTCCAGAG	CEL-4_72665819	4	39.813	73.8628	7.33533	6.88952	71	6.90992	25	6.82815	6.80562	6.88613	6.79768	6.95218	7.18777	6.9016	6.80229	18	6	19	6	15	7	19	6	trans
103780324	ri|E130009G23|PX00208M03|AK053314|3205-S	16404	Itga7	integrin alpha 7	128.219	10	intron 5		GGCTGTGAGGTGAAACACAGGTGGCAGAGGATGGATGGCTATCAAAGGGG	rs13481364	12	14.246	28.8628	7.1291	6.96882	46	7.0184	50	6.88878	6.91202	6.91511	6.91176	7.12324	7.39321	6.96034	6.91412	12	12	12	13	11	11	11	14	trans
101990301	ri|E130303A03|PX00092P07|AK053727|2497-S	53892	Ppm1d	protein phosphatase 1D magnesium-dependent, delta isoform	85.1299	11	intron 2		ACAGGGTCTCTCACATAAGCACAAGCCCTACCTCTGTGATGCCCGAGCGT	rs6259742	11	66.553	82.4241	6.33421	6.67628	56	6.87038	40	6.59117	6.68624	6.60518	6.64724	6.97402	7.44729	6.6132	6.62074	14	10	16	9	11	11	15	10	cis
103140301	ri|E230011J22|PX00209H14|AK054000|3198-S	380796	E230011J22Rik	RIKEN E230011J22Rik	113.509	12	exon 14		GACAATGAGCGCTGTCCAGACACGAGGAGCCAGCTTCAGGTTAGGATTCC	rs13483502	19	0.895	4.31639	6.09374	6.90395	66	6.99671	30	6.78568	6.75422	6.88209	6.84847	7.02615	7.54682	6.92791	6.89315	16	8	17	8	15	7	18	7	trans
106590576	ri|E330019D12|PX00211L12|AK054358|2820-S	NA	E330019D12Rik	RIKEN E330019D12Rik	108.699	8	intron 3		TTCCTTTTTGAAGGTTATTTTGGCCACCTCCTGCCACTCGAGATTCCACG	rs6256701	2	71.937	104.228	8.42232	7.2861	40	7.46617	56	6.75248	6.74191	6.76215	6.78741	9.1762	9.90726	6.69595	6.65701	11	13	10	15	9	13	10	15	trans
104060114	ri|E330038N15|PX00318P14|AK054538|1281-S	240776	Kcnt2	potassium channel, subfamily T, member 2	142.26	1	intron 13	NES16474858|142.265191|NES16474982|142.261045|NES16474910|142.263522|NES16474907|142.262859|NES16474983|142.261154|NES16474918|142.262262|NES16474984|142.261211|NES16474857|142.264772|NES16474908|142.26301|NES16474859|142.265212|NES16474987|142.261686|NES16474911|142.263872|NES16474979|142.260225|NES16474917|142.262208|	CAGAGATGAGGGCAGGGATCACCAAACAATCTTGAGAGCATGGGCTGTGA	gnf02.006.767	2	4.91	9.74751	6.85443	7.04307	48	7.11589	48	6.99211	6.92737	7.02963	7.06672	7.12757	7.40046	7.04242	7.05813	13	11	13	12	10	12	12	13	trans
106180138	ri|G630052H11|PL00013B17|AK090328|1796-S	NA	G630052H11Rik	G630052H11Rik	118.238	7	putative intergenic		CGGACCCTCTCCAGGAATGGTTTGCCTTGTCATGGATTGCTTAGGTCCTG	rs6209325	2	91.482	147.747	6.2378	7.09299	30	7.02878	66	6.94571	6.96117	7.03565	7.07211	7.44085	7.03958	7.04972	7.03459	9	15	8	17	6	16	7	18	trans
103130348	scl0001000.1_8-S	98366	Smap1	stromal membrane-associated protein 1	23.8257	1	intron 5		GCCTTTGGTATCCTCTCCTTCTCTGCAAGCTGCTGTTGATAAAAACAAGT	rs13478518	5	89.682	128.074	11.2668	7.15254	56	7.40383	40	6.70021	6.70982	6.79355	6.83063	8.72692	9.36553	6.67233	6.70938	15	9	15	10	12	10	14	11	trans
5910020	scl0001092.1_7-S	64450	Gpr85	G protein-coupled receptor 85	13.7881	6	5' UTR		GGATTTCAGGTTTCGTAATGTTGCATGATGCGATCGGTATTTACCCGGGG	rs13481357	12	13.673	27.4797	7.26104	7.39385	43	7.44579	53	7.2355	7.1964	7.36732	7.32016	7.56887	7.98013	7.40468	7.38732	11	13	11	14	11	11	10	15	trans
3120008	scl0001334.1_1-S	237940	Aoc2	amine oxidase, copper containing 2 (retina-specific)	101.145	11	exon 3		GATCCACAGCCCTCCTGGTGTGCATGTGCCTCTGGAGAGCAGCGAGGAGA	rs3664495	9	34.72	59.8848	6.2669	6.85352	28	6.99902	68	6.65366	6.68194	6.78833	6.74167	7.39423	7.98295	6.6662	6.66773	8	16	8	17	6	16	6	19	trans
1990315	scl0001351.1_1-S	71562	Afmid	arylformamidase	117.651	11	exon 7		GGACCAGGTGACCCGCAGTGTCGTGTTTCTACAGAGGCGCTATCCAAGCA	D3Mit189	3	55.138	101.105	7.73479	7.2979	63	6.97959	33	6.7485	6.6781	6.73616	6.77498	8.88641	8.14212	6.78324	6.70262	15	9	15	10	16	6	17	8	trans
6510400	scl000140.1_18-S	212518	Sprn	shadow of prion protein	140.005	7	exon 2		AGAATGGGGCAATGGGAGGCAACGGAACCGACCGAGGAGTCTACAGCTAC	rs3663374	7	63.052	91.3288	10.1376	7.168	56	7.06102	40	6.933	6.91874	6.98624	7.04801	7.80291	7.21559	7.05314	7.07763	13	11	15	10	12	10	16	9	trans
102570619	scl0001434.1_18-S	29856	Smtn	smoothelin	3.42744	11	intron 12		CCTGCCTTTAGCACCCGCCGCAGCTCTTCTGGGGGCCCCTCTCGAAGGAG	rs13477829	4	44.518	87.8648	6.73063	6.95713	58	7.03187	38	6.88063	6.86688	6.92572	6.96769	7.09296	7.37097	6.95359	6.9026	14	10	16	9	12	10	16	9	trans
3440056	scl0001460.1_23-S	71562	Afmid	arylformamidase	117.651	11	exon 8		TGCTATGGTGCTCCTGGCCCGCTGGACCAAGCATGGCGTCACACCCAACC	D3Mit189	3	55.138	101.105	7.49036	7.19301	63	6.89017	33	6.65168	6.60305	6.65589	6.66722	8.84436	8.12045	6.59039	6.56917	15	9	15	10	16	6	17	8	trans
3520500	scl0001564.1_6-S	71562	Afmid	arylformamidase	117.652	11	exon 9		GTGGGATCTACGACCTGGAGCCCCTCATAGCCACCTCCCAGAATGACCCT	D3Mit241	3	43.795	66.6755	6.83091	6.99392	64	6.84802	32	6.50764	6.43125	6.56043	6.58654	8.57132	7.95972	6.46776	6.58621	16	8	16	9	15	7	17	8	trans
610255	scl0001740.1_6-S	57261	Brd4	bromodomain containing 4	31.9272	17	exon 18		TTAAGAACATGGGCTCCTGGGCCAGCCTGGTACAGAAGCATCCGACCACC	D7Mit222	7	75.643	112.726	6.68994	7.01408	57	7.06989	39	6.92299	6.89995	7.00308	6.99822	7.14926	7.43991	6.99294	6.97847	14	10	15	10	13	9	15	10	trans
102470577	scl0002000.1_2-S	11490	Adam15	a disintegrin and metallopeptidase domain 15 (metargidin)	89.4263	3	exon 21		AATCCCCCCACTCGCCCTCTGCCCGCTGACCCTGTGGTGAGGCGCCCAAA	rs13477553	4	4.562	9.39086	10.4372	7.08677	64	7.33881	32	6.92367	6.84564	6.93554	6.94278	7.0386	8.20143	7.43116	7.36538	16	8	17	8	14	8	17	8	trans
940746	scl0002100.1_16-S	109333	Pkn2	protein kinase N2	142.759	3	exon 7		GTGCCAAGATATCCTAGAGAATGTACCTGGACGGTCAAAAGCAACGTCGG	rs3657958	18	29.76	50.1102	6.12455	7.04897	35	7.18734	61	6.78353	6.70786	6.9365	6.91298	7.77017	8.52628	6.78579	6.73965	9	15	9	16	8	14	9	16	trans
4920411	scl0002175.1_5-S	14151	Fech	ferrochelatase	64.5961	18	exon 5		TCCGGTACGTCCATCCCCTGACAGAAGAGGCAATTGAAGAGATGGAGAGA	gnf02.006.767	2	4.91	9.74751	7.59827	7.89111	48	8.24787	48	7.15991	7.21323	7.56491	7.79688	10.1719	10.8721	7.13595	7.11727	13	11	13	12	10	12	12	13	trans
7040026	scl0002188.1_58-S	66878	Riok3	RIO kinase 3 (yeast)	12.2865	18	exon 8		GCTGTATTAGTACAGGAAAGGAATCTGTTGTCTTTCATGCATATGGAGGG	gnf02.006.767	2	4.91	9.74751	6.50553	7.47625	48	7.70341	48	6.96558	7.03048	7.09296	7.24196	7.8979	8.60871	8.09333	7.8631	13	11	13	12	10	12	12	13	trans
3390132	scl000247.1_3-S	11489	Adam12	a disintegrin and metallopeptidase domain 12 (meltrin alpha)	133.729	7	exon 22		CCTCCTCAGAAGCCTCTGCCTGCTGATCCACTGAGCAGGACTTCTCGGCT	rs3719306	12	36.931	58.5903	7.16733	6.91696	34	6.90034	62	6.73826	6.75369	6.85618	6.89212	7.58459	7.12852	6.72014	6.82158	8	16	10	15	6	16	10	15	trans
103520014	scl0002474.1_1-S	NA	AK010858.1	NADH-CYTOCHROME B5 REDUCTASE (EC 1.6.2.2) homolog	82.9982	15	intron 2		TGCTGTCTACCAGGAGAACATTGCAGGCTTGGCCCGCCGCTCTGGACTGC	rs6259798	3	59.655	107.599	6.37655	6.91099	55	6.72768	41	6.47134	6.50232	6.63762	6.60996	7.95439	7.48207	6.55512	6.5133	13	11	13	12	14	8	15	10	trans
101850142	scl0002487.1_316-S	NA	scl0002487.1_316	scl0002487.1_316	79.7277	15	intron 5	NES14563395|79.727777|	GGATCCCTGTTCAGACTGCATGAGAAGACCCGTTTCTATCTAGGCTCTGC	rs6276391	15	53.905	81.6539	7.8449	6.94785	32	6.55583	64	7.00911	6.53919	6.74213	6.60416	7.4679	6.56584	6.70144	6.5158	7	17	9	16	7	15	9	16	cis
103130204	scl0002702.1_3805-S	NA	AK083781.1	AK083781.1	13.6989	4	putative intergenic		GGATCGACCAGCCTGTGCGAATTCTGCTTAATAGTTTGGGGTCTAGAGAG	rs13478891	6	67.123	91.9766	7.82821	7.16114	47	6.96928	49	6.6657	6.66395	6.71244	6.71473	8.72003	7.90081	6.67242	6.72137	11	13	13	12	11	11	12	13	trans
5080458	scl0002818.1_24-S	29864	Rnf11	ring finger protein 11	108.955	4	exon 2		CCGACACCTAGCCAGACTCGGCTAGCAACTCAGCTGACTGAAGAGGAACA	rs13477883	4	53.714	103.46	6.4975	8.39059	41	8.7287	55	7.75357	7.8673	7.522	7.57811	10.2692	11.443	8.37917	8.17747	10	14	12	13	9	13	10	15	cis
5900441	scl000284.1_80-S	17540	Mrvi1	MRV integration site 1	110.737	7	5' UTR		TCGCCTGATCTCTGGTGTTGATGCAAAACCAAAGAGCTCATCTGTGGCTC	gnf02.006.767	2	4.91	9.74751	6.58932	7.01719	48	7.04393	48	6.98561	6.90498	6.99356	6.94071	7.12363	7.38183	6.98831	6.94487	13	11	13	12	10	12	12	13	trans
110348	scl0002874.1_1-S	245684	Cnksr2	connector enhancer of kinase suppressor of Ras 2	153.234	X	exon 12		CAAGCTACGACCTATATCTATGCCAGTGGAATATAATTGGGTGGGGGACT	rs13482732	15	75.107	97.9588	7.79593	7.15234	54	7.23598	42	7.0285	7.00185	7.10694	7.10445	7.37691	7.75258	7.14838	7.05179	14	10	15	10	11	11	14	11	trans
1940435	scl0002915.1_289-S	18700	Piga	phosphatidylinositol glycan anchor biosynthesis, class A	159.767	X	exon 3		CCTACTGACTTCACTCCAGACCCATTTAGGAGGCATGATAGTGTAATAAC	gnfX.146.867	X	73.687	162.031	19.3733	6.74416	68	7.24131	28	6.62179	6.97988	6.77992	6.9201	7.04435	8.37919	6.57381	6.68607	17	7	18	7	15	7	18	7	cis
6520341	scl000296.1_62-S	17681	Msc	musculin	68.2026	14	intron 3		GCAACCTTCATCCTCGGCAAACAGAGAACTCTAGGGTCACGTGAATGCGG	gnf02.006.767	2	4.91	9.74751	6.52479	7.28311	48	7.45606	48	6.85506	6.87636	6.92778	6.90929	8.61765	9.02023	7.01966	7.00742	13	11	13	12	10	12	12	13	trans
4200152	scl0003331.1_104-S	12048	Bcl2l1	Bcl2-like 1	152.521	2	exon 2		TGCAAGTTGGATGGCCACCTATCTGAATGACCACCTAGAGCCTTGGATCC	rs13482732	15	75.107	97.9588	6.79507	7.08714	54	7.37358	42	6.59019	6.5826	6.61949	6.57669	8.70586	9.44407	6.81327	6.74661	14	10	15	10	11	11	14	11	trans
1940398	scl0003346.1_51-S	228608	Smox	spermine oxidase	131.212	2	exon 6		AATGGACGGAGATCCCAGGCGCCCATCACATCATCCCCTCGGGCTTCATG	rs13477873	4	49.653	100.928	8.3082	7.07757	47	7.32742	49	6.71804	6.64427	6.63697	6.57524	8.52213	9.21641	6.86772	6.70547	12	12	14	11	9	13	12	13	trans
2120450	scl0003378.1_33-S	NA	Cst11	cystatin 11	148.462	2	exon 2		GACCACCTGCTTGAAGACAGAGACGAGCCTCTGTGATATCCAGAAAGGGG	rs6230107	2	63.744	91.8105	7.00586	6.97075	46	7.04979	50	6.90483	6.90451	6.96159	7.0007	7.02829	7.40203	7.00118	6.91448	12	12	13	12	10	12	11	14	trans
7050129	scl0003595.1_158-S	71538	Fbxo9	f-box protein 9	77.8941	9	5' UTR	NES16810517|77.894121|	AAAATGGCTGCCGTACGCCGGGCCCGCAGTTATTGCCGCTGCCTGGTGCG	rs13477883	4	53.714	103.46	6.62912	7.44137	41	7.6345	55	6.93644	7.02958	7.30258	7.27144	8.61665	9.29887	7.0551	7.0713	10	14	12	13	9	13	10	15	trans
60520	scl00038.1_12-S	52443	Mrpl48	mitochondrial ribosomal protein L48	100.427	7	exon 6		GGAAGTGATGCGACTGCCAGACCAAGGCAACAAAATGGTCCTAGACTCCA	rs6227780	7	66.546	99.2995	12.6052	9.8572	54	9.99976	42	9.72847	9.64926	10.2463	10.3304	9.60455	10.3814	9.80773	9.63999	13	11	14	11	12	10	15	10	cis
5860162	scl0003887.1_47-S	17299	Mettl1	methyltransferase-like 1	126.446	10	exon 3		AAATAAGAGCCATGATGATCCAAAGGATGAGAAAGAAAAGCACTCTGGGG	rs13476352	2	8.509	13.3541	6.42299	6.90914	48	6.98345	48	6.88083	6.87625	6.8815	6.84685	6.91677	7.26014	6.9634	6.94484	13	11	13	12	10	12	12	13	trans
101690347	scl0003962.1_7-S	NA	scl0003962.1_7	8 days embryo whole body cDNA, RIKEN full-length enriched library, clone:5730514E09 product:weakly similar to SPLICING FACTOR, ARGININE/SERINE-RICH 6	124.007	5	intron 2		GGTCATGATTCTCACTGATGAAGATTGTAGTTATTCCCTCTGAAGTCCTA	rs3672782	7	61.294	87.8821	6.50397	7.11236	62	7.17631	34	7.00161	6.98234	7.10742	7.1209	7.2406	7.52383	7.11695	7.05897	15	9	17	8	13	9	17	8	trans
4780176	scl0004142.1_42-S	231801	Hrbl	HIV-1 Rev binding protein-like	137.882	5	3' UTR		TTCTTGTAGCACTGTGTCATTGGGGGAAGAAGGGGCTCTCCCCTCCTGGG	rs3717612	14	50.089	99.1644	6.79444	7.35644	48	7.25665	48	6.96245	6.9511	7.12802	7.08247	8.30324	7.97609	7.12997	7.09071	12	12	13	12	11	11	12	13	trans
6040431	scl00048.1_13-S	64384	Sirt3	sirtuin 3 (silent mating type information regulation 2, homolog) 3 (S. cerevisiae)	140.721	7	exon 5		CCCCGCTGCCCTGTCTGTACTGGCGTTGTGAAACCCGACATTGTGTTCTT	rs3706539	11	12.205	27.485	14.1387	8.52912	42	9.32713	54	9.11559	9.30804	8.69977	8.6572	8.6478	11.5256	7.79496	7.87067	10	14	11	14	9	13	12	13	trans
380685	scl000491.1_1-S	74760	Rab3il1	RAB3A interacting protein (rabin3)-like 1	10.0953	19	exon 6		GGTGACAGCCTTGAAGACATTGGTCATCACATCCACACCAGCCTCTCCCA	D3Mit189	3	55.138	101.105	6.03017	7.39198	63	7.09844	33	6.71484	6.6909	6.84565	6.86017	9.34837	8.76103	6.63019	6.60781	15	9	15	10	16	6	17	8	trans
1780215	scl000524.1_1771-S	14537	Gcnt1	glucosaminyl (N-acetyl) transferase 1, core 2	17.3938	19	3' UTR	NES13603524|17.393868|	CTTCGCACCATTGCACTTGTTGAACCATGTCTGATGCTGTAGTGGCCCAG	rs13483545	19	16.674	17.1911	28.522	8.77601	65	7.86087	31	8.09599	7.62782	8.2545	7.73162	9.88603	6.96926	8.91002	8.76578	17	7	16	9	16	6	16	9	cis
1940377	scl000563.1_47-S	23954	Nek3	NIMA (never in mitosis gene a)-related expressed kinase 3	23.5968	8	exon 14		CCCTGAGGCCTTGCTGTCAATGCTGAAGGACGCTGATCTCAGTCAGGCAT	CEL-8_7689226	8	0	7.70105	7.9275	6.86102	51	6.70594	45	6.86154	6.89024	6.71028	6.7319	7.3811	6.67905	6.58277	6.53784	13	11	14	11	11	11	13	12	trans
106450142	scl000588.1_2-S	58994	Smpd3	sphingomyelin phosphodiesterase 3, neutral	109.211	8	5' UTR		TTGGCACCCTGCACCCTGCACCCTGCACAGTAGTAGCTCAAGTATCACCC	rs13483438	18	78.205	74.3442	11.2512	6.58064	46	6.50502	50	6.50721	6.53151	6.52413	6.4652	6.81121	6.49386	6.51844	6.53068	12	12	12	13	10	12	12	13	trans
4760187	scl00061.1_10-S	68458	Ppp1r14a	protein phosphatase 1, regulatory (inhibitor) subunit 14A	29.0003	7	exon 3		CGGACGAGGTCAACATCGATGAGCTATTGGAATTGGACAGTGAAGAGGAA	D7Mit222	7	75.643	112.726	6.95951	6.91457	57	6.96771	39	6.92042	6.85066	6.87664	6.87252	6.91084	7.23867	6.95027	6.93608	14	10	15	10	13	9	15	10	trans
1170088	scl000620.1_6-S	99375	Cul4a	cullin 4A	13.1062	8	5' UTR		AACTACACTCAGGACACGTGGCGGAAGCTTCACGAAGCGGTCAAGGCCAT	gnf02.006.767	2	4.91	9.74751	7.45595	7.34789	48	7.58674	48	6.85491	6.92441	7.42409	7.55118	8.52741	9.06716	6.81646	6.81346	13	11	13	12	10	12	12	13	trans
2650670	scl0007.1_62-S	109689	Arrb1	arrestin, beta 1	99.4775	7	3' UTR	NES16090209|99.477552|	AGGCTTCCTACACGTCAGCATCCACATTCTTTCCGTTTATCCCACAGATC	rs3663374	7	63.052	91.3288	14.3981	7.56228	56	7.21478	40	6.92971	6.7936	7.19645	6.86529	9.11973	8.16888	7.25111	7.05776	13	11	15	10	12	10	16	9	cis
1660093	scl000703.1_52-S	12725	Clcn3	chloride channel 3	63.8468	8	5' UTR		GCAGGGGAAGGGAAAATGCCAGTCTTTTTAATCTAGCAAGCTTCTCGATC	rs3677551	9	33.281	56.5035	6.19234	6.89043	34	7.1403	62	6.66842	6.64379	6.64307	6.72098	7.93517	8.45949	6.69359	6.67757	10	14	10	15	6	16	8	17	trans
1410301	scl000768.1_18-S	75734	5230400G24Rik	RIKEN cDNA 5230400G24 gene	82.6209	1	exon 7		GCTCGGGTCTGTCCTCCCCATATGCTACCTGAAGATGGAGCTAATCTTTC	gnf02.006.767	2	4.91	9.74751	7.36626	7.49853	48	7.74437	48	6.92629	6.92594	7.3776	7.45362	8.93028	9.57132	7.05635	7.01885	13	11	13	12	10	12	12	13	trans
4200102	scl000815.1_22-S	171567	Nme7	non-metastatic cells 7, protein expressed in	166.274	1	3' UTR		GCTCTCCAGAGTAAAGACGACACAGACTGAGACGCCCAGACAATCGAGTC	rs13476219	1	103.131	168.085	9.51131	8.25789	47	8.51896	49	8.70641	8.67651	8.62594	8.87336	8.22256	9.01438	7.60574	7.53837	10	14	12	13	12	10	13	12	cis
5080451	scl00108013.2_53-S	108013	Brunol4	bruno-like 4, RNA binding protein (Drosophila)	25.6224	18	3' UTR		AATGAAATAACGTGAGCCCAGATGGGGAAGCTGAAGGGCTGGGCACTAGG	rs3664950	11	19.298	36.0164	6.65597	7.11318	41	7.07663	55	7.0276	7.04632	6.98678	7.0365	7.41384	7.12781	7.06432	7.10438	10	14	10	15	9	13	12	13	trans
5080601	scl00109245.1_158-S	109245	Lrrc39	leucine rich repeat containing 39	116.575	3	3' UTR	NES15941310|116.574925|	CGTAATGCAACATCTGCAAACACAATCATGTGCCCCCACCAAACCGCATC	rs13477174	3	45.301	68.6606	9.19907	7.12412	66	6.9424	30	6.71319	6.70776	6.74531	6.70147	8.45786	7.72649	6.73571	6.70184	16	8	17	8	15	7	18	7	trans
6660121	scl00109689.1_173-S	109689	Arrb1	arrestin, beta 1	99.4774	7	3' UTR		TTTGGACTAACCTCTCCTGTCCCCCATCCTTAACTGATACGAGCAAAAGG	rs3663374	7	63.052	91.3288	7.34953	7.22855	56	6.95785	40	6.74676	6.6024	6.88933	6.66086	8.64791	7.88039	6.87348	6.69724	13	11	15	10	12	10	16	9	cis
5310133	scl00118452.2_120-S	118452	Baalc	brain and acute leukemia, cytoplasmic	38.764	15	exon 2		ACTGTCCTCTAACGGGGTGCTCCGACCTGCAGCCCCGGGTGGAATAGCCA	gnf02.006.767	2	4.91	9.74751	7.90655	7.06362	48	7.10644	48	7.00435	6.92957	7.0152	6.97628	7.16492	7.43252	7.09585	7.07523	13	11	13	12	10	12	12	13	trans
1580452	scl0012048.1_98-S	12048	Bcl2l1	Bcl2-like 1	152.473	2	3' UTR		TCCCCTGAAGGAGACTAGCTTGCCTTGGTTTTGATGTGTGTGGCCTCAGA	D2Mit14	2	63.171	85.6948	6.09097	7.82797	43	8.17383	53	6.95192	6.97705	7.09688	7.05403	9.98783	10.9095	7.81266	7.73087	12	12	12	13	9	13	10	15	trans
5910008	scl0012745.2_138-S	12745	Clgn	calmegin	86.3167	8	putative intergenic	NES16273277|86.316734|	GAAGAGGAGGGTACGGAAGGATTGAAGCGTCAAGGGTCGCAAATCCCGGA	rs3698182	8	48.904	86.4781	27.5784	7.00382	50	6.65454	46	6.51589	6.47658	6.79252	6.59347	8.35663	6.99485	6.53886	6.56885	13	11	14	11	11	11	12	13	cis
1570458	scl00140484.1_147-S	140484	Pofut1	protein O-fucosyltransferase 1	152.958	2	3' UTR		TGGGCTCTCGTCTGTGGCAAGCACTGTACTCTTTGACCCCGTTTCTCCCC	rs6376291	2	92.055	153.833	6.28215	7.82487	27	8.26531	69	7.73036	7.85675	7.85483	8.20748	8.29033	9.23095	7.52308	7.79712	8	16	8	17	5	17	6	19	cis
4810161	scl0014420.1_244-S	14420	Galc	galactosylceramidase	98.605	12	3' UTR		CTGCTCGCTAGTCCACACGGGGCGTCAAGACATGATTTGGATTTTCTATT	rs6227780	7	66.546	99.2995	18.5678	7.31045	54	7.03313	42	6.89131	6.89533	6.91228	6.91507	8.17794	6.942	7.35134	7.40571	13	11	14	11	12	10	15	10	trans
3290435	scl0014544.2_150-S	14544	Gda	guanine deaminase	21.4607	19	3' UTR		CTGTTCTCTATGCTAACTCAGCAGTAACTTGTCCAGATCTATTTTCCTGG	gnf02.006.767	2	4.91	9.74751	6.13237	7.6958	48	8.10718	48	6.73816	6.77488	6.71382	6.71735	8.6515	9.77546	9.00061	8.97749	13	11	13	12	10	12	12	13	trans
7650022	scl0014863.1_0-S	NA	Gstm2	glutathione S-transferase, mu 2	108.114	3	5' UTR		CGTCCGCAGACTAGCAAGGCCCGGGTTGGTCTGCTCTGGACACCAGCACT	rs6371145	19	48.71	37.1243	6.87845	7.08802	62	7.07638	34	7.02916	7.10167	7.05399	7.11992	7.30205	6.97363	6.95488	7.07608	15	9	16	9	16	6	15	10	trans
110193	scl0015257.2_92-S	15257	Hipk1	homeodomain interacting protein kinase 1	103.873	3	3' UTR		TACTTGTAGTTGATGAGCACGAGGAGGGCTCCGTGGCTGCCTGCTAGTAG	rs13482732	15	75.107	97.9588	6.00173	7.56766	54	7.81773	42	6.80891	6.82374	7.00202	7.02987	8.49398	9.12423	8.20464	8.13109	14	10	15	10	11	11	14	11	trans
5670386	scl0016835.2_30-S	16835	Ldlr	low density lipoprotein receptor	21.4976	9	exon 18		GACAACCCAGTCTACCAGAAGACCACAGAGGACGAGCTCCACATTTGCCG	D7Mit222	7	75.643	112.726	6.78456	7.2319	57	7.31019	39	7.10549	7.01907	7.16063	7.15081	7.25814	7.69678	7.3984	7.41275	14	10	15	10	13	9	15	10	trans
7100441	scl0017444.1_101-S	17444	Grap2	GRB2-related adaptor protein 2	80.4773	15	3' UTR	mCV22740087|80.47729|	GAGGAGGGACTGGAGGGCATCTGTTACTGAGGGAGACAAAAGAACAGTCT	rs6276391	15	53.905	81.6539	9.57042	6.7626	32	6.93029	64	6.73211	6.72018	6.80113	6.78671	6.67662	7.47738	6.81465	6.78421	7	17	9	16	7	15	9	16	cis
3360471	scl0018191.2_279-S	18191	Nrxn3	neurexin III	90.738	12	3' UTR		CCTTATCTGGTTCTGACCAGTGTGTGTGTAACTTTCCAAGATCTGAGGGG	rs13481357	12	13.673	27.4797	7.48818	7.5053	43	7.53485	53	7.34586	7.24064	7.37994	7.4001	7.77186	8.13243	7.52535	7.47737	11	13	11	14	11	11	10	15	trans
6650082	scl0019301.2_74-S	19301	Pxmp2	peroxisomal membrane protein 2	110.522	5	exon 3		TTCATGGAATACTCGGTCCCTCCTGAGGTTCCCTGGGCCAGCGTCAAGAG	rs3725274	5	72.204	110.295	11.0775	7.85577	49	7.42274	47	7.21291	6.96787	8.43447	7.90334	8.41107	7.41514	7.41821	7.33286	13	11	12	13	12	10	12	13	cis
2360739	scl0019652.1_157-S	19652	Rbm3	RNA binding motif protein 3	7.29721	X	3' UTR		CAGCTACAGTCCTCACCCCTTCACCCTTTGAGGCTATTCTACATGGGCCA	rs3701169	6	64.463	89.3141	6.04828	7.04742	51	6.89851	45	6.89049	6.90933	6.87504	6.79413	7.60722	7.04075	6.86118	6.86482	12	12	14	11	12	10	13	12	trans
3190128	scl0020678.1_3-S	20678	Sox5	SRY-box containing gene 5	143.79	6	3' UTR		TCCGGTTCATCCTTCCCAGTGGCCAAGCACATTAACTCTCTCATACACTG	rs3677539	6	113.663	148.556	6.94385	7.15124	40	6.80339	56	7.3221	6.90803	7.12391	6.8549	7.61805	6.78676	6.72866	6.66875	10	14	12	13	7	15	11	14	cis
4070601	scl0020679.1_64-S	20679	Sox6	SRY-box containing gene 6	115.268	7	exon 17	mCV24974597|115.268097|	CTACGAAGATGATCCCAAATCAGACTATAGCAGCGAGAATGAGGCCCCAG	rs3656074	7	77.991	115.925	6.67495	7.47721	65	7.38082	31	7.1917	7.27281	7.09134	7.07612	8.87386	8.39509	6.89946	6.90605	16	8	17	8	15	7	17	8	cis
5080193	scl0020983.2_127-S	NA	Syt4	synaptotagmin IV	31.5824	18	3' UTR		ACCATGGTCTTGAATTATTCACTGCCTGTCAGAAGCCTCAGTGTGGCCTA	D7Mit222	7	75.643	112.726	7.693	7.01679	57	7.10567	39	6.97164	6.91586	6.98821	6.98065	7.10369	7.54029	7.0122	7.02935	14	10	15	10	13	9	15	10	trans
4590646	scl0021419.1_16-S	21419	Tcfap2b	transcription factor AP-2 beta	19.2194	1	exon 8		CAAAGCTGTCTCACGCACTTCAGTCTCATCACGCACGGCTTCGGTGCCCC	gnf02.006.767	2	4.91	9.74751	6.90364	7.21385	48	7.27601	48	7.14151	7.0444	7.19376	7.14653	7.35825	7.64894	7.19365	7.24727	13	11	13	12	10	12	12	13	trans
5220088	scl00216049.2_44-S	216049	Zfp365	zinc finger protein 365	67.2833	10	3' UTR		TGATGTGGTGCCCAAAATGCTTGATGTGCTAGAGGGGGGCACACTCAGTG	rs13482732	15	75.107	97.9588	6.47068	7.32468	54	7.45712	42	7.18273	7.16758	7.28341	7.27136	7.62512	8.03393	7.27478	7.31241	14	10	15	10	11	11	14	11	trans
5340577	scl0021672.1_16-S	21672	Prdx2	peroxiredoxin 2	87.8645	8	putative intergenic	NES16273473|87.864558|	CTGAGCATGGTGGGACACAGTGAGACCAAATAATTACTAGGCCTGGAGGG	rs3698182	8	48.904	86.4781	34.8674	10.0666	50	7.03907	46	9.40802	6.68494	10.3022	7.13827	13.0556	7.76034	7.76531	6.64448	13	11	14	11	11	11	12	13	cis
2190050	scl0022228.2_135-S	22228	Ucp2	uncoupling protein 2 (mitochondrial, proton carrier)	100.376	7	3' UTR		GCCCAGGAATCTGACCGAAGGCCCACATTTGACTGTTAAAATGAGATGCT	rs3672782	7	61.294	87.8821	6.63924	6.99737	62	7.35458	34	6.6151	6.65944	6.66779	6.82726	8.03474	8.86444	6.87095	6.96533	15	9	17	8	13	9	17	8	trans
6510026	scl00231798.1_133-S	231798	Lrch4	leucine-rich repeats and calponin homology (CH) domain containing 4	137.87	5	3' UTR		GACCTCAGAAGCCCCACTCTCATACCCACAATACCCTTACCCTTAGTGCT	rs6276391	15	53.905	81.6539	6.52286	7.01992	32	6.99503	64	6.94789	7.02836	6.95394	6.93717	7.30873	7.04554	6.91729	6.97012	7	17	9	16	7	15	9	16	trans
4540441	scl00233056.2_80-S	233056	Zfp790	zinc finger protein 790	29.5395	7	3' UTR		GAGCCCCACAAATGTATGAAGTGATTTTAGTTACCATGGCAGCTTGGGTC	rs13476608	2	61.989	82.7949	6.32055	7.73518	39	7.58106	57	7.83332	7.88853	7.87017	7.81785	7.46073	6.99946	7.69419	7.63296	11	13	11	14	8	14	9	16	trans
4280739	scl00235344.1_224-S	235344	Snf1lk2	SNF1-like kinase 2	50.6451	9	3' UTR		GGCAGCTTTGTAATACTGACGTGTCTGCCTGTCGGTTCACATCAGCAGTG	gnf09.042.496	9	26.696	47.9613	8.65554	8.26252	38	8.15468	58	7.67558	7.72786	8.11124	8.03649	9.28874	8.45214	8.36663	8.32603	11	13	11	14	7	15	9	16	cis
4810184	scl00240832.1_75-S	240832	Tor1aip2	torsin A interacting protein 2	157.831	1	3' UTR		GACAGATGCAGCCTGTGAACACGAGAGTAGTGCAGCAAAAATGATTTTCA	rs3677638	1	97.848	158.298	12.0294	8.31094	58	7.23969	38	7.71073	7.08303	8.01461	7.23728	9.45727	7.59992	7.98113	7.16227	13	11	15	10	15	7	15	10	cis
6510180	scl00241547.2_39-S	241547	D230010M03Rik	RIKEN cDNA D230010M03 gene	91.5159	2	3' UTR		GCTCTTAGGCTAGTGCTGTTAAGCAGCTTTGGGTAAGATCTCCCAGAATT	rs3672782	7	61.294	87.8821	7.65946	6.91837	62	6.97333	34	6.8621	6.83773	6.92999	6.8972	6.95605	7.20035	6.92758	6.9466	15	9	17	8	13	9	17	8	trans
1010273	scl00241919.1_47-S	241919	Slc7a14	solute carrier family 7 (cationic amino acid transporter, y+ system), member 14	31.3974	3	3' UTR		ATTTATCTTAGGAAATCTCTTCTGGTGGGTTTCAGTGTGTGTGAAGCCGA	rs13475887	1	45.474	61.3315	6.75249	6.94997	50	6.92402	46	6.82952	6.8991	6.88179	6.95629	7.1916	6.9177	6.91033	6.91719	13	11	12	13	12	10	13	12	trans
540059	scl0026889.1_256-S	26889	Cln8	ceroid-lipofuscinosis, neuronal 8	14.9002	8	3' UTR		CCACACCCCGTGTCAGTAAGATCTCATTCGTTCCACAAAGGGCTGATGCC	rs13479619	8	9.152	15.2793	14.6187	7.04788	52	7.2723	44	6.79141	6.8491	6.81394	6.82077	7.85525	8.55522	6.89112	6.86052	13	11	15	10	11	11	13	12	cis
3310121	scl0026931.1_100-S	26931	Ppp2r5c	protein phosphatase 2, regulatory subunit B (B56), gamma isoform	111.023	12	intron 13		GCGAATCCCCAGTATGCAGTGTATAGTCAAGCCAGCGCCGTGAGCATTCC	gnf02.006.767	2	4.91	9.74751	6.70651	7.14235	48	7.21249	48	7.11477	7.04008	7.072	7.06933	7.17948	7.53268	7.2175	7.19496	13	11	13	12	10	12	12	13	trans
450333	scl0027223.1_124-S	27223	Trp53bp1	transformation related protein 53 binding protein 1	120.89	2	exon 28		GTGATCCAGTGCCTCATTGTTGGGGAGAGAATTGGATTCAAGCAGCATCC	rs13476740	2	79.601	121.278	27.5353	10.1592	37	9.76326	59	10.9458	11.0846	9.99162	9.98417	10.8758	9.01408	8.95023	8.99363	10	14	9	16	8	14	10	15	cis
100360059	scl00319472.1_234-S	319472	9330158H04Rik	RIKEN cDNA 9330158H04 gene	36.2634	6	putative intergenic		CCTGCCTCTACTTCTGATAACTATTATTATCCTACAAGAGGGCCAATGGA	rs13477852	4	45.951	94.7673	6.14113	6.97373	50	7.09782	46	6.9025	6.859	6.92825	6.93809	7.15549	7.61579	6.95043	6.95302	12	12	14	11	10	12	14	11	trans
100130092	scl00320060.1_251-S	320060	B230308N11Rik	RIKEN cDNA B230308N11 gene	65.8849	5	putative intergenic		AGCAACTTGAGAGCTTGTCATGATGATGGATACCGTGGCTCCTGAGGGCC	rs13481618	12	79.706	102.93	7.25307	7.54993	55	7.65699	41	7.55812	7.56996	7.50886	7.54079	7.63168	8.08264	7.51033	7.49747	13	11	14	11	13	9	15	10	trans
6560685	scl00320662.1_330-S	320662	Casc1	cancer susceptibility candidate 1	145.132	6	3' UTR		CAGTCAGCCGCTAAAGTGATTTAAGAGCACCAGGCGTTCCAGCCACACTG	rs3660360	19	61.681	48.4272	6.01583	7.18297	49	7.11097	47	6.93919	7.00907	6.96592	6.98099	7.6426	7.28911	7.14585	7.21169	12	12	12	13	13	9	12	13	trans
610112	scl00333883.1_4-S	333883	Cd59b	CD59b antigen	103.882	2	exon 4	NES17510231|103.881907|	TTGCTCTCCTAACCTGGATTCCTGTCTCTATGCTGTAGCCGGAAGGCAAG	rs6256701	2	71.937	104.228	13.1415	8.01388	40	7.96011	56	7.61863	7.14582	8.01392	7.72559	10.0088	10.6743	6.6532	6.54807	11	13	10	15	9	13	10	15	cis
6450156	scl00380752.1_280-S	380752	Tssc1	tumor suppressing subtransferable candidate 1	29.4536	12	3' UTR	NES17536889|29.453602|	GCAAACTGAAATAAAGTCAGTGGGATGCGCACAGCCTCCTCCTTTCAGGC	rs13481353	12	11.475	26.3775	6.6009	8.36316	47	8.3721	49	8.00087	7.96461	8.16121	8.1049	9.06692	9.51141	8.21096	8.15569	12	12	12	13	12	10	11	14	cis
4560441	scl0054519.2_226-S	54519	Apbb1ip	amyloid beta (A4) precursor protein-binding, family B, member 1 interacting protein	22.7269	2	exon 15		GCAAGAGAACCAAGGACTCCCCGGTGCACCAGGGAACAGTGAGCAAGATT	rs6230107	2	63.744	91.8105	6.08233	8.47122	46	8.28791	50	7.90464	7.91028	8.65323	8.43736	7.87603	7.18115	9.41528	9.43216	12	12	13	12	10	12	11	14	trans
1170278	scl0056421.2_256-S	56421	Pfkp	phosphofructokinase, platelet	6.5792	13	3' UTR		CTAGGCTTAGTAATGTTTCAGAGGCTTAATTTGCTCACTGCTGTCATTTA	rs3674040	17	58.912	79.3927	6.47728	6.96641	40	6.83178	56	6.87785	6.85749	6.7549	6.78247	7.51234	7.00463	6.64481	6.73362	10	14	9	16	11	11	10	15	trans
630253	scl0056473.2_148-S	56473	Fads2	fatty acid desaturase 2	10.1318	19	exon 11		GATTGCCCCACTGGTGAAGTCTCTCTGCGCCAAGCATGGCATTGAATACC	D2Mit14	2	63.171	85.6948	6.72497	7.71596	43	7.48045	53	7.63243	7.58245	8.43237	8.45965	8.144	7.48465	6.57127	6.54657	12	12	12	13	9	13	10	15	trans
2900433	scl0059043.2_22-S	59043	Wsb2	WD repeat and SOCS box-containing 2	117.639	5	3' UTR	mCV22965283|117.639301|mCV22965279|117.639329|	CTTGTGCTGTCTGTCACATGTGTTTGTCTCTGCTGCTTGACCTCATGGGA	rs13476589	2	57.735	77.9012	6.13914	9.73245	38	9.69505	58	9.34829	9.44244	9.79042	9.82455	9.59112	9.13809	10.2632	10.2662	11	13	10	15	8	14	9	16	trans
3170296	scl0059069.1_70-S	59069	Tpm3	tropomyosin 3, gamma	90.1597	3	exon 3		GCAGAAGAAGCTGAAAGGGACAGAGGATGAGCTGGACAAGTATTCGGAAG	rs6209325	2	91.482	147.747	7.1213	7.01638	30	6.95859	66	6.85066	6.91252	6.9217	6.94508	7.38901	7.01055	7.01826	6.96356	9	15	8	17	6	16	7	18	trans
5130750	scl0064450.1_199-S	64450	Gpr85	G protein-coupled receptor 85	13.7852	6	3' UTR		CACGCCTTGTAAGTTTGGGGGAGCATTCCAAAGCAGTATATTGGTTCCAA	rs3709414	17	36.52	55.2825	6.42587	7.23304	37	7.1681	59	7.05404	7.00289	7.06406	7.13847	7.68002	7.30617	7.20655	7.22502	10	14	9	16	8	14	10	15	trans
3140347	scl0066052.1_175-S	66052	Sdhc	succinate dehydrogenase complex, subunit C, integral membrane protein	172.966	1	3' UTR	mCV24423096|172.966009|	TGTCCTGCTCAGCTAGAGGGAGATAAAGAGCAGCCTGGGAGCTTGGAGCT	rs8242852	1	117.749	172.887	6.08841	11.6297	68	11.9684	28	11.7346	11.7606	12.2612	12.54	11.4827	12.257	11.0356	11.3871	16	8	18	7	16	6	18	7	cis
2480113	scl0066131.2_3-S	66131	Tipin	timeless interacting protein	64.1024	9	exon 9	NES16793492|64.102433|	CGCCAGTACACATGAAGAGGAACAGTGCAAAGCAGAGGAGACACAACTGG	rs3655717	9	38.1	65.2632	9.18226	8.38503	32	6.83987	64	8.22763	6.83994	8.44283	6.95089	9.15436	6.86101	7.74376	6.72352	9	15	9	16	7	15	7	18	cis
102850435	scl0067218.1_83-S	NA	2810038D20Rik	2810038D20Rik	43.5364	14	putative intergenic		GGCTAGGGCGATTACAATAGGAAGTCAGGCATAGGTTTAGTGATGGTGGT	D7Mit222	7	75.643	112.726	6.41245	7.08088	57	7.15098	39	7.01081	6.95039	7.08714	7.05306	7.16521	7.4852	7.06694	7.14869	14	10	15	10	13	9	15	10	trans
3520278	scl0068054.1_3-S	68054	Serpina12	serine (or cysteine) peptidase inhibitor, clade A (alpha-1 antiproteinase, antitrypsin), member 12	104.43	12	3' UTR		AACGGCTCCCTGAGGTACAGGAAAGCACATGGCAGGACAGTCAGATCCTA	gnf02.006.767	2	4.91	9.74751	6.72819	6.83294	48	6.88118	48	6.81247	6.74251	6.78787	6.78656	6.89779	7.1411	6.8499	6.84593	13	11	13	12	10	12	12	13	trans
4480458	scl0068477.1_272-S	68477	Rmnd5a	required for meiotic nuclear division 5 homolog A (S. cerevisiae)	71.3208	6	3' UTR		GCCAGGCAGTATCCTGTGGAGGGAGGAGGGTGTACGTTCGTTTACTATGG	gnf02.006.767	2	4.91	9.74751	7.3961	7.04324	48	7.21478	48	7.02517	6.99686	6.98181	7.11598	7.22598	7.81783	6.97708	6.9337	13	11	13	12	10	12	12	13	trans
780377	scl0069640.2_311-S	69640	2310040C09Rik	RIKEN cDNA 2310040C09 gene	61.5243	11	intron 9		TGCATCAAACTGGAACCCCTACCTCATATTTCCTGCTCCAGGAAGGTTGA	rs3657266	11	35.534	59.0455	9.48898	6.56261	37	7.15053	59	6.6688	6.89476	6.50862	6.8955	6.77098	8.23732	6.39222	6.53342	9	15	10	15	7	15	11	14	cis
105080717	scl0069989.1_267-S	69989	2010205A11Rik	RIKEN cDNA 2010205A11 gene	73.1193	2	intron 4		CTGATGTCACTAATTAGTCCAAGCGCATGGCTCAGTCCACATAGTCCTCC	rs13477026	3	11.3	26.5728	6.16968	7.03663	37	7.03659	59	6.73444	6.71278	7.07571	7.19003	7.68969	7.30994	6.8426	6.91201	10	14	10	15	7	15	10	15	trans
4010494	scl0070408.2_228-S	70408	Polr3f	polymerase (RNA) III (DNA directed) polypeptide F	144.226	2	intron 6	mCV22518171|144.226457|	GGGCAAGGTCGAGGGAATGTAGAGTAGATGAAGCACAGATGTTTGGGGGC	rs13476589	2	57.735	77.9012	6.73414	7.10202	38	7.16232	58	7.02568	6.95936	7.09191	7.09824	7.18771	7.48058	7.13038	7.10883	11	13	10	15	8	14	9	16	trans
2120609	scl0070885.2_95-S	70885	Ints10	integrator complex subunit 10	71.7563	8	exon 18		GTCTCCCGCTGTGGTGAGAACCTGATGGCGGTACTACATCGCTTCTGCAT	rs13479814	8	39.714	71.2505	17.1572	10.1947	44	10.4723	52	10.297	10.1255	10.7657	11.1379	9.89158	11.0348	9.73032	9.78345	11	13	12	13	11	11	10	15	cis
520037	scl0071078.2_199-S	71078	Adam30	a disintegrin and metallopeptidase domain 30	98.2484	3	exon 2		GTAATCGCCGCCGTAATCTCCAGCAAAAAAATCCAGCTGAGACGCAGGGG	rs13482732	15	75.107	97.9588	6.21735	7.36768	54	7.49536	42	7.21819	7.19307	7.29876	7.34303	7.58776	7.95138	7.41811	7.45265	14	10	15	10	11	11	14	11	trans
1820538	scl0071405.1_259-S	NA	5530400B04Rik	RIKEN cDNA 5530400B04 gene	155.522	2	exon 4		CTGTATCGTCAACTTTCAGATCCCAACCATATCTCCCCTCCTGGACCCTA	gnf02.006.767	2	4.91	9.74751	6.42989	7.10851	48	7.17932	48	7.06111	6.9494	7.06705	7.05461	7.25452	7.54885	7.08312	7.14787	13	11	13	12	10	12	12	13	trans
4010687	scl0073296.1_60-S	73296	Rhobtb3	Rho-related BTB domain containing 3	76.3358	13	3' UTR		GGCATGGTAGCTGAAGCCCACTCCTGTGCAAGCCATACTGGAACTTCATA	rs13481896	13	54.879	78.7389	15.8731	8.30315	31	8.73699	65	9.92975	9.54362	9.03865	9.5143	7.08968	8.98683	7.00283	6.98007	8	16	8	17	7	15	8	17	cis
105890484	scl0073854.1_20-S	73854	4930428B01Rik	RIKEN cDNA 4930428B01 gene	29.8491	7	putative intergenic		GTGTCATGAGCAAAATGGGCTGGTATAGCATCGAGACTGTTGGGGTACTC	rs4226520	7	13.907	29.4902	7.00741	7.80072	69	8.18913	27	7.636	8.07432	7.51027	7.70282	7.24139	8.20756	8.72197	8.75543	18	6	18	7	15	7	18	7	cis
4070717	scl0074525.2_276-S	74525	8430419L09Rik	RIKEN cDNA 8430419L09 gene	135.201	6	3' UTR		GTATGCAACCACTCTGGCCCCGTGTCCTTCCCTCCTTGTAGAGCTTTGAA	D6Mit339	6	98.257	136.388	14.7602	7.64118	49	7.52674	47	6.86949	6.8765	7.74504	7.5234	9.49191	8.50586	6.81803	7.20091	12	12	14	11	10	12	13	12	cis
2370463	scl0075953.1_41-S	75953	Samd7	sterile alpha motif domain containing 7	30.9577	3	3' UTR	NES14439228|30.957678|	ATTCAGTTGTGGACTGTGGCCATGTGTGGTGGGAGTGGAAACGAGGGGTC	CEL-4_149694865	4	94.283	150.653	6.18093	6.97864	50	6.95291	46	6.89221	6.92814	6.92734	7.00957	7.19717	6.92538	6.93418	6.9374	14	10	12	13	11	11	13	12	trans
104780142	scl0076220.1_271-S	76220	6530402F18Rik	RIKEN cDNA 6530402F18 gene	29.0745	2	putative intergenic		CTAGAGAATTGAATTGTAAATTCCAGCCTGGTAAGGAAGGGGAGGGGGGT	rs13482732	15	75.107	97.9588	9.33356	7.82221	54	8.01137	42	7.56128	7.51928	7.66663	7.67924	8.29503	8.8274	7.87834	7.94462	14	10	15	10	11	11	14	11	trans
1990102	scl0077031.2_227-S	77031	Slc9a8	solute carrier family 9 (sodium/hydrogen exchanger), member 8	167.166	2	3' UTR		CCCAGCCTGCTTTTGGGAAGGCTCCTATGGCCCCTGTGGGCACAATGAAA	rs3142729	2	118.803	169.804	6.02803	7.30787	40	7.26934	56	7.19629	7.15004	7.23137	7.22958	7.97592	7.57283	6.99994	7.1249	10	14	11	14	8	14	11	14	cis
3440707	scl0078795.1_199-S	78795	Armc9	armadillo repeat containing 9	88.1089	1	3' UTR		CAGAGGAGTTCAGAGCCAGCACTGCTGTCCAGTCACAGACACATCCATAC	gnf02.006.767	2	4.91	9.74751	6.11485	6.80037	48	6.76829	48	6.77308	6.86029	6.97577	7.06976	7.1253	6.77131	6.36913	6.4094	13	11	13	12	10	12	12	13	trans
105860500	scl0100072.1_155-S	100072	Camta1	calmodulin binding transcription activator 1	149.904	4	3' UTR		TGGCGCCCAACGGGGGGTCCCTGAGACTTGCATGTAAAACTAGTCTAGAT	rs13477852	4	45.951	94.7673	6.79687	7.26573	50	7.30268	46	7.12048	7.04216	7.2259	7.16684	7.52175	7.80045	7.24719	7.1797	12	12	14	11	10	12	14	11	trans
3290100	scl0107022.12_27-S	107022	Gramd3	GRAM domain containing 3	56.6281	18	3' UTR		CCAGCTTAGGAAAGGGGGTGGGGAAAAGGGAATGAGTTTGCTTTTGTGCA	rs13476589	2	57.735	77.9012	6.43642	6.90413	38	6.92852	58	6.86584	6.89142	6.92395	6.86231	6.86232	7.08021	6.96605	6.888	11	13	10	15	8	14	9	16	trans
730494	scl0107993.3_117-S	107993	Bfsp2	beaded filament structural protein 2, phakinin	103.285	9	exon 6	NES16831053|103.284754|	GCGTGCAAGAGCCAGCTACAGAAGGATGTGGCATCCTACCACGCCCTGCT	mCV23574676	2	17.777	26.6999	8.79199	7.2289	53	7.07449	43	7.0347	7.05981	6.99034	6.95592	8.13384	7.39394	6.94756	6.89269	14	10	15	10	11	11	13	12	trans
3130717	scl0108861.1_10-S	108861	4833412L08Rik	RIKEN cDNA 4833412L08 gene	113.856	13	putative intergenic		CCCCGCTATTCCCCCAGACCGCACTCCCCGTGCTCGCTATTATGATATGT	gnf02.006.767	2	4.91	9.74751	7.2004	7.45345	48	7.29277	48	7.20698	7.16645	7.54543	7.47941	8.00704	7.47658	7.15949	7.05771	13	11	13	12	10	12	12	13	trans
103830408	scl0109255.1_109-S	NA	C330012K04Rik		57.5428	11	intron 4	mCV23862930|57.542853|	CTTACTCCAGTGGTCCCAACCGCCCACCATCCTGAGCTCTTCGGAAGGAG	rs6371333	11	34.373	57.9486	20.7017	7.8709	40	7.42131	56	6.97064	6.68225	7.48097	7.05556	9.77411	8.32017	7.6951	7.62728	10	14	11	14	8	14	11	14	cis
6480598	scl011474.20_36-S	11474	Actn3	actinin alpha 3	4.8616	19	exon 20		CCGAGAGACTGCCGAGACAGACACGGCTGAACAAGTGGTAGCCTCCTTCA	rs3660360	19	61.681	48.4272	7.18492	7.109	49	7.02612	47	6.93811	6.97493	7.10769	7.01126	7.43691	7.15772	6.92596	6.99712	12	12	12	13	13	9	12	13	trans
6370047	scl0116701.6_71-S	116701	Fgfrl1	fibroblast growth factor receptor-like 1	108.947	5	3' UTR		CCCTGGGTATCAGGAGCCTATCATCAACCTGACTGGGGTGAGCAGTGCAG	rs3725274	5	72.204	110.295	25.6293	8.0508	49	7.62555	47	7.60324	7.58388	7.98991	8.00833	9.76807	8.24899	6.87929	6.79846	13	11	12	13	12	10	12	13	cis
6840129	scl011754.4_303-S	11754	Aoc3	amine oxidase, copper containing 3	101.155	11	3' UTR		GAGAGGGAATCAGGTTCTGCCTGCCCTTCTGAACATCATGGATTGGAACC	rs6241653	1	86.55	134.924	7.41617	6.96124	50	6.75065	46	6.52574	6.57031	6.56621	6.55617	8.18161	7.47557	6.50883	6.60051	11	13	12	13	13	9	14	11	trans
840161	scl012723.23_11-S	12723	Clcn1	chloride channel 1	42.2435	6	exon 24		AATACAACTTCAATCCGGAAGACTCCTGGGGGGCCACCCCCTCCTGCAGA	rs13482732	15	75.107	97.9588	6.96863	7.23066	54	7.33258	42	7.08277	7.0201	7.17872	7.20804	7.45257	7.78743	7.25986	7.27503	14	10	15	10	11	11	14	11	trans
6110717	scl013560.2_71-S	13560	E4f1	E4F transcription factor 1	24.1716	17	exon 14		GCCACTGTGACAATGGTGTCATCAGAGGACATAGAGATCCTTGAGCACGG	rs3659741	17	12.854	24.5785	10.305	8.82761	52	9.23269	44	8.49002	8.77469	8.61609	8.91507	9.01295	10.2194	9.14128	9.27153	12	12	13	12	13	9	14	11	cis
6250132	scl014423.12_13-S	14423	Galnt1	UDP-N-acetyl-alpha-D-galactosamine:polypeptide N-acetylgalactosaminyltransferase 1	24.4286	18	3' UTR		GTTTGAATTTCTTTTTACAATATTCTTATTTGGTTTGTGGGCTGTTGGAA	rs3660360	19	61.681	48.4272	6.39902	7.02109	49	6.96523	47	6.89391	6.9384	6.93005	6.95046	7.33948	7.04381	6.8944	6.95037	12	12	12	13	13	9	12	13	trans
3610152	scl014585.2_30-S	14585	Gfra1	glial cell line derived neurotrophic factor family receptor alpha 1	58.29	19	3' UTR		GTGCACGGTCTCCTGATACCCGCTCTGCTCTCTGAGGTTTGCCTTTGGGA	rs6191324	19	82.035	59.3751	8.07379	7.20356	43	6.85237	53	6.9798	6.70529	6.73485	6.66755	8.11282	7.31404	6.9651	6.81379	11	13	11	14	11	11	10	15	cis
3850341	scl015586.4_7-S	15586	Hyal1	hyaluronoglucosaminidase 1	107.438	9	3' UTR		TTCACTTACCTCACACAAGCTACCCAGCCACTGAGGGTTGCCCAGCAAGA	gnf09.106.408	9	68.98	109.546	6.10665	6.81172	58	7.00337	38	6.75806	6.78151	6.59834	6.62233	7.54051	8.23509	6.44714	6.47555	15	9	15	10	13	9	15	10	cis
2570056	scl016145.5_111-S	16145	Igtp	interferon gamma induced GTPase	58.0235	11	3' UTR		AGGCTGCCTCAGGGTCTTTTTGCTTAGAGCCCTAGCTAGTCACTAGAAAG	rs6371333	11	34.373	57.9486	12.409	9.38541	40	10.0779	56	9.79009	9.82866	8.90007	9.02117	9.35073	11.9188	9.52809	9.54285	10	14	11	14	8	14	11	14	cis
2260215	scl016857.8_15-S	16855	Lgals4	lectin, galactose binding, soluble 4	28.5496	7	exon 9		GCAGGGGGGCCTTACAGTCCGAAGAACCATCATAATCAAGGGATATGTAC	rs13477174	3	45.301	68.6606	6.70144	7.39864	66	7.44178	30	7.25281	7.26794	7.23084	7.21759	7.47026	7.8652	7.62707	7.47324	16	8	17	8	15	7	18	7	trans
4480072	scl017345.1_50-S	NA	Mki67	antigen identified by monoclonal antibody Ki 67	135.539	7	putative intergenic		TGCTGAGGAACTACTTAGTCAAGGACAAGGAACCATACAAAACCTAGAGG	rs13481119	11	55.164	79.3634	6.71384	6.85739	51	6.90767	45	6.76992	6.77476	6.81526	6.77771	7.0389	7.26484	6.8511	6.78091	13	11	14	11	10	12	14	11	trans
1410647	scl017444.6_18-S	17444	Grap2	GRB2-related adaptor protein 2	80.4752	15	exon 7	NES12084434|80.475163|	TGCGGCCTTGGAAGTGAGGTGAACGCCACGCTGATGCACCGGAGACACAC	rs6397687	13	87.702	120.51	6.09511	7.36593	48	7.08748	48	6.62585	6.61384	6.74159	6.70349	9.45191	8.87592	6.64608	6.53874	13	11	12	13	12	10	11	14	trans
5220446	scl018440.12_6-S	18440	P2rxl1	purinergic receptor P2X-like 1, orphan receptor	17.4847	16	3' UTR		GCTTGGGAAAATGGAGGACAAAGCTTCAGCGGGACTAGAGGGGAGTTGGG	rs13475927	1	55.77	74.8354	6.42443	7.45045	44	7.40825	52	7.23888	7.23433	7.35498	7.33096	7.83817	7.60598	7.36853	7.50403	11	13	10	15	11	11	12	13	trans
3710576	scl0214552.1_161-S	NA	D030051D21	centrosomal protein 164	45.5181	9	3' UTR		TCGTTTCTTTGCTGTGGAATAAACCTCGAGCAGCCAGTTGGCTTTTTACC	gnf09.042.496	9	26.696	47.9613	6.12408	8.26755	38	8.11609	58	7.52702	7.44833	8.16358	8.06213	9.41703	8.50802	8.40569	8.33842	11	13	11	14	7	15	9	16	cis
4760059	scl022333.10_87-S	22333	Vdac1	voltage-dependent anion channel 1	52.2326	11	3' UTR		CCCTGACAACACTAGGGATCTCAACTGACTCCTCTTGTAGCCTCACCACT	gnf02.161.674	2	94.13	158.432	6.69127	13.3599	30	13.2302	66	13.5697	13.5814	13.9852	13.9726	13.1032	12.6227	12.5955	12.7762	9	15	8	17	6	16	7	18	trans
103840079	scl0229049.1_330-S	229049	1700003N22Rik	RIKEN cDNA 1700003N22 gene	8.44612	3	putative intergenic		GCCCGCCCGCTCCCTTACCAGTTTATAACTTCTATGAATATTCCCATTTA	rs4165602	16	21.826	27.3515	7.69747	7.11157	44	7.06745	52	6.93567	6.97242	6.98613	6.99698	7.65564	7.22395	6.99514	7.06903	12	12	12	13	9	13	11	14	trans
2810609	scl0233328.1_0-S	233328	Lrrk1	leucine-rich repeat kinase 1	66.1382	7	3' UTR		CAAGAGTCATGGCCGGAAAGCCCAGTGCAAGGGTCCCTGGTCTCCCTTTA	gnf09.042.496	9	26.696	47.9613	6.10073	9.13882	38	9.09259	58	9.65638	9.73635	9.41317	9.24738	7.63259	8.19365	9.34242	9.27686	11	13	11	14	7	15	9	16	trans
4670440	scl0241638.1_112-S	241638	Prosapip1	ProSAPiP1 protein	130.324	2	3' UTR		GACCTTGATTGGCGGCTACTCTGGCAACCACTGCCCATTCTTCTAATCCC	gnf09.106.408	9	68.98	109.546	6.44567	7.18063	58	7.35412	38	7.17026	7.20237	7.14472	7.17856	7.59091	8.1945	6.87132	6.90993	15	9	15	10	13	9	15	10	trans
5570377	scl0242705.6_30-S	242705	E2f2	E2F transcription factor 2	135.459	4	exon 7		ATTCCTGACTGCGCTCAGCCGGGCTGCAGCACTGACTCTGGGATCGCAGA	gnf13.021.096	13	5.276	23.8722	6.93452	7.63571	51	7.74172	45	7.03999	7.05524	7.22453	7.16239	9.03464	9.73377	7.35129	7.2903	13	11	13	12	12	10	13	12	trans
5360070	scl0258348.1_155-S	258348	Olfr1133	olfactory receptor 1133	87.4462	2	exon 1	NES09111780|87.446216|	GCAGGCACAAAGCATTTTCCACCTGTGCTTCCCACCTCATGGCTGTGGCC	CEL-13_17259068	13	2.079	17.6724	7.6999	6.8892	61	6.96369	35	6.85784	6.8002	6.83696	6.87594	6.94618	7.23327	6.92651	6.92718	16	8	16	9	13	9	16	9	trans
6590025	scl0258462.1_309-S	258462	Olfr1392	olfactory receptor 1392	49.1618	11	exon 2		CTGATCTATACCCTGAGAAACAAAGATATGAAGGGGGCTCTGTGGAAGGT	rs6191597	3	42.602	62.6718	9.27443	6.9839	60	7.04781	36	6.87783	6.85658	6.93144	6.96236	7.09037	7.44254	7.03935	6.98311	15	9	15	10	14	8	16	9	trans
3130014	scl026889.3_52-S	26889	Cln8	ceroid-lipofuscinosis, neuronal 8	14.8972	8	3' UTR		GGTGTGGGTGTGCCTTATTTGGAAGTCGTGTTCTTTTTCATTGCAACAAA	rs13479619	8	9.152	15.2793	6.71089	9.63034	52	9.91109	44	8.54361	8.54496	9.53444	9.69931	11.5418	12.3319	9.21038	9.12082	13	11	15	10	11	11	13	12	cis
430402	scl0270163.13_79-S	270163	Myo9a	myosin IXa	59.7242	9	putative intergenic		CTCCCTACAGATAAGAGGCCATTAGACAGGTGGTGAGAGCCATTCACCCC	rs3696248	2	107.65	164.049	7.63437	7.36586	43	7.46355	53	7.22678	7.20642	7.39304	7.34288	7.46244	7.92607	7.41137	7.37514	12	12	11	14	9	13	11	14	trans
630082	scl027223.2_10-S	27223	Trp53bp1	transformation related protein 53 binding protein 1	120.891	2	exon 26		CCAACTTCAAAACTATCGTAATTATCTGCTGCCTGCTGGGTATAGCCTTG	rs13476740	2	79.601	121.278	12.0565	7.81374	37	7.52804	59	8.16672	8.25616	7.6745	7.76976	8.12801	6.84061	7.33467	7.23221	10	14	9	16	8	14	10	15	cis
5290706	scl028019.8_226-S	28019	Ing4	inhibitor of growth family, member 4	125.014	6	3' UTR	mCV22302240|125.014504|	GGGCAGTGGCCTAGTTAAGTGGTTACTCCAACCTCTATGGCCCGGGGATT	rs3672782	7	61.294	87.8821	9.53459	10.0547	62	9.5508	34	10.3281	10.0909	9.89381	9.7005	9.62534	8.36754	10.3025	10.1246	15	9	17	8	13	9	17	8	trans
6350102	scl0319598.4_95-S	432572	Specc1	sperm antigen with calponin homology and coiled-coil domains 1	61.9351	11	exon 3		GCAGCTGACCTGTAGCCTACGGAAGGTTGAGGAAGAAAACCAAGGCGCTA	rs3669104	5	71.619	108.217	8.09178	7.18591	49	7.24587	47	6.63073	6.67234	6.79383	6.70183	8.72201	9.44752	6.64333	6.58161	13	11	12	13	12	10	12	13	trans
620767	scl0330323.11_110-S	330323	C330043M08Rik	RIKEN cDNA C330043M08 gene	55.2079	6	3' UTR		TGAGAGGCCCAGTGTGTCCCCTCATTCCCCTCCATATGCATTGGTATAGA	rs3686975	7	73.527	109.771	6.50204	6.90917	54	6.97175	42	6.86662	6.82923	6.89795	6.85043	6.97781	7.25206	6.90161	6.98168	13	11	14	11	12	10	15	10	trans
5420037	scl0353371.2_330-S	353371	Oxct2b	3-oxoacid CoA transferase 2B	122.62	4	3' UTR		CCTCCGCCTTCCTTCTGCTAGATGGTGTCTAGTGAGAGCCATGTGACCTT	rs6376291	2	92.055	153.833	6.91518	7.07734	27	7.22382	69	6.9322	6.94023	6.90893	6.97637	7.50374	7.98176	7.14007	7.00587	8	16	8	17	5	17	6	19	trans
1770100	scl0381974.1_329-S	381974	Mrgprg	MAS-related GPR, member G	143.574	7	exon 2		AGAGTCCCAGTCAGGTCTTGGGGGGCTATCCTTGCCCATGCACCAAGTGT	rs13482732	15	75.107	97.9588	6.56127	7.51134	54	7.66243	42	7.36849	7.32898	7.41157	7.44301	7.91234	8.33149	7.44601	7.49597	14	10	15	10	11	11	14	11	trans
70278	scl0382522.1_2-S	382522	Hist3h2bb	histone cluster 3, H2bb	58.7706	11	exon 1		GCCTGATCCATCCAAATCAGCTCCAGCCCCCAAGAAAGGCTCCAAAAAGG	gnf09.106.408	9	68.98	109.546	7.37424	6.80782	58	7.0796	38	6.50773	6.63406	6.691	6.6804	7.52034	8.54763	6.60721	6.55855	15	9	15	10	13	9	15	10	trans
3190286	scl0399510.1_27-S	399510	Map4k5	mitogen-activated protein kinase kinase kinase kinase 5	70.7229	12	3' UTR	mCV24217787|70.72291|	GCCAAGGGAGAAAGTAATTACACGTGTAATCTTGGGGTTTTCACATACAT	rs6287262	12	39.604	61.0852	8.23222	7.00868	38	6.70015	58	6.80254	6.61433	6.76276	6.6173	8.17937	6.99395	6.67826	6.56017	9	15	11	14	7	15	11	14	cis
6510594	scl050775.1_57-S	50775	Krtap5-4	keratin associated protein 5-4	141.966	7	putative intergenic	NES14111629|141.968255|NES14111617|141.97013|NES14111584|141.9722|NES14111576|141.971322|NES14111540|141.976383|NES14111477|141.97909|NES14111517|141.97732|NES14111645|141.967609|NES14111562|141.975202|NES14111434|141.984735|NES14111579|141.971887|NES14111631|141.96827|NES14111567|141.97556|NES14111541|141.976418|NES14111586|141.972313|NES14111560|141.974422|NES14111622|141.970717|NES14111566|141…	TGCAAGGGAGGCTGTGGTTCCTGTGGGGGCTGCAAAGGAGGCTGTGGCTC	rs3664950	11	19.298	36.0164	6.7096	7.10909	41	7.05248	55	6.98132	6.96843	7.01094	7.01196	7.46498	7.18473	7.03045	7.05749	10	14	10	15	9	13	12	13	trans
4230132	scl050918.1_76-S	50918	Myadm	myeloid-associated differentiation marker	0.159288	7	putative intergenic		GTCCTTAGACATCTTTTCTTGGGCTACAGGGTAGGTTTGGGAGTAACAGG	rs13475927	1	55.77	74.8354	6.00974	9.63625	44	9.49478	52	9.32453	9.34091	8.01721	8.13479	8.97167	8.48925	11.8804	12.0687	11	13	10	15	11	11	12	13	trans
670075	scl052187.5_16-S	52187	Rragd	Ras-related GTP binding D	33.3416	4	exon 7	NES09480436|33.34163|	TTTAAAAGAGGTCACAAAGTTCTTGGCGCTCGTTTGCTTCGTCAGAGAGG	rs3698182	8	48.904	86.4781	16.2431	7.11004	50	6.99333	46	6.53537	6.57647	6.41109	6.46593	8.42666	7.16527	7.34115	7.64682	13	11	14	11	11	11	12	13	trans
3940035	scl052609.1_148-S	52609	Cbx7	chromobox homolog 7	79.7433	15	3' UTR		GCGCAAGACCGCTTCCTTTGCACACAGAATGAGCTACGAGCTTTGTTCAG	rs6276391	15	53.905	81.6539	8.57849	9.02901	32	8.66492	64	9.52804	9.29626	8.38193	8.37086	9.76065	8.5327	8.71892	8.41212	7	17	9	16	7	15	9	16	cis
6110440	scl054396.1_71-S	54396	Iigp2	interferon inducible GTPase 2	58.0387	11	3' UTR		TAAAAGCTCGCCTGAGGTTGTATGTGTTGGTCACAGGGTATCTCACCTGG	rs6371333	11	34.373	57.9486	22.2689	8.80971	40	9.59228	56	9.35246	9.21317	7.96657	7.88164	8.18261	11.7751	9.61551	9.49918	10	14	11	14	8	14	11	14	cis
5690338	scl056480.1_127-S	56480	Tbk1	TANK-binding kinase 1	120.95	10	3' UTR		CGGTTCCCTGACAAGGATAAAGTGGCATTATCTCATTTGACCGGGTGCCC	rs6237927	10	91.206	120.775	21.5162	10.9996	37	10.9483	59	10.947	11.1991	10.449	10.6235	11.3997	10.435	11.2087	11.4705	10	14	9	16	9	13	9	16	cis
4920176	scl056708.1_17-S	56708	Clcf1	cardiotrophin-like cytokine factor 1	4.22223	19	exon 4		TTACTTGCGTGGCCTCAACCGTCAGGCTGCCACAGCTGAACTCCGACGTA	rs6399765	1	105.213	169.099	6.61859	7.0176	51	6.96149	45	7.0546	6.9917	6.89348	6.94446	7.204	6.9589	6.93068	6.9465	11	13	13	12	13	9	14	11	trans
3290347	scl058802.1_145-S	58802	Kcnmb4	potassium large conductance calcium-activated channel, subfamily M, beta member 4	115.822	10	3' UTR		CGTCGGCAGCAGAAACAGGCACAGTTGGAAGACTGGGGGGACTTAACTGC	rs3677985	14	54.199	103.092	6.04708	7.26461	45	7.17569	51	7.02171	7.07057	7.19376	7.12576	7.79271	7.36101	7.12681	7.15333	12	12	12	13	10	12	11	14	trans
6840180	scl059038.1_0-S	59038	Pxmp4	peroxisomal membrane protein 4	154.279	2	3' UTR		ACCCAGGCTCCCATTTGCTGAAGTAAAAGTACTGAGTTTTCCACTTACCA	rs6376291	2	92.055	153.833	6.13971	8.29742	27	8.54679	69	7.90497	7.91184	8.10782	8.24103	8.86934	9.50004	8.5969	8.50214	8	16	8	17	5	17	6	19	cis
4590047	scl066817.1_216-S	66817	Tmem170	transmembrane protein 170	114.752	8	3' UTR		GGGTACAGAGCCTAAGCACCTGTCATCAATCCAGTGGTTTTGTATAAACT	rs3674193	2	137.091	178.647	6.15211	7.70165	46	7.75438	50	7.15016	7.19874	7.46384	7.54461	7.97863	8.29013	8.17474	8.04783	11	13	12	13	10	12	13	12	trans
100730408	scl066961.2_240-S	66961	2310043N10Rik	RIKEN cDNA 2310043N10 gene	5.84239	19	putative intergenic		GTGTGGAATGGGGAAATGTGAAGAAAGCTGTAACTGCAGGTTGGTCGCAC	rs13483510	19	1.767	6.37255	10.6271	10.9256	72	9.91292	24	10.7492	10.2553	9.12745	8.65439	11.6997	9.02454	12.2389	11.7174	18	6	19	6	16	6	19	6	cis
4060176	scl067072.6_68-S	226356	Gm101	gene model 101, (NCBI)	29.078	19	exon 7		GCAGCCTGTGACAGTTCAGAATCATGTCCCCCATTCTGGTGTTGGATGCA	rs3663374	7	63.052	91.3288	10.7587	8.97246	56	8.7543	40	8.67777	8.53867	8.70086	8.74567	9.70655	8.88034	8.91595	8.88739	13	11	15	10	12	10	16	9	trans
101500195	scl069398.3_17-S	69398	1700021K14Rik	RIKEN cDNA 1700021K14 gene	107.855	9	putative intergenic	mCV23595260|107.855061|	CACAGTCAAGACTGGGACCTCAACAGTCACCGATCAGGTTCATGTACCAT	rs13481152	11	72.435	89.8937	6.78539	6.86139	52	7.00672	44	6.87344	6.93762	6.77493	6.76618	7.0587	7.42218	6.80188	6.84127	13	11	15	10	10	12	14	11	trans
102370156	scl069936.1_70-S	241556	Tspan18	tetraspanin 18	93.1123	2	5' UTR		GGTGGCTTCATGGAAGGTTCCTGTTTGAGGAGTTCAGGTCTACTGTCTCC	rs6312617	2	65.608	93.4889	28.7274	6.49452	38	6.88154	58	6.45069	6.47121	6.50399	6.57365	6.65866	8.11407	6.38573	6.4315	10	14	11	14	8	14	9	16	cis
103140039	scl070306.1_136-S	NA	2510016L12Rik		49.7349	13	intron 25		CAGACAGATGAGCGTTCAACATTTTGCCGTTTGGGGAAACTGACCCTTAG	gnf09.106.408	9	68.98	109.546	6.07225	6.96118	58	7.07113	38	7.13757	7.1235	7.04921	6.99134	6.91577	7.40665	6.73612	6.80183	15	9	15	10	13	9	15	10	trans
130093	scl071091.1_198-S	71091	Cdkl1	cyclin-dependent kinase-like 1 (CDC2-related kinase)	70.6656	12	3' UTR		CCTGCCCACAGCTACAACATTAGATAACGTCAAAAAACCTGCGATTCAGG	rs4197634	16	50.863	66.791	7.05054	6.65189	55	6.74134	41	6.51126	6.51891	6.49575	6.49728	7.1274	7.38314	6.55115	6.58394	15	9	14	11	12	10	14	11	trans
100510414	scl072670.1_26-S	NA	2810029C07Rik	2810029C07Rik	112.02	12	putative intergenic		GAGATGTAGACTCACCGTAAAGAGCTGGAAGCAGCAAGCATATCTGTGGC	rs13481618	12	79.706	102.93	6.37606	7.38036	55	7.34766	41	7.31767	7.40098	7.19321	7.23542	7.81708	7.45448	7.23087	7.31633	13	11	14	11	13	9	15	10	cis
4250138	scl073513.2_0-S	67935	Ces7	carboxylesterase 7	96.3782	8	exon 2		TGGTGGACCTGTCTATTTTTATGAGTTTCAGCACAGACCCCATTGCTTTC	rs13483510	19	1.767	6.37255	6.3278	7.07556	72	7.08413	24	6.89564	7.00288	6.99037	6.96757	7.42112	7.13926	7.0402	7.22683	18	6	19	6	16	6	19	6	trans
2360600	scl074039.1_148-S	74039	Nfam1	Nfat activating molecule with ITAM motif 1	82.8257	15	3' UTR		GGCTGGGACTGAGGTTTCTTTTAACCCTTTTCAGGGGAGTGAGGGAAGCC	rs13475927	1	55.77	74.8354	6.81071	9.26786	44	9.16718	52	8.56282	8.6237	8.2283	8.41515	8.14375	7.46422	11.8109	12.0194	11	13	10	15	11	11	12	13	trans
106130672	scl074161.3_29-S	74161	1300015D01Rik	RIKEN cDNA 1300015D01 gene	172.775	2	putative intergenic		GAATTGAGATGTAATTTTCTAATTAACAGTGGTTGTCAAATAAAGGGGGA	rs13477026	3	11.3	26.5728	6.80642	7.04146	37	7.13713	59	6.93194	6.9631	7.0545	7.02251	7.13117	7.49458	7.07513	7.05672	10	14	10	15	7	15	10	15	trans
100520072	scl074487.1_207-S	74487	5430405H02Rik	RIKEN cDNA 5430405H02 gene	156.554	2	putative intergenic		GGAGTTACCTTCTGTGCGTTCTCTCCTAAACCTACACGTTATTCACGACT	UT_2_158.095429	2	93.259	157.161	9.96664	7.8442	26	7.93342	70	7.60378	7.6247	7.44843	7.74594	8.35367	7.60213	8.20194	8.66744	8	16	7	18	5	17	6	19	cis
104120170	scl075865.1_276-S	75865	4930584B20Rik	RIKEN cDNA 4930584B20 gene	93.3199	10	5' UTR		ATTCCGGCTTCCAAAATTATCCCACGCTTCTCGACAGCTTCCCCGCGAGC	rs3661495	10	67.856	92.0879	19.3827	8.54588	33	7.18804	63	6.96285	6.621	7.3527	6.60156	12.738	9.54373	6.65472	6.50794	9	15	7	18	9	13	8	17	cis
101570685	scl076121.1_14-S	76121	5830485P09Rik	RIKEN cDNA 5830485P09 gene	90.5802	10	intron 6		CACTACTCAGCCTCCAAGACAGGCTTAGAGAGTATTTATCCTAAATACTA	CEL-6_127435117	6	92.718	126.77	6.8196	6.89581	57	6.78748	39	6.71424	6.67584	6.7429	6.70085	7.58443	7.0623	6.6775	6.70226	14	10	16	9	12	10	15	10	trans
106520010	scl077688.1_157-S	77688	9230104K21Rik	RIKEN cDNA 9230104K21 gene	45.4275	4	putative intergenic		GAAATTGTTAGGCTAGTGTGTGATTGTATACATTTTTGTGAGGTTTTGGG	rs13477682	4	27.235	46.5616	11.4809	6.90334	78	6.58153	18	6.63099	6.4687	6.56671	6.52302	8.0389	6.70674	6.56407	6.61096	20	4	20	5	17	5	21	4	cis
104060204	scl078025.1_1-S	78025	4930540M03Rik	RIKEN cDNA 4930540M03 gene	15.3788	9	putative intergenic		GCCACATTCCAACCATAATTGATGACAGAATCTCAGTCTGACCCTGTTGA	CEL-4_72665819	4	39.813	73.8628	6.07557	6.78781	71	6.78692	25	6.76579	6.65767	6.82282	6.78031	6.76001	6.944	6.79563	6.73951	18	6	19	6	15	7	19	6	trans
6220315	scl078795.22_52-S	78795	Armc9	armadillo repeat containing 9	88.0885	1	exon 23		GCCATGCCAGTCGCTCATCCAGATGACTACAAAGAGGGCAAGCCTGGTGT	rs13475979	1	68.331	93.1527	14.8732	7.27025	49	7.62008	47	7.1409	7.23405	7.67838	7.95024	7.46284	8.36941	6.87999	6.90169	12	12	12	13	11	11	14	11	cis
3840215	scl080287.9_33-S	80287	Apobec3	apolipoprotein B editing complex 3	79.7349	15	3' UTR		CTCCCCTCACCCTCCCGCCATCAATAGGTACTTAATTTTGTACTTGAAAT	rs6276391	15	53.905	81.6539	8.19618	8.82404	32	7.80085	64	8.78504	7.64829	8.98952	8.31847	9.50337	7.71057	8.16055	7.52995	7	17	9	16	7	15	9	16	cis
1340176	scl093970.1_92-S	93970	Klra18	killer cell lectin-like receptor, subfamily A, member 18	130.009	6	3' UTR	NES13714680|130.00949|	CCTTCCCTGTGGAGACTGGACAGATCTTCTCTGGTCCCGCAAAACTTGAA	rs3704289	6	95.655	131.956	13.2573	7.28735	57	6.80495	39	6.91027	6.70809	6.8258	6.669	8.41714	7.04112	7.22779	6.78801	14	10	16	9	12	10	15	10	cis
1450273	scl094242.1_71-S	NA	Lcn7	tubulointerstitial nephritis antigen-like	129.668	4	3' UTR		TAGGAGACAAAGATGCACCAGGCTGGCGGAAGCCCCCAGATATCACAGCC	rs3698182	8	48.904	86.4781	7.73566	8.14233	50	7.9521	46	7.07041	6.96443	6.90389	6.7051	10.1274	8.8778	8.92877	9.05969	13	11	14	11	11	11	12	13	trans
460717	scl099683.1_9-S	99683	Sec24b	SEC24 related gene family, member B (S. cerevisiae)	129.976	3	3' UTR		AGATGCCGAAGGGCAGCGGCACTGTGGTACTCGCTTGTATGAATTACTTC	rs3663374	7	63.052	91.3288	15.7163	9.05403	56	9.26802	40	9.42988	9.56542	9.37209	9.42887	7.06942	8.22	9.93894	9.8903	13	11	15	10	12	10	16	9	trans
103520605	scl12080.1.1_233-S	320744	A130049L09Rik	RIKEN cDNA A130049L09 gene	102.616	13	putative intergenic		CCTTTGGGGGGCATGCCTCTTGTAGAACTGATATCCCTTTAGAGACTTTA	rs13482732	15	75.107	97.9588	7.86864	7.21872	54	7.41761	42	7.06868	7.0522	7.12521	7.15419	7.63054	8.23846	7.14539	7.16841	14	10	15	10	11	11	14	11	trans
106180168	scl13924.1.1_150-S	68087	Dcakd	dephospho-CoA kinase domain containing	102.817	11	5' UTR		CCTAGCCCTAGGCGTGGGGAGATTTGGGGCTGTTTCTGAGAGTTAAATTC	rs3672782	7	61.294	87.8821	6.72911	7.08202	62	7.15447	34	7.0105	6.93472	7.10012	7.0598	7.14105	7.48309	7.0819	7.12668	15	9	17	8	13	9	17	8	trans
107000735	scl14835.1.1_101-S	NA	G630064H08Rik		77.6608	18	putative intergenic		GGTCCTCCGAGGGGGCTGTTTGTTGCCCCTGGTAAGTGAAAGGATTACCT	rs6191597	3	42.602	62.6718	6.61124	7.19112	60	7.27719	36	7.0199	7.06263	7.13514	7.15422	7.4267	7.78427	7.19797	7.17766	15	9	15	10	14	8	16	9	trans
106510601	scl15802.2.1_30-S	75182	4930532G15Rik	RIKEN cDNA 4930532G15 gene	187.06	1	putative intergenic		GGTATCAGATAATCTACTGAGAAAGTGGAAAGCCAGGAGTACAACCTCAG	D19Msw029	19	32.698	28.4693	6.0365	7.07663	52	7.01485	44	6.94977	6.93963	7.02259	7.01399	7.31134	7.04947	7.02282	7.05869	13	11	13	12	13	9	13	12	trans
105050176	scl15983.1.1_39-S	66447	Mgst3	microsomal glutathione S-transferase 3	169.209	1	putative intergenic		GAGGACGGAAAAATTCATCCTCGGCTCTAGTTCAAAGTACCGCTTGATGC	rs6399765	1	105.213	169.099	21.1973	7.26675	51	6.65447	45	6.76077	6.62664	7.16065	6.59002	8.44143	6.85039	6.67206	6.59736	11	13	13	12	13	9	14	11	cis
630088	scl16017.8_381-S	66352	Blzf1	basic leucine zipper nuclear factor 1	166.127	1	3' UTR		GTTGGAAGGGGGGTCTTGTGAAGGGGGTTCAGACATATGCAGTACAGGGA	rs3694754	3	61.994	112.815	6.73825	7.31318	51	7.3487	45	7.18609	7.17852	7.21803	7.25244	7.51727	7.937	7.31416	7.16678	12	12	12	13	13	9	14	11	trans
5420463	scl16080.8.1_118-S	240843	6430517E21Rik	RIKEN cDNA 6430517E21 gene	160.082	1	3' UTR		TTGACTTGTTCCAAGAGCCCCTCACAGTTCATCCGGAGCCCTCTTCCCAC	D1Mit200	1	93.756	152.08	21.4057	6.87772	54	6.51747	42	6.46776	6.48141	6.52465	6.48619	8.00248	6.72273	6.45742	6.43882	12	12	14	11	14	8	14	11	cis
4230440	scl16241.8.1_240-S	226438	9830123M21Rik	RIKEN cDNA 9830123M21 gene	137.77	1	putative intergenic		GGTGGTGCATGGGGTGGAAGCTGAGCCCACTGTGACCAGAGGAATGGAAA	rs6241653	1	86.55	134.924	19.5328	6.95226	50	7.1474	46	6.88049	6.91066	6.85342	6.92224	7.09739	8.0856	6.95859	6.92568	11	13	12	13	13	9	14	11	cis
102760133	scl17094.4_151-S	226781	Slc30a10	solute carrier family 30, member 10	187.166	1	3' UTR	NES10637847|187.166004|	GACAGGGAGTGCTCTCAAAACATTAGAGGGGGTACGCTTTGCTGAGGTGG	gnfX.146.867	X	73.687	162.031	6.0752	7.13106	68	7.28188	28	6.8399	6.80419	7.00417	7.04142	7.91251	8.38765	6.88172	6.89424	17	7	18	7	15	7	18	7	trans
1770070	scl17133.5.1_20-S	69051	Pycr2	pyrroline-5-carboxylate reductase family, member 2	182.744	1	3' UTR		TACAGGGAGGGGCAGGCTCAGGTCTGGGGGTGAAGCTGCTTACATCTGTT	rs13474399	1	125.796	182.438	12.4552	8.21445	64	8.14633	32	8.17594	8.38827	8.38278	8.61376	8.77493	8.0327	7.58556	7.50614	15	9	17	8	15	7	17	8	cis
3990128	scl17186.52.1_1-S	20739	Spna1	spectrin alpha 1	176.084	1	3' UTR	mCV23656323|176.08417|	AATCATAGTGTGGCAGCAAGTAATGGGGGATAAGAGGCACAAGCAAGCGT	rs13476250	1	120.702	176.441	20.9535	8.08486	60	7.57774	36	7.0375	7.00888	7.55398	7.19492	10.7986	9.28824	7.15764	7.07219	14	10	16	9	14	8	16	9	cis
107050632	scl17216.11_651-S	30925	Slamf6	SLAM family member 6	173.79	1	putative intergenic		GGAGGTGGCTATGGGGATGGAGTTACTCTTCTGAGGTGGTGACTTCTTGT	rs8259388	1	118.895	174.159	10.3192	7.22986	64	6.8632	32	6.85281	6.77169	6.84249	6.79565	8.00686	7.07796	7.26432	6.8458	15	9	17	8	15	7	17	8	cis
5700551	scl17236.9.1_1-S	75472	1700009P17Rik	RIKEN cDNA 1700009P17 gene	172.963	1	exon 7		CATAATTCCCAGCTCCCCGGTTATCCAAGGAGACAACCCAGATGAACCGC	rs8242852	1	117.749	172.887	39.0526	6.93221	68	7.40722	28	7.08071	6.90285	7.38805	7.39413	6.60362	9.124	6.63647	6.52522	16	8	18	7	16	6	18	7	cis
5670731	scl17276.4_366-S	56429	Dpt	dermatopontin	166.661	1	3' UTR		GCAGACCCAACAGTGAGAATGAATATGAGGGCCAGGAAAACCTGTGCGAA	rs3686975	7	73.527	109.771	6.4819	7.01408	54	7.06373	42	6.9657	6.87207	7.01845	7.00714	7.0445	7.35768	7.02761	7.04285	13	11	14	11	12	10	15	10	trans
2850333	scl17280.16.5_29-S	171567	Nme7	non-metastatic cells 7, protein expressed in	166.24	1	exon 13	NES15840367|166.239714|	TAAGGTTCAAAATGCTGTTCATTGCACGGATCTGCCGGAGGATGGGCTCC	rs13476219	1	103.131	168.085	8.84253	8.95791	47	9.00932	49	9.59656	9.13516	9.56237	9.59762	8.87076	9.57705	7.98913	7.75209	10	14	12	13	12	10	13	12	cis
510398	scl17433.3.1_30-S	27280	Phlda3	pleckstrin homology-like domain, family A, member 3	137.585	1	3' UTR		AGTTCCTGGACACTAAGACTGTTGTTATATCCAGCTCAGACTTGCGAGCC	rs6241653	1	86.55	134.924	7.43343	7.18642	50	7.15951	46	7.29679	6.9732	7.64097	7.33683	7.06624	7.56881	6.82169	6.83526	11	13	12	13	13	9	14	11	cis
4280092	scl17521.15.1_11-S	67812	Ubxd2	UBX domain containing 2	130.105	1	exon 14		CGAGGGGAAGACTTTAAAAAAGAAGGGAAAATATACAGACTGAGGACTCA	rs4165602	16	21.826	27.3515	7.01464	6.90206	44	6.92811	52	6.84739	6.83822	6.90212	6.8871	6.86447	7.08933	6.99238	6.89352	12	12	12	13	9	13	11	14	trans
360519	scl17633.5.4_25-S	208760	Aqp12	aquaporin 12	94.839	1	exon 3		TTCCACTGCCCTGGGAACACCTTGCTGGAGTATGCCCACGTGTACTGCCT	rs3672782	7	61.294	87.8821	9.77703	6.82535	62	6.94476	34	6.75232	6.72264	6.83293	6.82994	6.85399	7.39124	6.8603	6.80718	15	9	17	8	13	9	17	8	trans
4810403	scl17648.8_20-S	227358	BC056923	cDNA sequence BC056923	93.2042	1	3' UTR		GTGGGCACAGACATGTCAGTGACGTTATCTTCTACCCTTGAGAAAGCCAC	rs6402916	2	142.184	181.737	6.32498	7.03855	35	7.27958	61	6.79	6.82612	7.0756	7.20557	7.65528	8.52594	6.71065	6.67896	8	16	9	16	8	14	10	15	trans
102570471	scl18173.9.1_0-S	73331	1700034P13Rik	RIKEN cDNA 1700034P13 gene	9.77487	1	putative intergenic		TCACCCAGCTCTGTGGAGGCTTTGGTTGAAGTTCCACTAGTAAATTGTCA	rs6298633	1	2.367	6.82024	16.6546	6.93995	58	6.66799	38	6.56064	6.53758	6.66693	6.59613	8.16858	6.97487	6.52955	6.58585	14	10	15	10	13	9	16	9	cis
103520315	scl18492.1_433-S	319627	A630035D09Rik	RIKEN cDNA A630035D09 gene	152.499	2	intron 3		CCTTACCACCTATATTATCTCCGCTTGATCTCCATCCTAGTTATTTTGGC	rs6209325	2	91.482	147.747	7.70581	6.67003	30	6.91725	66	6.58885	6.57336	6.53811	6.59606	7.06788	7.93605	6.58415	6.60155	9	15	8	17	6	16	7	18	cis
102760619	scl18550.7.1_1-S	NA	9030622O22Rik	9030622O22Rik	147.664	2	putative intergenic		GGAATAATGTTAAGCTTCTCTGATGGGTCCTAAATGGTTGAAGAACACCC	rs4165602	16	21.826	27.3515	6.27172	7.07461	44	7.03709	52	6.91353	6.98797	7.02989	7.0024	7.41842	7.09739	7.01781	7.05541	12	12	12	13	9	13	11	14	trans
101740176	scl19277.14_282-S	56324	Stam2	signal transducing adaptor molecule (SH3 domain and ITAM motif) 2	52.5141	2	putative intergenic		TTCTTCACCCGCCCCCCCAACATTGCAAAATGGGGGAAAGATGGCCTTAG	rs13459102	8	18.328	26.4882	6.17012	6.8941	56	6.9141	40	6.86393	6.8574	6.89722	6.90376	6.83853	7.03852	6.96832	6.86099	14	10	16	9	12	10	14	11	trans
4150717	scl19424.2.1_75-S	NA	9430024E24Rik	RIKEN cDNA 9430024E24 gene	33.5386	2	putative intergenic		ATTAAAATATTCACCCAGCTGCTCTTCCCTTGCCAAGGGGACCCAAAGGA	rs13483716	X	0	9.60211	6.53305	6.96399	74	6.90703	22	6.85768	6.86205	6.89828	6.88007	7.26999	6.91692	6.88057	6.97612	18	6	20	5	16	6	20	5	trans
1580605	scl19442.1.1_32-S	319245	9430097D07Rik	RIKEN cDNA 9430097D07 gene	32.3965	2	putative intergenic		GCCTTGGGACAGTGGGAGGAATAACCCAGAGAACTAGAAACGAGCAGAAG	rs13482947	17	17.736	31.3616	6.10287	6.94426	36	7.00134	60	6.92978	6.91049	6.97241	6.91579	6.93077	7.27097	6.94408	6.95297	9	15	9	16	9	13	9	16	trans
4480138	scl19888.17_385-S	77031	Slc9a8	solute carrier family 9 (sodium/hydrogen exchanger), member 8	167.168	2	3' UTR		GTGAGTGGTAGAGTTGTACTGAAGGCTCTCTTCACAAGCCTGGGTTTCTT	rs3142729	2	118.803	169.804	7.08692	7.90387	40	7.78852	56	7.87998	7.92626	7.81922	7.75176	8.3491	7.63022	7.68643	7.84583	10	14	11	14	8	14	11	14	cis
4150086	scl19988.5_248-S	71878	2310007D09Rik	RIKEN cDNA 2310007D09 gene	158.478	2	exon 3		GAGCCTCTACCAACCTGGTTTCTGTGAGGGACATAGCCCTTTACCCTCCC	gnf02.161.674	2	94.13	158.432	17.0127	7.3995	30	6.83208	66	7.11106	7.06061	7.26771	6.63377	8.05812	6.42906	7.35644	7.18715	9	15	8	17	6	16	7	18	cis
5360358	scl20267.4_3-S	69596	2310035K24Rik	RIKEN cDNA 2310035K24 gene	130.905	2	3' UTR		AGTGCAGAGCAGGGGGATTCTGCGGTTCCTTATGTGCCATGCCCCCGTGT	mCV25034641	2	82.469	131.353	10.8124	8.98201	33	9.25787	63	8.64441	9.08342	8.19114	8.59294	10.2876	9.69037	9.24005	9.65383	9	15	9	16	6	16	9	16	cis
50594	scl20269.13_663-S	72630	Hspa12b	heat shock protein 12B	130.837	2	3' UTR		GCCAACCATGGCGTAAGACAGCTTTCCCTGCCTGAGAACTTATCCTAAGG	mCV25034641	2	82.469	131.353	14.9922	7.44154	33	8.1387	63	8.61568	8.91661	7.26306	7.86071	7.258	9.20414	6.56825	6.62195	9	15	9	16	6	16	9	16	cis
2810603	scl20489.13.1_48-S	99010	Agpat7	1-acylglycerol-3-phosphate O-acyltransferase 7 (lysophosphatidic acid acyltransferase, eta)	112.048	2	exon 15		CCACTGCCCTGGCCAACGGGACTGTGCAGGCCCCCAAGCAGAAGGGAGAC	rs13479447	7	69.433	105.637	7.35597	7.14858	58	7.26529	38	6.90646	6.91204	6.84741	6.78804	6.47717	7.20504	8.18832	8.24832	14	10	15	10	13	9	16	9	trans
106590047	scl21313.17_406-S	98910	Usp6nl	USP6 N-terminal like	6.3609	2	3' UTR		GGGAGACCGTGTTTTGAACCGCATCACCTTTCCTTGGCTTAAGCATTCGT	gnf02.006.767	2	4.91	9.74751	6.09313	9.56503	48	9.46928	48	9.62231	9.55202	10.0679	10.2133	10.8418	10.3376	7.89422	7.91089	13	11	13	12	10	12	12	13	cis
110053	scl21680.4_681-S	99738	Kcnc4	potassium voltage gated channel, Shaw-related subfamily, member 4	107.566	3	3' UTR		GTGCCCTGTCTGCATGCCCTCAACTGTCATGCTGTGCTCGAGTACCAATA	gnf11.035.919	11	17.828	34.9836	6.04434	7.04814	38	6.8755	58	6.56478	6.5882	6.53695	6.53098	8.90671	7.83196	6.55665	6.59598	9	15	10	15	8	14	11	14	trans
2970121	scl22111.1_41-S	622434	4631416L12Rik	RIKEN cDNA 4631416L12 gene	62.426	3	putative intergenic		CTGCCTTTGCATTGTAGTTTTGAAGAGGGCAGGGGTTATATTTGTGACTC	rs3685192	19	40.728	32.1709	6.05701	6.93652	55	6.90904	41	6.85057	6.86142	6.87422	6.89293	7.15764	6.94934	6.85752	6.94348	13	11	14	11	14	8	14	11	trans
101090270	scl22141.1.362_235-S	97064	Wwtr1	WW domain containing transcription regulator 1	57.5436	3	3' UTR		GCCGCCAAATCCATCAGATGAAACCATTTTATCTAGAGTCTGGTACAGGG	rs13482732	15	75.107	97.9588	6.09047	6.60668	54	6.76184	42	6.67535	6.65154	6.42842	6.4596	6.80149	7.37833	6.57594	6.52039	14	10	15	10	11	11	14	11	trans
103840474	scl23017.5_177-S	27371	Sh2d2a	SH2 domain protein 2A	87.9411	3	3' UTR		TCTCTCCCACTGTCGCTCATAGGGGTCTAGAGGTTCAAAGACACTTAGGC	rs13483716	X	0	9.60211	6.62448	7.22221	74	7.1568	22	7.02155	7.06608	7.12087	7.14315	7.63944	7.20494	7.17036	7.22154	18	6	20	5	16	6	20	5	trans
106200273	scl23092.5_223-S	242083	Ppm1l	protein phosphatase 1 (formerly 2C)-like	69.645	3	putative intergenic		GCTGGGCTATTCTTGGCTGGGCTACCACAGCCTTCAGTTGTTTCTCTGCT	mCV25201949	3	46.494	70.7044	7.06365	7.47665	69	7.22732	27	6.9854	7.00484	7.55655	7.20114	8.7442	7.98925	6.7773	6.75985	17	7	17	8	16	6	19	6	cis
6520242	scl23654.17.1_41-S	13842	Epha8	Eph receptor A8	136.202	4	3' UTR		GGGGGCCTCTCTGTGGTTCCCATCCTGAGTCTGGAATCACTTGTGATGAG	rs13482148	14	18.337	40.0954	6.53767	7.09745	42	6.98372	54	6.83702	6.85191	6.84224	6.88004	7.94891	7.28977	6.92387	6.92258	11	13	12	13	9	13	10	15	trans
4760014	scl23696.18_276-S	70012	Ccdc21	coiled-coil domain containing 21	133.402	4	3' UTR	AI173504_180|133.402232|	CAGCACCATGGACCTCCAGGGCCTGAGGGGCCGCTTTGCCAGTGTTTTAA	rs13477991	4	80.065	133.152	6.98465	8.77892	31	8.8081	65	8.35822	8.5632	8.65456	8.69924	10.3478	9.86312	7.99641	8.19488	7	17	8	17	7	15	9	16	cis
4120647	scl23703.24_75-S	20111	Rps6ka1	ribosomal protein S6 kinase polypeptide 1	133.12	4	3' UTR		TTGGGGCCCTCTCCGCTGTTGGCCGTGGGGCCATCTGCACATGACTTCGA	rs13477991	4	80.065	133.152	12.1989	9.25452	31	8.45182	65	8.6149	8.26513	8.63608	8.06537	9.25572	7.57148	10.3008	9.88611	7	17	8	17	7	15	9	16	cis
6940082	scl23939.20_239-S	73804	Kif2c	kinesin family member 2C	116.658	4	3' UTR		ATCCACTGCTGGTGGAAACCTCGCTGCGAGGTGCCGCTGTGAGGTGTGCC	rs13477933	4	61.689	116.607	8.09763	10.2051	29	6.41031	67	9.59202	6.48168	10.3828	6.65805	11.0387	6.24327	9.93865	6.24842	7	17	8	17	6	16	8	17	cis
2570139	scl23969.12.1_3-S	13120	Cyp4b1	cytochrome P450, family 4, subfamily b, polypeptide 1	115.124	4	exon 11		CCCACTGCGCTTTTCTCCTGAGAATATGACAGGACGGCATCCCTTTGCCT	D2Mit14	2	63.171	85.6948	6.44764	8.0991	43	8.54218	53	7.03984	7.09694	7.258	7.30574	11.7073	12.6409	7.13219	7.21773	12	12	12	13	9	13	10	15	trans
4590014	scl24258.19.1_53-S	16552	Kif12	kinesin family member 12	62.6522	4	exon 19		ATCAACAGCTCCCTGCACCTCAGCCAGAGACAACCACAGCCTAGCGAGGA	gnf02.006.767	2	4.91	9.74751	8.93277	7.14138	48	7.22832	48	7.06448	6.99549	7.08611	7.09546	7.32683	7.7292	7.13001	7.08564	13	11	13	12	10	12	12	13	trans
2190167	scl24426.8_231-S	68970	Wdr40a	WD repeat domain 40A	41.4803	4	3' UTR		CCGTAGGACACAGCATCCTCCACAGGTTTTAGAATAATCATCCTATAATC	gnf09.106.408	9	68.98	109.546	8.04595	8.00676	58	7.83658	38	7.15083	7.22687	7.15839	7.30355	10.3225	9.1871	7.70409	7.70289	15	9	15	10	13	9	15	10	trans
5340239	scl24635.24.1_0-S	27390	Mmel1	membrane metallo-endopeptidase-like 1	153.739	4	exon 25		TGAGGCATTCCACTGCCCACGAGGCAGCCCCATGCACCCCATGAAGCGAT	rs3693138	4	98.791	153.549	6.55379	6.70853	39	6.61871	57	6.62541	6.62958	6.57177	6.55612	7.06894	6.65411	6.64839	6.63885	11	13	10	15	8	14	10	15	cis
520286	scl24781.1.87_255-S	66825	Rnf186	ring finger protein 186	138.24	4	3' UTR		CTCAAGGGTGGTGGGGTCCCTACCCCTATTCCAGAGCTCCTAAGTTTTGT	rs13477174	3	45.301	68.6606	7.43939	7.0645	66	7.1628	30	6.92638	6.93249	7.02467	7.00086	7.33014	7.78179	7.00352	6.99209	16	8	17	8	15	7	18	7	trans
105080242	scl25044.2.1_10-S	78615	9530034E10Rik	RIKEN cDNA 9530034E10 gene	117.492	4	intron 6		GGGTGAGCACGCCAAGACTAGCCCAGAGGACTCCTTTAGATGCACTTGTG	CEL-2_24053663	2	15.425	23.9156	9.84082	6.82456	45	6.86331	51	6.82392	6.77143	6.81627	6.82937	6.81663	7.07558	6.8422	6.81338	11	13	12	13	11	11	11	14	trans
100130097	scl25076.10_59-S	18710	Pik3r3	phosphatidylinositol 3 kinase, regulatory subunit, polypeptide 3 (p55)	115.801	4	3' UTR		GACTTGGAATGGTTGGCAGACTTGCTCCAGATGCAATAAAGACATTGCAG	gnf02.006.767	2	4.91	9.74751	6.4887	6.86078	48	6.82746	48	6.73545	6.74859	6.80372	6.84226	7.23981	6.98259	6.74253	6.73734	13	11	13	12	10	12	12	13	trans
3360373	scl25130.20.1_3-S	230603	4922503N01Rik	RIKEN cDNA 4922503N01 gene	108.942	4	3' UTR		GGGCTGCACGATGAACAGACAGCTAGCTGGACAGAGCACCTGGAAACATT	rs13477933	4	61.689	116.607	11.3459	6.95638	29	7.52544	67	6.69518	7.12446	6.91067	7.19536	7.77722	9.11508	6.61501	6.76038	7	17	8	17	6	16	8	17	cis
6060603	scl25446.2_385-S	68016	2310039E09Rik	RIKEN cDNA 2310039E09 gene	48.6944	4	3' UTR		AGTGGAGAAGCCCACAAATCGCACTGGCTCCCCTAACACAGAATGGAAAC	gnf02.006.767	2	4.91	9.74751	6.6311	7.00458	48	7.06838	48	6.95994	6.92259	6.9552	6.92615	7.08424	7.38036	7.04006	7.03505	13	11	13	12	10	12	12	13	trans
1230504	scl25538.5_299-S	67615	Ube2r2	ubiquitin-conjugating enzyme E2R 2	41.3817	4	3' UTR		CCACACTACGTTTGTAATCACTTCTCCCTCCTGGCCTGGCCACCATTTGC	gnf02.006.767	2	4.91	9.74751	6.99043	6.80899	48	6.9512	48	6.65768	6.67487	6.58289	6.55158	7.23274	7.75356	6.86473	6.81326	13	11	13	12	10	12	12	13	trans
7050408	scl25657.15_226-S	12395	Runx1t1	runt-related transcription factor 1; translocated to, 1 (cyclin D-related)	13.8182	4	3' UTR		TTACCCATATGCCCACATTTAGTCTCTTTATTCCTAGTTGGTGAGAAACC	rs3712253	6	111.676	146.7	7.18494	6.99978	44	7.09717	52	6.81621	6.91198	6.39609	6.48085	9.04883	8.41314	6.45603	6.43409	11	13	13	12	8	14	12	13	trans
5690484	scl25799.5.1_171-S	66729	4921520G13Rik	RIKEN cDNA 4921520G13 gene	144.144	5	3' UTR		TGGACTTCACTTCCTACTGCAACGTACAAACTACTGGCCCTTAATCCCTC	rs6284348	5	113.551	143.877	9.31437	6.67742	48	7.15254	48	6.69494	6.97426	6.59868	6.92351	6.9046	8.26973	6.50354	6.70365	12	12	13	12	12	10	11	14	cis
3360563	scl25839.9.1_1-S	231832	Tmem184a	transmembrane protein 184a	140.058	5	exon 9		GTCGCAACATAGAGAAACGCATGCTGATTCCCTCAGAGGACCTGTAGGGG	rs13478557	5	107.023	139.748	10.5952	7.05123	48	7.125	48	6.89428	6.85277	7.02482	6.99093	7.27246	7.83713	7.01233	6.96461	12	12	13	12	12	10	11	14	cis
2360170	scl26052.6_321-S	66593	Diablo	diablo homolog (Drosophila)	123.773	5	3' UTR		GTGAACAGCTCACCTGGTGCTCCCCACAGGCCCTTCTCTAACACGTACTT	rs3663374	7	63.052	91.3288	6.88897	9.92879	56	10.2292	40	10.463	10.5213	10.8401	10.9294	8.80007	9.78891	9.48699	9.58336	13	11	15	10	12	10	16	9	trans
4920706	scl26778.4_219-S	57434	Xrcc2	X-ray repair complementing defective repair in Chinese hamster cells 2	25.2003	5	3' UTR		TGGACAGCCAGTTACTTCAGTAATGCTTCCCTCGGGGTATCATGCTCCCC	rs13478142	5	17.77	23.158	10.6692	7.65335	48	8.00593	48	7.60606	7.75829	8.17371	8.46408	7.59519	8.71294	7.23754	7.1591	13	11	12	13	11	11	12	13	cis
101770053	scl27006.12_524-S	15467	Eif2ak1	eukaryotic translation initiation factor 2 alpha kinase 1	143.907	5	intron 2	NES15997969|143.9073|	GCTCAGGCAGGAGAGGTATTTCTCTGTGGAACAATGAATAAATAATACCC	rs6284348	5	113.551	143.877	12.5519	7.11694	48	6.71915	48	6.91794	6.69785	6.85444	6.64317	7.82018	6.82532	6.87707	6.72671	12	12	13	12	12	10	11	14	cis
5570504	scl27554.16_249-S	140780	Bmp2k	BMP2 inducible kinase	97.3311	5	3' UTR		CGGCCATCCAGGCCTGGGTACTTCACTAAAGCATTGTTAGAAGGTGCACG	CEL-5_93945748	5	61.168	96.8791	6.49582	6.97207	56	7.58819	40	6.79876	6.9994	6.5843	7.07745	7.88219	8.93782	6.77779	7.30022	16	8	14	11	12	10	14	11	cis
101340400	scl28389.9_143-S	19362	Rad51ap1	RAD51 associated protein 1	126.889	6	3' UTR		CTTCTGTGGTCAAAATAAGCAGGGGGAGGAGTGTCTTCATCATTGAGATG	CEL-X_154259201	X	71.49	159.633	7.4139	7.22144	72	7.3438	24	7.06729	6.97899	7.28133	7.31998	7.58807	8.09698	6.99885	6.97926	18	6	19	6	16	6	19	6	trans
6130609	scl28791.7.1_8-S	51811	Clec4f	C-type lectin domain family 4, member f	83.6107	6	3' UTR		TCTTAAAGACAAGCCCTGCATTGGAGTCCCCTCAGCACCCCATGTCTGCC	rs3022802	1	47.866	64.9801	6.38918	6.88246	46	6.87706	50	6.77073	6.80444	6.82752	6.80719	7.15528	6.94605	6.79446	6.96094	12	12	11	14	11	11	12	13	trans
105860725	scl29421.1.1_282-S	76012	5830415B17Rik	RIKEN cDNA 5830415B17 gene	136.519	6	5' UTR	mCV24045162|136.519325|	GATCTCTTGCTAGAAAATGAAAGAAGTGGGTGCGGGGAGGGGGCTCAGGA	rs13482732	15	75.107	97.9588	7.13057	7.16718	54	7.28646	42	7.03255	7.0397	7.12303	7.14092	7.44375	7.77023	7.1318	7.15932	14	10	15	10	11	11	14	11	trans
1740484	scl29649.6.1_19-S	30937	Lmcd1	LIM and cysteine-rich domains 1	112.296	6	exon 7		TGTGAGCAGCTGCTGAGCGGCCGTGCGTACATCGTCACCAAGGGTCAGCT	rs3722345	2	61.703	80.4165	6.46437	7.37348	35	7.34704	61	6.94125	6.97849	7.97907	8.35435	7.3831	6.93049	7.14838	7.12929	10	14	10	15	7	15	8	17	trans
102190021	scl30278.20_528-S	320609	D330017J20Rik	RIKEN cDNA D330017J20 gene	29.9094	6	3' UTR		CTGGTATCCACAGCGAGCCCTATGTCTAAGATAACTGGGTTAGATCTCCC	rs13476352	2	8.509	13.3541	6.08515	6.65129	48	6.58178	48	6.42865	6.4255	6.47429	6.47061	7.40272	6.95247	6.45804	6.47445	13	11	13	12	10	12	12	13	trans
106650445	scl30718.8_25-S	NA	Ears2	glutamyl-tRNA synthetase 2 (mitochondrial)(putative)	121.829	7	putative intergenic		GTCTCCTTTCGATGAAGGGTGTCTGTTTTCTTCCAATTCCTGAGATCTGA	rs13481618	12	79.706	102.93	6.90964	7.27377	55	7.2122	41	7.22657	7.23699	7.21542	7.24166	7.53993	7.16527	7.13846	7.19474	13	11	14	11	13	9	15	10	trans
1340372	scl30829.8_606-S	78593	Nrip3	nuclear receptor interacting protein 3	109.549	7	3' UTR		CCCTCCTTCTGTTGCCAGGTCTTTCTGCATTAGCACTTTATCTGCTCAGT	rs3698182	8	48.904	86.4781	6.10266	7.50345	50	7.40305	46	6.66367	6.65316	6.70256	6.6774	10.4078	9.82062	6.68523	6.60594	13	11	14	11	11	11	12	13	trans
2640044	scl30925.5.1_14-S	15132	Hbb-bh1	hemoglobin Z, beta-like embryonic chain	103.715	7	3' UTR		CCCATGTGTCTATGATGCCCTCTTTGAGTCCATGGGGACTGCATTGAGAG	rs3698182	8	48.904	86.4781	9.65894	6.87319	50	6.78412	46	6.63772	6.65267	6.63582	6.6944	7.63555	7.08566	6.70639	6.71611	13	11	14	11	11	11	12	13	trans
104810097	scl31023.1_644-S	18378	Omp	olfactory marker protein	98.0186	7	intron 4		CCGTCTGCCCTGTGGGGACATGAGTGTCTCTGTTGTGCCTGTTTCACAAT	rs3663374	7	63.052	91.3288	10.743	7.36588	56	7.17944	40	7.12295	6.96467	6.89589	6.82644	9.15542	8.27144	6.66174	6.62081	13	11	15	10	12	10	16	9	cis
4730563	scl31060.16.1_26-S	NA	Ccdc81	coiled-coil domain containing 81	89.7416	7	putative intergenic		CTATTTCCCGAGGAACATTTATTTGGAGTAGTTGAATATTTAGCGTGTGT	rs3660360	19	61.681	48.4272	6.0584	7.03682	49	6.97194	47	6.87383	6.95148	6.94904	6.95083	7.32136	6.97107	6.97935	7.01253	12	12	12	13	13	9	12	13	trans
103520639	scl31368.2_2-S	69903	Rasip1	Ras interacting protein 1	45.5039	7	intron 9		GGCGATGACAGAAAAAACGTCAGGGTCTACTTGTCAAGACCACACAAGAA	gnf02.006.767	2	4.91	9.74751	8.01917	6.98904	48	7.05887	48	6.96019	6.8744	6.9658	6.95924	7.04903	7.37737	6.9955	7.01292	13	11	13	12	10	12	12	13	trans
5130026	scl31797.6.1_289-S	67441	Isoc2b	isochorismatase domain containing 2b	4.44807	7	3' UTR		TTCACGAAGCGGGAAAAGGAGGGGGAACAAATGTCACAACTGGGACCCTG	rs3724197	7	0.286	15.5291	14.9702	8.02386	71	8.14572	25	8.34989	7.64615	7.76411	7.41453	7.6242	9.34476	8.29471	8.20602	19	5	18	7	16	6	18	7	trans
2120441	scl31835.5.1_93-S	232790	Oscar	osteoclast associated receptor	3.2131	7	3' UTR		GTACTCATTCTCTCTTCTCTTCCAATGTTTTGGGGGTTTGTTCGTTTGTT	rs6191597	3	42.602	62.6718	6.34911	6.82207	60	6.90859	36	6.82714	6.74603	6.82058	6.81116	6.78528	7.34657	6.85091	6.79008	15	9	15	10	14	8	16	9	trans
100520242	scl32142.34_423-S	71517	9030624J02Rik	RIKEN cDNA 9030624J02 gene	118.634	7	putative intergenic		GCCTTTCCTCCTGCTGTGAACATGCCAGAACCCAGAATGCACTATGGTGC	D7Mit222	7	75.643	112.726	11.3125	7.78645	57	7.62825	39	7.67028	7.7318	7.72452	7.64764	7.89858	7.18291	7.85961	7.90611	14	10	15	10	13	9	15	10	cis
6200687	scl32155.2.1_139-S	68469	1110006G14Rik	RIKEN cDNA 1110006G14 gene	115.824	7	5' UTR		GCCTCTTAGAACTGCGGCGGCGCAGTCACACGGCAAATCGACACTTTTCA	rs4165602	16	21.826	27.3515	7.16796	6.89185	44	7.02318	52	6.70799	6.73158	6.79793	6.78626	7.38014	7.8878	6.79538	6.69027	12	12	12	13	9	13	11	14	trans
101170131	scl32440.1.1_50-S	69579	2310034P14Rik	RIKEN cDNA 2310034P14 gene	83.7612	7	putative intergenic		GGTGACCTCGGTTCCAGCTGGCTAGAATTCCAATGTGCCTTGATCAGCAG	gnf07.079.162	7	60.422	84.632	14.0409	7.69221	66	6.7713	30	7.28139	6.55896	7.3782	6.48754	8.6611	7.13388	7.61781	6.88335	16	8	18	7	14	8	18	7	cis
4230372	scl32676.9.1_1-S	69217	Plekha4	pleckstrin homology domain containing, family A (phosphoinositide binding specific) member 4	45.4222	7	3' UTR	mCV22699114|45.422184|	GGGCCAGGGCCGCTATGGTCAAAGATTGATTTTCCCAACACTGTCCAAAA	rs3663374	7	63.052	91.3288	6.75522	7.1576	56	7.12474	40	7.11637	7.1289	6.91883	6.97188	7.8794	7.47549	6.8736	6.89978	13	11	15	10	12	10	16	9	trans
70397	scl32712.2.1_18-S	71368	5430431A17Rik	RIKEN cDNA 5430431A17 gene	44.3532	7	putative intergenic		CTCGGCTGACTTCAGTTTTCCAGATGAAAACATCTGTACACCTGCAGGAC	rs8271728	7	33.101	43.678	9.39277	6.73886	57	6.45449	39	6.6145	6.44475	6.52693	6.40781	7.27086	6.56602	6.55618	6.42636	14	10	14	11	14	8	15	10	cis
6020070	scl32758.9.1_2-S	243958	Siglecg	sialic acid binding Ig-like lectin G	43.2859	7	exon 13	NES13970761|43.285913|NES13970759|43.285891|	GAGAATAACCCGGAAGAACTCCACTATGCTGCTCTCAACTTCTCCCGCCT	rs8271728	7	33.101	43.678	9.78265	8.29631	57	7.73408	39	7.34782	7.02369	7.34444	6.89037	9.01418	7.47435	9.39994	9.58034	14	10	14	11	14	8	15	10	cis
1090114	scl33294.12.1_0-S	80707	Wwox	WW domain-containing oxidoreductase	117.598	8	exon 9		TCTCCAATGAACTGCACCGTCGCCTCTCCCCGCGCGGGGTCACATCCAAC	gnf02.006.767	2	4.91	9.74751	11.2213	7.15571	48	7.26791	48	7.10846	7.08544	7.18271	7.16951	7.21788	7.72464	7.12584	7.09153	13	11	13	12	10	12	12	13	trans
103440128	scl33608.15_606-S	12745	Clgn	calmegin	86.3185	8	putative intergenic		CGTGGCTGACAGGTCACTAAACTAAAACCCTGTGGGGGACACATGACATC	rs3698182	8	48.904	86.4781	16.4171	7.27564	50	7.02757	46	6.85526	6.8247	7.15375	6.9923	8.32211	7.39967	6.91398	6.91423	13	11	14	11	11	11	12	13	cis
102650059	scl33702.7_365-S	234396	Ankrd41	ankyrin repeat domain 41	74.3392	8	putative intergenic		CACTGAAGAGTTCCAAACTGACTGTGGGGAAGTGGTGGGAGAGTGCACAC	rs13479838	8	41.794	77.7893	13.2922	8.03716	50	7.02866	46	7.47841	6.82066	7.85518	6.94937	9.22402	7.52568	7.76682	6.85121	13	11	14	11	11	11	12	13	cis
3520092	scl33727.4.1_6-S	12931	Crlf1	cytokine receptor-like factor 1	73.4329	8	3' UTR		GACCTGGAGGCTCACCTGAATTGGAGCCCCTCTGTACCATCTGGGCAACA	rs3720735	7	23.336	36.4923	7.24883	6.63687	46	6.89616	50	6.45162	6.44043	6.83797	7.01421	6.94881	7.8647	6.35952	6.36433	11	13	11	14	11	11	13	12	trans
130731	scl34386.25.1_28-S	20498	Slc12a4	solute carrier family 12, member 4	108.833	8	3' UTR		TGCAGTGGAAATGGATCCGAGGGCCCAGGGGACCCTGGTGGATTTAGGGA	gnf02.006.767	2	4.91	9.74751	6.00574	6.94341	48	6.89618	48	6.64927	6.69885	7.13927	7.19218	7.3968	7.04445	6.67203	6.65306	13	11	13	12	10	12	12	13	trans
105340369	scl34530.10_50-S	74513	Neto2	neuropilin (NRP) and tolloid (TLL)-like 2	88.527	8	3' UTR		GATTGGTTTACTGGCTCAAAAAGCCTCCAAGCTAATGATGAGGGTGCACG	rs3698182	8	48.904	86.4781	10.4729	7.68373	50	7.75477	46	7.64399	7.52811	7.67269	7.60921	7.34805	8.11185	8.04738	7.76759	13	11	14	11	11	11	12	13	cis
4280333	scl34536.9.1_26-S	213435	D830007F02Rik	RIKEN cDNA D830007F02 gene	88.2421	8	exon 7	NES14055195|88.242092|	GCCACGTAAACTTGATCCAACTTTATGATGCGTTTGAGAGCAAGAGCAGC	rs3698182	8	48.904	86.4781	8.57024	6.96166	50	6.788	46	6.73739	6.73577	6.83291	6.68196	7.60385	7.01387	6.76617	6.73079	13	11	14	11	11	11	12	13	cis
4670538	scl34924.1.65_63-S	71908	Cldn23	claudin 23	37.2933	8	3' UTR		GTCTTCCAAAAGCCAAGGCGATGCTACACTGTCCTGTTCCCGAGATACCT	gnf02.006.767	2	4.91	9.74751	6.91525	7.15303	48	7.22105	48	7.12291	7.05496	7.13702	7.10158	7.22305	7.57698	7.14465	7.1433	13	11	13	12	10	12	12	13	trans
6650035	scl35027.16.1_147-S	23954	Nek3	NIMA (never in mitosis gene a)-related expressed kinase 3	23.5939	8	3' UTR		GGCAACAGTTACAGCTGTCCAGTGCCTGTTATCCCCAATTACCATGTAAC	UT_8_22.019102	8	15.008	24.6144	24.4975	8.61092	55	8.48073	41	8.61481	9.07182	8.00853	8.3995	10.2894	8.89043	7.81379	7.64477	14	10	15	10	12	10	14	11	cis
105220039	scl35353.3_109-S	102791	Tcta	T-cell leukemia translocation altered gene	108.161	9	putative intergenic		GCAATGGTGGTGGACAATATCCCCGTTAGCTTTTTTGGGGACTTGGGAGG	rs13480429	9	75.209	113.437	7.31599	7.18931	68	7.2491	28	7.11534	7.1123	7.14214	7.10473	7.28647	7.59877	7.22538	7.1806	17	7	18	7	15	7	18	7	cis
3060088	scl35908.8_513-S	78252	4432416J03Rik	RIKEN cDNA 4432416J03 gene	48.0702	9	5' UTR		GATTCTATGTGACCCAAGAAGTATTATACAGGAGTCTCTCCAAAAACCTC	gnf09.042.496	9	26.696	47.9613	7.75623	7.68851	38	7.6182	58	6.98477	6.88518	7.464	7.37154	10.0517	9.15989	6.98496	6.98428	11	13	11	14	7	15	9	16	cis
2230717	scl36120.9.10_29-S	11433	Acp5	acid phosphatase 5, tartrate resistant	21.8773	9	3' UTR		GCAGAGAGGGAAGGGGAACCAAGGGGCTTACTTACAGGAAAGAAGTATGC	gnf02.006.767	2	4.91	9.74751	10.6185	6.96208	48	6.91528	48	6.69002	6.74444	6.75287	6.7435	7.8348	7.46143	6.75618	6.71426	13	11	13	12	10	12	12	13	trans
6760010	scl36620.9_485-S	235527	Plscr4	phospholipid scramblase 4	92.296	9	3' UTR		CCTTTGCCCACCCACACCCCATTCTAGCACTTTGCATCACGTTGATAGTG	rs3693091	9	53.57	90.2023	11.085	7.7864	63	6.89053	33	8.64824	7.90885	7.67737	6.83249	8.25692	6.55029	6.56802	6.45897	17	7	16	9	14	8	16	9	cis
2810731	scl36686.18.1_100-S	14629	Gclc	glutamate-cysteine ligase, catalytic subunit	77.5789	9	exon 17		GTCCAGAGTTACTTGGATCAGGATTTAGAAAAGCGAAGTACAGTGGAGGT	rs3679483	2	140.373	180.056	6.2029	6.87384	38	6.78581	58	6.76172	6.92258	6.61032	6.67348	7.7831	7.20953	6.41995	6.39415	9	15	10	15	9	13	10	15	trans
3140402	scl36760.13.1_118-S	12306	Anxa2	annexin A2	69.2909	9	3' UTR		GGGCGTAGCGTCTGTGACATGAGACACTTCCTCTTATGTACTGTGTCGTG	rs6241653	1	86.55	134.924	6.6824	12.6483	50	12.5157	46	12.4605	12.3474	11.2377	11.5992	11.1777	10.5275	15.3704	15.4246	11	13	12	13	13	9	14	11	trans
5080541	scl36968.16.1_28-S	102580	Alg9	asparagine-linked glycosylation 9 homolog (yeast, alpha 1,2 mannosyltransferase)	50.5951	9	3' UTR		CTAGGGCTTCCACGGAGCCGACTTCCTCCAAGGCATCCTGTTAGAGCTGT	gnf09.042.496	9	26.696	47.9613	12.3661	8.86322	38	8.40134	58	8.48531	8.35729	9.17994	8.93773	9.66942	8.37192	8.31098	7.99538	11	13	11	14	7	15	9	16	cis
3870164	scl37011.7_65-S	59095	Fxyd6	FXYD domain-containing ion transport regulator 6	45.1471	9	3' UTR		GTACTGGGACTGCTGATCTCTGTCTTGTGATCTATATCCTCTGACAACAG	gnf04.117.102	4	65.295	120.895	6.64951	6.92348	21	6.81292	75	6.80795	6.73711	6.6778	6.6951	7.60721	7.05504	6.8096	6.77719	5	19	6	19	4	18	6	19	trans
104230672	scl37664.1.20_13-S	69754	Fbxo7	F-box protein 7	85.481	10	putative intergenic		ATGTATGTGACAGATTAAGAATGGAAAATGGATGGTTTCTTAAGTTGAGA	rs13483438	18	78.205	74.3442	6.41089	7.00723	46	6.97735	50	6.91023	6.89956	6.96258	6.95924	7.21978	6.99394	6.97176	7.05194	12	12	12	13	10	12	12	13	trans
100510369	scl38630.2.1_18-S	70003	1700028I16Rik	RIKEN cDNA 1700028I16 gene	82.2488	10	putative intergenic		CCCTTCTTGCTTTGGATCTTCTGAATTCCTGCAGTTGGGACAGCTCACAC	rs6268328	6	63.028	86.3792	6.10508	7.09336	52	7.1349	44	6.95859	6.97367	7.05873	7.03831	7.28461	7.56461	7.07257	7.05556	13	11	14	11	13	9	12	13	trans
3940132	scl38924.3_494-S	18821	Pln	phospholamban	53.0341	10	3' UTR		GGCCATGCTGAGAGAAACGTGACGCTGAAGCTGAAAAGCACCAGGCATTT	rs13479619	8	9.152	15.2793	6.49708	6.86592	52	6.82266	44	6.66054	6.73161	6.77759	6.70395	7.33012	7.07756	6.78042	6.77137	13	11	15	10	11	11	13	12	trans
1030152	scl39232.3.1_6-S	NA	Dysfip1	dysferlin interacting protein 1	120.366	11	exon 3		CGATCTGCCCTCCGACCTTATTGACCCGGACTTCAAAGACTTGGTGGAAC	rs3022802	1	47.866	64.9801	6.40374	6.97862	46	6.97202	50	6.85566	6.92664	6.93966	6.91886	7.24838	7.00932	6.89001	7.03961	12	12	11	14	11	11	12	13	trans
104560398	scl39495.10_537-S	14580	Gfap	glial fibrillary acidic protein	102.704	11	putative intergenic		CGTGTTGTGTTCAAGCAGCCTGGTGGCTAGTGCCTTCATATTAGAGCACC	rs4227350	8	56.972	98.5327	6.00951	7.55933	44	7.40477	52	6.67069	6.6736	7.01236	6.97268	9.60177	10.0588	6.71708	6.65091	11	13	10	15	12	10	11	14	trans
3850739	scl40139.4_235-S	24083	Gtlf3b	gene trap locus F3b	60.7187	11	3' UTR		GGTACATGTTGCACTCCACGTGAGGTTTTAGGGGTCCATTTTCCCCAGCA	gnf09.106.408	9	68.98	109.546	7.05797	6.80773	58	6.89829	38	6.73628	6.72578	6.66625	6.68871	7.1891	7.57395	6.69016	6.65503	15	9	15	10	13	9	15	10	trans
2340707	scl40222.12.1_44-S	30805	Slc22a4	solute carrier family 22 (organic cation transporter), member 4	53.8267	11	3' UTR		GGACTTGTGGAGAAATGCACACTATCTCATGAATTCTGGGCCACTCTTCC	gnf11.055.642	11	31.453	53.8981	36.4712	7.90928	41	6.71922	55	6.7805	6.48285	7.4207	6.56137	10.1335	7.08734	7.66242	6.766	11	13	10	15	9	13	11	14	cis
7380008	scl40261.5.1_18-S	193286	BC049762	cDNA sequence BC049762	51.0974	11	exon 3		TCTGTGTACCCTCAAACTCCCAGGAACCAGCCTTGGGATTATGGCGTCGC	rs13483653	19	60.803	48.0569	6.35003	7.05326	48	6.99631	48	6.86821	6.92428	6.9563	7.00897	7.25526	6.91678	7.10103	7.11074	11	13	12	13	13	9	12	13	trans
60725	scl40399.3_141-S	68044	Chac2	ChaC, cation transport regulator homolog 2 (E. coli)	30.8772	11	5' UTR		GTGTCCTGAAACATATCCAACAGATTCTCACAATGGGAAAGAGTTCACGT	rs3022802	1	47.866	64.9801	7.36848	6.61644	46	6.73301	50	6.45075	6.41589	6.45157	6.45805	7.15562	7.80918	6.43901	6.41123	12	12	11	14	11	11	12	13	trans
2970358	scl40536.24.1_162-S	246177	Myo1g	myosin IG	6.40661	11	3' UTR		CCTGGTTTCCACGCTGTTCTAAATACCTGGTCTTGACTGCACTAAAGGCC	rs13475927	1	55.77	74.8354	6.00315	11.5732	44	11.4405	52	12.1279	11.9836	10.5533	10.8056	10.4694	9.87074	12.9265	12.9583	11	13	10	15	11	11	12	13	trans
2850487	scl40876.7.1_108-S	66599	Rdm1	RAD52 motif 1	101.452	11	3' UTR	NES08558335|101.452005|NES08558334|101.451996|	GACCTGCCTTCTGACTTTGACAGGAAGTTCTGCGTGTCCAATCAGTGGGT	rs13481187	11	82.128	100.468	9.27983	9.83319	54	9.65119	42	9.69104	9.62068	9.21364	9.15279	11.218	10.3438	9.55113	9.43938	14	10	15	10	11	11	14	11	cis
1690193	scl41108.8_163-S	53892	Ppm1d	protein phosphatase 1D magnesium-dependent, delta isoform	85.163	11	3' UTR		CCTTGTCCCACTTACACTATGCAGTATCTCCTAACTTCAGTGCACTCTGC	rs13481145	11	68.607	88.2519	6.12223	9.56873	60	9.28015	36	9.22986	9.02397	9.32015	8.92774	11.1264	10.2521	8.98229	8.76964	15	9	17	8	12	10	16	9	cis
2630372	scl41379.14.1_107-S	23801	Aloxe3	arachidonate lipoxygenase 3	68.965	11	3' UTR		TCTCAGTTTGGACCTTCTCCTCTGCCCATGGGACCACGATGGCCTTGACA	rs13479694	8	22.939	35.6802	6.8049	6.76412	66	6.79488	30	6.74689	6.78727	6.85548	6.81861	6.67265	6.86068	6.7707	6.72024	17	7	17	8	15	7	17	8	trans
2120358	scl41405.25_9-S	14457	Gas7	growth arrest specific 7	67.5011	11	3' UTR	mCV24738330|67.501112|	CCAACCTGTGCTCAGCATGAACTGTGACATCAGCCTTTGATAGTAGGACA	rs6399406	9	22.505	42.9969	6.39825	8.13303	32	8.3588	64	6.92249	6.93645	7.56963	7.36285	7.72819	8.46865	10.4323	10.4478	9	15	9	16	6	16	8	17	trans
103130735	scl41462.6_709-S	69640	2310040C09Rik	RIKEN cDNA 2310040C09 gene	61.5261	11	intron 7		GAGGATGGGAGAGAGTTGGCTGTGTGCCATGTTCAGATGTATGGTGGATG	rs3657266	11	35.534	59.0455	7.02093	6.71211	37	7.14451	59	6.80355	6.87274	6.60841	6.83457	6.92322	8.0677	6.59724	6.77864	9	15	10	15	7	15	11	14	cis
360097	scl41510.8.35_73-S	192194	Butr1	butyrophilin related 1	58.743	11	exon 6		GAGTGTACAGTCACATGGCAGCATCATCAAAAGTTCAGAGTCTTTCTCTG	rs6371333	11	34.373	57.9486	39.288	8.17406	40	7.30899	56	6.87841	6.67237	8.00283	7.09984	11.7839	8.71105	6.89783	6.7527	10	14	11	14	8	14	11	14	cis
2900619	scl41727.3.1_77-S	216635	Hbq1	hemoglobin, theta 1	32.2007	11	exon 4		GACACGTGTCTGGGTCATGTGACTTTTGCACTGGACTTCAAGTAATGCTG	rs13482732	15	75.107	97.9588	7.3129	7.50163	54	7.99512	42	6.96575	6.97427	6.78496	6.83459	9.80884	10.9358	6.99256	7.03755	14	10	15	10	11	11	14	11	trans
103290450	scl41736.11_427-S	65257	Asb3	ankyrin repeat and SOCS box-containing protein 3	31.0023	11	3' UTR	NES08503625|31.002359|	GCCAGCAACCTGAGACTGGGTAGATCAGCTGGTCGCATTTTGATAAGCCC	rs3707185	11	8.889	19.8797	6.45663	7.31695	42	7.37831	54	7.41467	7.37006	7.38202	7.35327	7.23199	7.64295	7.2396	7.14952	10	14	11	14	9	13	12	13	trans
3610301	scl42127.12.1_16-S	19141	Lgmn	legumain	102.797	12	exon 12		CAGCACATGACTGCTACCAGGAGGCTGTAACCCACTTCCGCACACACTGC	rs13481618	12	79.706	102.93	19.7804	7.65061	55	8.21743	41	7.07376	7.23587	6.89462	7.24769	8.17656	10.1404	8.40031	8.63317	13	11	14	11	13	9	15	10	cis
101090048	scl42304.7.1_27-S	NA	9430078K24Rik	9430078K24Rik	80.8364	12	putative intergenic		TGCAGCAGCCGGGGAGAGCAGAGATTGTTCTCATCATCGCCAAGGGCCGT	rs13480429	9	75.209	113.437	6.17194	7.22959	68	7.15909	28	7.05943	7.02891	7.14197	7.16773	7.58802	7.25702	7.17923	7.18269	17	7	18	7	15	7	18	7	trans
50672	scl42620.12_34-S	209334	5830483C08Rik	RIKEN cDNA 5830483C08 gene	11.2664	12	putative intergenic		GTGAATGACTGGATCCTGAAAGTAGAAGATCAAAGGAATCCATCAAAAAC	rs3664950	11	19.298	36.0164	6.29201	6.93716	41	6.88943	55	6.78306	6.83156	6.87197	6.86037	7.20953	6.96515	6.91564	6.90957	10	14	10	15	9	13	12	13	trans
6900093	scl42988.4_256-S	217700	Acot6	acyl-CoA thioesterase 6	85.0008	12	putative intergenic		TCTCTGAGCGGTAGGCTAAGAACTCTTGCATCTTGCATGCTGTCCCACTG	rs3722345	2	61.703	80.4165	7.0501	7.61531	35	7.36067	61	7.69332	7.67636	8.38933	8.43955	7.58646	6.87816	6.57552	6.57449	10	14	10	15	7	15	8	17	trans
1850347	scl43314.2_288-S	104943	9030611O19Rik	RIKEN cDNA 9030611O19 gene	31.6655	12	3' UTR		AACTGGCTCACCACATGCCTGAGGTCTGGTTCCACTTCACATACAGTGGA	rs3724411	12	16.961	31.3492	9.73944	7.46558	36	7.24253	60	7.6769	7.92223	7.14654	7.03095	8.07274	7.06468	7.06906	6.9593	9	15	10	15	8	14	9	16	cis
101780154	scl43620.16.1_258-S	238799	Tnpo1	transportin 1	99.9472	13	intron 23		CTATTGCAATTATGGAAAATAGCTTGAAGTTCTCGAGATGAATTTGGAAT	rs6377403	18	3.38	11.3706	6.62318	6.83511	49	6.81533	47	6.76104	6.78413	6.76727	6.81004	7.03067	6.8356	6.78558	6.83538	12	12	12	13	12	10	13	12	trans
105910519	scl43831.4.1_6-S	75522	1700024I08Rik	RIKEN cDNA 1700024I08 gene	63.7334	13	putative intergenic		CCACATCAAAATGCCAGTTAAAGAGGGGATCAATGGCACAATCTGGAAAG	rs3708061	4	41.281	80.7755	6.59686	7.02035	65	7.07785	31	6.94742	6.91284	7.00561	6.9899	7.0945	7.3916	7.04143	7.00836	16	8	17	8	14	8	18	7	trans
102230142	scl44107.1.1_51-S	78409	2900079J23Rik	RIKEN cDNA 2900079J23 gene	34.2042	13	intron 7	NES14360778|34.20425|	AATTGAGGTCAGACCCTACAGTACTTATCCCCGCAAGACACAGAGGCTAG	mCV23984302	13	14.677	32.6513	7.86762	7.70749	49	7.2729	47	6.95565	6.80133	7.246	6.91129	9.92051	8.92092	6.78471	6.76284	12	12	12	13	12	10	13	12	cis
6620040	scl44626.10.1_2-S	71164	Zdhhc11	zinc finger, DHHC domain containing 11	74.4586	13	3' UTR		GGCAAGGATGAGCCCTTCTTTCATCATGGAAACACCAAGGTATCAGCCCA	rs13481618	12	79.706	102.93	6.91461	7.12451	55	7.02343	41	6.6794	6.71837	6.67598	6.70458	8.52425	8.12263	6.71578	6.72045	13	11	14	11	13	9	15	10	trans
104480064	scl44776.5.1_299-S	66197	Cks2	CDC28 protein kinase regulatory subunit 2	51.6632	13	putative intergenic		ATATCACCATTGTTGAAATTAATTTGACTTGATTATTTTTACCCCTGGGG	CEL-4_72665819	4	39.813	73.8628	12.878	6.91056	71	7.01911	25	6.8339	6.79137	6.90222	6.81518	7.01264	7.51107	6.91093	6.87682	18	6	19	6	15	7	19	6	trans
101690451	scl45257.34.1_52-S	56419	Diap3	diaphanous homolog 3 (Drosophila)	85.4873	14	putative intergenic		CACCCTCAGTACTATGGCTTTGACCTAAAATTACCATTTGGAAATTTCCC	rs13482292	14	42.483	87.0015	22.4973	7.46341	41	6.5347	55	7.28152	6.54058	7.08537	6.47963	8.76027	6.66367	6.76428	6.47745	10	14	11	14	10	12	10	15	cis
104200538	scl45689.9_691-S	18183	Nrg3	neuregulin 3	37.2808	14	putative intergenic		CATGGGGCATTCAAGGAAACTAGTGTTCACATACCCAGTCTTTATCCAAT	D7Mit222	7	75.643	112.726	6.17756	7.28963	57	7.33418	39	7.15455	7.05853	7.2403	7.20055	7.52103	7.83313	7.2645	7.29441	14	10	15	10	13	9	15	10	trans
1170377	scl46125.6_409-S	105653	Phyhip	phytanoyl-CoA hydroxylase interacting protein	69.2035	14	3' UTR		TGTCATAGTAACATTTTCCGAGGTGACAGAGATGATACACAGGCAGCTGG	rs6312617	2	65.608	93.4889	7.1811	6.65515	38	6.53039	58	6.15451	6.22727	6.58485	6.47666	7.85907	7.26629	6.22719	6.19871	10	14	11	14	8	14	9	16	trans
2630577	scl46368.7_1-S	18950	Pnp	purine-nucleoside phosphorylase	49.8742	14	3' UTR		CCATTGCTTGAGTATCTGCATCTCACAGATCTCACTTCTCCAGCACTGCC	D14Mit63	14	23.948	54.3872	6.70662	6.73829	32	6.61992	64	6.63824	6.56559	6.67181	6.58231	7.09723	6.68343	6.65644	6.64348	9	15	9	16	6	16	8	17	cis
4780022	scl46459.12.1_91-S	11752	Anxa8	annexin A8	32.929	14	3' UTR	NES17202033|32.92909|	AGGTATGTGTATACCGCCCACCCTAGCATTACCTCTGAGCAAACGGAAAC	rs6227780	7	66.546	99.2995	6.12027	6.80388	54	6.85175	42	6.76664	6.71276	6.73205	6.74455	6.80749	7.09699	6.90031	6.87731	13	11	14	11	12	10	15	10	trans
1170411	scl47133.29_179-S	13196	Ddef1	development and differentiation enhancing	63.9185	15	3' UTR		GTTTAGATGAGTGGGTTTGTACATCTTATGGCGAGTGGCCACCCCTGAGA	rs3663374	7	63.052	91.3288	11.422	10.6562	56	10.4053	40	9.62311	9.66632	10.6455	10.6509	11.3525	10.4113	10.9834	11.0287	13	11	15	10	12	10	16	9	trans
5570195	scl47488.5_16-S	11479	Acvr1b	activin A receptor, type 1B	101.03	15	exon 6		TAAGCTAGCCTTGTCTGCAGCCAGTGGTTTGGCACACCTGCATATGGAGA	gnf14.114.290	14	65.647	117.613	6.55054	7.15835	37	7.09363	59	7.00178	7.06593	7.07213	7.0863	7.3976	7.05689	7.17926	7.15505	10	14	9	16	9	13	9	16	trans
100670278	scl4779.1.1_207-S	73812	4930402C16Rik	RIKEN cDNA 4930402C16 gene	128.731	2	putative intergenic		CTGCCTTCACTCCGCGTTTCATGTGGGGGTCTAACCTAGACTGTTCAAGG	rs13482732	15	75.107	97.9588	6.47416	6.82955	54	6.95203	42	6.76995	6.74846	6.75674	6.75005	7.05883	7.49099	6.78703	6.78176	14	10	15	10	11	11	14	11	trans
3130484	scl47828.2.1_30-S	223626	4930572J05Rik	RIKEN cDNA 4930572J05 gene	74.5512	15	3' UTR		ACTCAGGGACAGTGGGCCATCTGGAGGGTCACCTCATAGCAGGGAAGCAA	gnf02.006.767	2	4.91	9.74751	6.39094	7.1668	48	7.12496	48	6.88465	7.01049	7.49611	7.53343	7.58988	7.21991	6.76314	6.75711	13	11	13	12	10	12	12	13	trans
100130072	scl48184.7.1_2-S	69857	1810053B23Rik	RIKEN cDNA 1810053B23 gene	93.2328	16	putative intergenic		GTAGCAAGTACAGAAGAGAGCTCCCAACTTCATCACCACCGGGAAAATGC	rs3022939	2	101.207	159.674	10.0258	6.75254	34	6.96228	62	6.5986	6.60976	6.64278	6.67348	7.2171	7.94442	6.66195	6.65781	10	14	9	16	7	15	8	17	trans
2810494	scl48514.9_95-S	224132	Dirc2	disrupted in renal carcinoma 2 (human)	35.6148	16	3' UTR		GCCCTCCACCAATCCAAGCTCTGTATGGAGAATGTATAGAGATGGCCCCA	rs4172689	16	29.912	35.2024	12.1928	6.81843	60	6.61664	36	6.63765	6.53437	6.60807	6.59991	7.42342	6.71739	6.71131	6.60685	16	8	16	9	13	9	15	10	cis
106380215	scl48880.2.1_4-S	78433	A930006K02Rik	RIKEN cDNA A930006K02 gene	91.3588	16	putative intergenic		CACTCAATGCTTGTAACTTCGTTCCAATAAGAGACTGAGCTAACTTGTGT	rs13481180	11	80.684	98.5797	6.8166	6.60719	47	6.75586	49	6.66944	6.61455	6.49585	6.55257	6.86238	7.31082	6.46898	6.50812	13	11	13	12	9	13	12	13	trans
100870176	scl48984.1.1_264-S	NA	D230034L24Rik	D230034L24Rik	72.6846	16	intron 3		ATCCAGGGTCCTGTGAGACTTACCTGTCATCCTGGGGGAATGGCTACAGC	rs13476352	2	8.509	13.3541	6.91241	7.05618	48	7.12381	48	6.98334	6.90125	7.0203	7.01616	7.21021	7.49635	7.0456	7.06761	13	11	13	12	10	12	12	13	trans
105570538	scl49189.11_111-S	66667	Hspbap1	Hspb associated protein 1	35.7476	16	3' UTR		TCGTCCAATACTGAAGGACAAGTCAGTAGTGCTCACATACCCACGTGGTG	rs3663374	7	63.052	91.3288	9.84757	6.9545	56	6.75882	40	6.61985	6.59766	6.612	6.59426	7.8351	7.0863	6.88704	6.77475	13	11	15	10	12	10	16	9	trans
105720242	scl49373.21_184-S	77626	Smpd4	sphingomyelin phosphodiesterase 4	17.5579	16	putative intergenic		CCAGAGTTTAATGTTTTAGACTGACTTATTGGAGTGTGGGGGATGCAGTG	rs13482148	14	18.337	40.0954	6.5754	7.15416	42	7.0722	54	6.94989	6.9473	7.11213	7.08	7.53035	7.24793	7.09074	7.02138	11	13	12	13	9	13	10	15	trans
1940520	scl49449.1.769_0-S	268860	Abat	4-aminobutyrate aminotransferase	8.53677	16	3' UTR		CAGTGCCAATAAGGGGTGAGGACACTAACAGTGTAACTGGTGACCACGTG	rs3657415	9	65.417	105.939	6.49509	6.93133	70	7.03519	26	6.94503	6.92305	6.69749	6.61006	7.66371	8.32555	6.50045	6.45042	18	6	18	7	16	6	18	7	trans
6840446	scl49626.40.1_3-S	22436	Xdh	xanthine dehydrogenase	73.7893	17	3' UTR		GAAAAGGAGGCTCCCCAGTATGGTTTTATACTACAGCCCTGATTCCTCGG	rs3659932	1	50.805	69.1895	6.96817	8.98532	52	8.77153	44	7.43648	7.39454	7.73001	7.79182	8.15515	7.47524	12.2704	12.3669	13	11	12	13	13	9	14	11	trans
3140088	scl49945.7.1_34-S	69097	Trim15	tripartite motif protein 15	36.469	17	3' UTR	NES17336371|36.469067|	ATGGGAATCTTGTGTAGCAAGTCCTTTCACTCCTGTTCCTGGACACGGTG	gnf17.035.152	17	19.544	34.6633	8.14712	6.53277	32	6.61287	64	6.40566	6.42383	6.43796	6.35419	6.86626	7.35989	6.4212	6.43427	8	16	8	17	8	14	8	17	cis
2340010	scl49994.7.1_30-S	55938	Apom	apolipoprotein M	34.7371	17	3' UTR	mCV22965676|34.737083|	CGAGTGGAGAAGCCAGCGACTCCTGCCCCCTCTCGTGGATAATAAAGATG	gnf09.106.408	9	68.98	109.546	6.76584	6.94458	58	6.98737	38	6.90408	6.825	7.02088	6.97165	7.06662	7.39049	6.80302	6.78641	15	9	15	10	13	9	15	10	trans
4150519	scl50037.4.1_5-S	14976	H2-Ke2	H2-K region expressed gene 2	33.5495	17	exon 4		TTCGGGACCTCGAGCGGCAGTCAGAGCAACAGAGGGAAACCCTTGCTCAA	gnf17.035.152	17	19.544	34.6633	7.10121	11.1471	32	11.1917	64	10.8797	11.2036	11.9941	12.1326	11.2519	10.6576	10.4625	10.6795	8	16	8	17	8	14	8	17	cis
4780605	scl50432.12_512-S	67470	Abcg8	ATP-binding cassette, sub-family G (WHITE), member 8	84.6084	17	3' UTR		GTGCCCGCTGGCTTTATAGGGTAGCTTTTAATTTGGATTTATCTGGGGGC	rs13482732	15	75.107	97.9588	6.08448	6.86266	54	6.98817	42	6.81175	6.80817	6.85219	6.83252	7.01015	7.41261	6.80892	6.86887	14	10	15	10	11	11	14	11	trans
103310470	scl5060.3.1_263-S	NA	9030204H09Rik	9030204H09Rik	35.6453	2	intron 5		ATTCTTAGAAACATAAGATCTAGTGTGTGGTTCAACAAAATATTACACTT	rs6209325	2	91.482	147.747	7.71336	7.20826	30	7.14813	66	6.96328	6.99342	7.03977	7.13304	7.79948	7.31097	7.20903	7.14657	9	15	8	17	6	16	7	18	trans
70309	scl50609.5_226-S	224893	BC011426	cDNA sequence BC011426	55.4919	17	3' UTR		CCGACAAAAACATCCCCTAGCCATCTAAGAAATGAGGAATAACTTTCCAT	rs3664495	9	34.72	59.8848	6.16531	6.4617	28	6.49551	68	6.50461	6.47575	6.46273	6.44826	6.28152	6.54396	6.58329	6.51364	8	16	8	17	6	16	6	19	trans
3780021	scl51015.5.49_29-S	13177	Dci	dodecenoyl-Coenzyme A delta isomerase (3,2 trans-enoyl-Coenyme A isomerase)	24.1652	17	exon 7		GAGGATCAGGTACACAGCAAGGCTCGCTCAGTGATGACCAAGTGGTTAGC	rs3659741	17	12.854	24.5785	6.66496	9.9873	52	10.4222	44	10.4661	10.7085	10.7179	11.0562	9.74766	10.67	9.12103	9.21525	12	12	13	12	13	9	14	11	cis
100840463	scl51491.3.1_12-S	73516	1700086O06Rik	RIKEN cDNA 1700086O06 gene	38.3651	18	putative intergenic		CACCAAGAATCCATTCCAAACGAAAAACCAAGAGGAGACGCGGCAGCTCC	rs13481618	12	79.706	102.93	7.46424	6.9458	55	7.06311	41	6.70927	6.64369	7.30361	7.22476	7.38148	8.06684	6.43924	6.4433	13	11	14	11	13	9	15	10	trans
106420564	scl51933.3_680-S	NA	9430076G02Rik	9430076G02Rik	54.5786	18	putative intergenic		AGGGAGTGTAAGGACATTGGGGGAGGCAACAAAGCCCAGCTACAAAGTAC	rs4229284	12	10.89	25.6839	6.5762	7.74712	43	7.57637	53	7.01538	7.04897	7.23491	7.21698	9.51597	9.136	7.16972	7.22514	11	13	11	14	11	11	10	15	trans
7040193	scl52017.2.1_27-S	117158	Scgb3a2	secretoglobin, family 3A, member 2	43.8921	18	exon 3		CCTGGGCATTTCTGTAGAACATCTGGTGACAGGACTGAAGAAGTGTGTGG	D7Mit222	7	75.643	112.726	6.63986	6.93044	57	7.00721	39	6.92447	6.85213	6.90657	6.94829	7.01771	7.29202	6.88426	6.96489	14	10	15	10	13	9	15	10	trans
100770672	scl52505.1.1_234-S	71588	9130009M17Rik	RIKEN cDNA 9130009M17 gene	40.528	19	5' UTR		GGTTGACCTCAGGTGCTTGCTTTCTAGTTGGATGTGGTCCTGAGGGAAGG	gnf09.106.408	9	68.98	109.546	6.08393	6.80444	58	6.88964	38	6.73391	6.64791	6.74026	6.70937	7.2678	7.744	6.53757	6.51854	15	9	15	10	13	9	15	10	trans
3130452	scl52553.25_587-S	54447	Asah2	N-acylsphingosine amidohydrolase 2	32.0508	19	3' UTR		GAGTTTCTCCTTTCTCACTGGTAACTATCCCACAGTGGCCATTACATCAC	rs3685192	19	40.728	32.1709	19.9062	7.74314	55	7.83131	41	9.21994	8.58665	7.52083	7.31868	7.10273	8.63708	7.23454	7.00259	13	11	14	11	14	8	14	11	cis
940129	scl52683.7_281-S	14537	Gcnt1	glucosaminyl (N-acetyl) transferase 1, core 2	17.3933	19	3' UTR	mCV22280764|17.393318|	TTCCCCTTCCCATGATTTTTGGTTGGTAGAGGCTACGTGGGGTAGATGGG	rs13483545	19	16.674	17.1911	30.1953	10.7987	65	9.65431	31	10.5875	9.6293	9.86484	9.07884	11.7671	8.30547	10.9887	11.1485	17	7	16	9	16	6	16	9	cis
6590338	scl52744.11.1_83-S	12507	Cd5	CD5 antigen	10.7854	19	3' UTR		ACAAGATCGCGGGCCCTGCAGTGGCAGGCCAGCTCCCATATCCCCTATGG	rs3724260	12	85.167	105.12	6.12897	6.80599	45	6.78766	51	6.88795	6.84703	6.68973	6.75821	6.93274	6.73107	6.73776	6.80108	10	14	12	13	11	11	12	13	trans
4610167	scl52795.9.1_6-S	621603	Aldh3b2	aldehyde dehydrogenase 3 family, member B2	3.9807	19	putative intergenic		ATGTTGGAACGCACCAGCAGCGGTGGCTTTGGAGGCAACGATGGCTTCCT	rs3698182	8	48.904	86.4781	8.10771	6.80931	50	6.67502	46	6.49378	6.47553	6.68643	6.57876	7.21801	6.62266	6.91987	6.96957	13	11	14	11	11	11	12	13	trans
4670053	scl52967.8.1_33-S	14773	Grk5	G protein-coupled receptor kinase 5	61.1313	19	exon 10		GCCTGGTTCTGACCATTATGAATGGTGGTGACCTGAAGTTTCACATCTAC	gnf02.006.767	2	4.91	9.74751	7.05509	7.18383	48	7.24525	48	7.07059	6.95691	7.04978	7.0856	7.23299	7.56142	7.41076	7.34475	13	11	13	12	10	12	12	13	trans
2940349	scl53254.5_108-S	50796	Dmrt1	doublesex and mab-3 related transcription factor 1	25.6707	19	3' UTR		GGGGAGGATCTTCCAGAGAAAAGAATTGACTGTATGCCCAAGTTACAATT	rs13475887	1	45.474	61.3315	6.44585	6.84149	50	6.83328	46	6.7464	6.81948	6.8091	6.79783	7.07592	6.87632	6.75007	6.84846	13	11	12	13	12	10	13	12	trans
106370482	scl5346.1.1_302-S	NA	4930442H23Rik	4930442H23Rik	80.5858	10	putative intergenic		CCTGATGTGCAGGTCTATGGAGTGATTCAAGTTTGTGGAATGGACTGAGG	rs3686975	7	73.527	109.771	6.46467	7.18068	54	7.26844	42	7.06899	7.02078	7.18952	7.1612	7.35018	7.71075	7.13364	7.21652	13	11	14	11	12	10	15	10	trans
2970239	scl53499.1.4_164-S	66647	Ndnl2	necdin-like 2	5.50291	19	intron 2		CAAGGACTGGCCCACTCAGTACTGTGAAGCTTTGGCGGATGAGCAGCGTA	gnf09.106.408	9	68.98	109.546	8.19892	7.26638	58	7.42136	38	7.03408	7.04183	7.00836	7.07392	7.78524	8.30596	7.30703	7.31424	15	9	15	10	13	9	15	10	trans
102850735	scl53500.11.1_1-S	225861	B930037P14Rik	RIKEN cDNA B930037P14 gene	5.4961	19	exon 11		AAAGCTCGGACTAGGAACCGAGAAGTACGGCCAGCAGAGAGCCGCCAACA	rs8254378	9	112.921	123.973	6.38883	6.88122	69	6.99702	27	6.77996	6.80158	6.77236	6.77187	7.16211	7.627	6.85728	6.75969	18	6	18	7	15	7	18	7	trans
1240364	scl54488.12.1_33-S	69656	Pir	pirin	159.717	X	exon 11		CAGAAATGCAAAAAATGGTTTTGAGGGGGCCAGAACCTGGAAGTCAAAGA	rs13482732	15	75.107	97.9588	8.227	7.32818	54	7.48386	42	7.12482	7.10331	7.18399	7.20453	7.94603	8.33574	7.20058	7.23189	14	10	15	10	11	11	14	11	trans
4560110	scl54634.28.1_195-S	13497	Drp2	dystrophin related protein 2	129.8	X	3' UTR		CAGAGCTTCTCTGGTGAAGGAACAATTCACTGTAGATGTGCTTCCACCCG	rs6366991	9	68.12	107.874	6.24168	6.81639	62	6.91931	34	6.59034	6.55766	6.78355	6.75117	7.30321	7.75771	6.64933	6.66367	16	8	16	9	14	8	16	9	trans
4480707	scl54746.4.1_97-S	54601	Foxo4	forkhead box O4	97.4623	X	3' UTR		GACCCTACTTTAGAGCTAAGGATTGGTGGCAACACACTCAAGTGTTGAGG	rs3685284	15	69.315	94.0162	7.03351	6.67191	37	6.71504	59	6.57354	6.65578	6.75369	6.67489	6.63255	6.89694	6.72225	6.65947	9	15	9	16	9	13	10	15	trans
5390612	scl55033.2.1_10-S	NA	Cypt6	cysteine-rich perinuclear theca 6	15.6803	X	exon 3		GGGAGCAATCACTTCAAAGAAGAATTAGGAGACAATTGACGCGGAGCCAA	rs13475887	1	45.474	61.3315	6.18996	6.89559	50	6.88442	46	6.80426	6.84221	6.82422	6.86004	7.14805	6.90145	6.81975	6.93534	13	11	12	13	12	10	13	12	trans
102970400	scl6011.1.1_32-S	75653	1700016H03Rik	RIKEN cDNA 1700016H03 gene	45.4168	19	putative intergenic		TAGAGTCGCGGCTGTGTGCAAGCCAAATGTAGAGCACTCGAGAGCCCGGA	rs13477933	4	61.689	116.607	7.13463	6.46259	29	6.47986	67	6.46441	6.44843	6.46369	6.46546	6.35852	6.54466	6.53796	6.4647	7	17	8	17	6	16	8	17	trans
100520168	scl618.1.1_24-S	78338	2900037P16Rik	RIKEN cDNA 2900037P16 gene	13.9266	16	intron 2		CTCCACGCTCCACAAGACAAGAGCCAAATGCCCAGGAAAGTATTGGGGGC	rs13482729	15	73.609	96.9395	6.99474	7.08835	48	7.22733	48	6.97554	6.98457	7.00461	7.07897	7.3114	7.71569	7.10464	7.13009	12	12	13	12	10	12	13	12	trans
4060154	TRAV1_AF259072_T_cell_receptor_alpha_variable_1_132-S	333685	LOC333685	similar to TRAV1	51.3506	14	putative intergenic		TCAGGGTTCAATGGGTTATCCTGGTACCAGCAACGTGAAGGCCACGCCCC	gnf02.006.767	2	4.91	9.74751	6.63886	6.90777	48	6.93085	48	6.86523	6.82625	6.92444	6.86644	6.90718	7.14073	6.93629	6.88509	13	11	13	12	10	12	12	13	trans

## Sheet: Myeloid-specific eQTLs
Illumina_ProbeId	Illumina_Target	Gene_ID	Gene_Symbol	Gene_Description	Start_Probe	Chromosome	Probe_Position	SNP_in_Probe	GN_Probe_Sequence	Marker_name	Marker_Chr	Marker_cM	Marker_MB	logp	mean_B6	n_B6	mean_DBA2	n_DBA2	mean_Expr_Stem_B	mean_Expr_Stem_D	mean_Expr_Pro_B	mean_Expr_Pro_D	mean_Expr_Red_B	mean_Expr_Red_D	mean_Expr_White_B	mean_Expr_White_D	n_Stem_B	n_Stem_D	n_Pro_B	n_Pro_D	n_Red_B	n_Red_D	n_White_B	n_White_D	cis_trans
102350138	GI_38073302-S	226413	Lct	lactase	130.112	1	3' UTR		CGGACTCTGAGAAGCCTGCAAGGCACCCCCATGGAAATGCAGAGGCTGAA	rs6353445	10	81.011	111.098	7.02016	7.11592	44	7.23615	52	6.71169	6.65697	6.71092	6.66705	6.65781	6.61213	8.38318	8.83265	12	12	10	15	11	11	11	14	trans
101450066	GI_38073794-S	380802	LOC380802	similar to Ig heavy-chain V region precursor	114.133	12	putative intergenic		GGAGAGGTGGAAGCACAGACTACAATGCAGCTTTCATGTCCAGACTGAGC	gnf17.035.152	17	19.544	34.6633	9.0147	6.62337	32	6.40799	64	6.39439	6.40145	6.46793	6.3765	6.52835	6.40797	7.10281	6.44566	8	16	8	17	8	14	8	17	trans
104200010	GI_38074118-S	15951	Ifi204	interferon activated gene 204	175.566	1	putative intergenic		GTCTCCTGGCTCCACATGCAACTCTATCAACAACATCTAGCAACCTCCTG	rs13459133	11	84.655	101.274	7.76043	7.60729	50	7.20747	46	6.82928	6.72524	6.73391	6.6906	6.9152	6.84375	9.85822	8.48704	13	11	14	11	10	12	13	12	trans
104210309	GI_38074171-S	210940	4931408C20Rik	RIKEN cDNA 4931408C20 gene	26.6268	1	exon 2		GAGGCTTTGACCACGTCCCCACTGCCACGGGGAACAACCATTCACACAAT	gnf01.018.340	1	9.874	21.4394	15.5857	6.54012	50	6.75161	46	6.53072	6.5551	6.55836	6.5545	6.5534	6.57593	6.51829	7.29165	12	12	13	12	12	10	13	12	cis
106370685	GI_38074604-S	NA	LOC381358		29.8159	2	exon 15		GCTGGCTGATTCCTTCCATCTGCAGCAGTTCTTCCGTGATTCTGATGAGC	rs13483311	18	21.846	38.9115	6.05803	6.88754	48	6.85935	48	6.98538	7.03987	6.64306	6.69132	6.48375	6.54324	7.46649	7.07708	11	13	13	12	12	10	12	13	trans
103060731	GI_38076920-S	NA	LOC381460		101.141	3	putative intergenic	NES10727902|101.141139|mCV23026350|101.141178|	CCTGTGTAGTGAGGGCCAACTACTCGGATCTCAAGCTGCCGTTCTCGGTA	CEL-X_154048891	X	70.905	159.423	6.31007	6.79799	76	6.96069	20	6.56583	6.54172	6.53807	6.5355	6.59143	6.58875	7.45403	8.17679	19	5	20	5	17	5	20	5	trans
100580079	GI_38077113-S	NA	LOC380960		91.5167	15	exon 7		GGGACAAGGAGATTGTGTACCACGTACTTTGCTGCTTGCATTCCCTGGCG	D2Mit102	2	76.664	113.984	6.01374	6.88591	44	7.02096	52	6.71065	6.71797	6.64596	6.6509	6.71129	6.74158	7.4758	7.89019	12	12	11	14	10	12	11	14	trans
104150288	GI_38077773-S	NA	LOC241901		24.4239	3	putative intergenic		GTCAAGTGGCGCCTGATGTGGAGCACGAGGTACGACTACCCTCTGGACAA	rs6241653	1	86.55	134.924	9.45125	6.80428	50	7.04852	46	6.78252	6.8328	6.8848	6.929	6.91496	6.90268	6.64958	7.56407	11	13	12	13	13	9	14	11	trans
102060132	GI_38078295-S	269531	LOC269531	similar to KIAA1529 protein	45.9706	4	putative intergenic	NES09453799|45.970613|	ACTGACTCGGAGGACACCATCAATAACCACCAATAAGACCACCCTGGGCC	rs13477682	4	27.235	46.5616	25.6353	8.111	78	6.91531	18	6.9454	6.60849	7.49798	7.15405	6.90449	6.51951	10.7816	7.41847	20	4	20	5	17	5	21	4	cis
106040372	GI_38078411-S	NA	LOC381026		91.5701	15	exon 27		CACGTGCATTCCAGAAGCGATTTTCAGTCTTCCGCACTTGCGGTCCTTGG	rs13482711	15	67.859	91.8871	14.3225	6.8394	42	6.64459	54	6.63524	6.56105	6.60196	6.5944	6.54242	6.55496	7.5324	6.85516	10	14	11	14	10	12	11	14	cis
103450121	GI_38078780-S	NA	LOC381548		120.107	4	putative intergenic		ACAGATACCAGTCCAGAGAGGTTGCCGTTGTGCCCAGGACCACACAGCCA	rs13481262	11	117.609	119.171	6.5795	6.8628	42	6.9704	54	6.68568	6.62799	6.66859	6.69856	6.70259	6.69724	7.36675	7.80888	12	12	11	14	8	14	11	14	trans
106420039	GI_38080991-S	NA	LOC385982		118.476	X	putative intergenic	NES09779521|118.476411|NES09779523|118.476481|NES09779520|118.476358|NES09779522|118.47648|	TGGTTGCTGGCAGGGTAAGTTCACGGACCAGACGGAACCTCTTTGGGTGC	rs3670828	4	97.609	153.169	6.37121	6.66724	42	6.5867	54	6.49952	6.52168	6.42746	6.47543	6.477	6.50469	7.22384	6.83781	12	12	10	15	9	13	11	14	trans
104570273	GI_38082920-S	NA	LOC381117		84.0429	17	putative intergenic		CAGGGCTTGGAATGGAGGGGGTGGAGTTGAGGAGATCACAGAGGACCTAG	rs13483136	17	63.195	83.6558	7.75305	7.08795	44	6.94944	52	6.99843	6.91304	6.96277	6.95225	7.05604	6.99717	7.32606	6.94615	11	13	10	15	12	10	11	14	cis
102120577	GI_38084191-S	NA	LOC381770		48.3574	6	exon 5	NES13777109|48.357469|	CTGCAGGCTCTGTCCCAGGAGACCACATGAAGTTCCACTGTTCTCTGAGG	rs13478743	6	42.644	48.3349	6.30484	7.48807	50	7.78371	46	8.3173	8.38616	7.10858	7.2412	6.59714	6.5908	7.92453	8.71788	12	12	13	12	12	10	13	12	cis
105220471	GI_38084865-S	17476	Mpeg1	macrophage expressed gene 1	12.5302	19	exon 3		GACAGTCATCCATGGGACAGTAATGGAATGTCAGGAGGGGAAGCTGCTGG	rs13459133	11	84.655	101.274	8.6172	7.15878	50	6.96596	46	6.71451	6.72028	6.88696	6.79706	6.75908	6.74896	8.20323	7.56299	13	11	14	11	10	12	13	12	trans
102450037	GI_38087537-S	101631	Pwwp2	PWWP domain containing 2	139.118	7	3' UTR		GGAACCTAGTCGCATCTCTTCCACATTCCACTCAAAGCATGGGTCCCTGG	CEL-7_126570687	7	117.188	138.771	8.10546	7.18587	31	6.9889	65	7.37193	7.3132	7.18718	7.01502	6.53058	6.58165	7.47671	7.02548	7	17	9	16	6	16	9	16	cis
104570372	GI_38089550-S	234582	Ccdc102a	coiled-coil domain containing 102A	97.7921	8	3' UTR		CTTCGTGCAGAGATGGAACATGGTGAGGGAGGCTTGGTGGTCTGGAAGGG	rs4227350	8	56.972	98.5327	10.0163	8.11365	44	8.59401	52	8.88144	9.3068	7.74761	8.16877	7.7569	7.66714	8.0678	9.04979	11	13	10	15	12	10	11	14	cis
106860458	GI_38089552-S	382045	Gpr114	G protein-coupled receptor 114	97.8314	8	3' UTR		ATGGAAGGCAGCGTGTGGCTCTTCATCCTGGTCCTTCATGTCTGGATGCA	rs4227350	8	56.972	98.5327	13.2699	6.73541	44	7.10945	52	6.70961	6.81376	6.58907	6.81332	6.83995	6.87106	6.78022	7.87157	11	13	10	15	12	10	11	14	cis
101090670	GI_38091607-S	382512	LOC382512	similar to chromosome 6 open reading frame 83, similar to RIKEN cDNA 5630401J11	8.15998	17	exon 6	NES16548697|8.160201|mCV23252495|8.161203|mCV23252507|8.160731|mCV23252506|8.160833|mCV23252496|8.16104|mCV23252519|8.160418|mCV23252518|8.16047|mCV23252529|8.160361|NES16548696|8.160023|mCV23252508|8.16072|	TATTTACCCTGTGTGCTGCTCTGTGGTGGCGGAAGAAGGGGCTGGCCTTA	rs6283871	17	0	3.44114	6.27332	10.4449	56	10.292	40	9.63634	9.67409	10.2419	10.4039	10.1674	10.0725	11.5944	11.0242	13	11	14	11	14	8	15	10	cis
101450064	GI_38093502-S	266459	EG266459	predicted gene, EG266459	88.8346	12	putative intergenic		TGGGCAAGAGTATGCTCAGGTGACCAAAATGCTGGGATGTGGACGGTTGG	rs13481573	12	62.831	87.7981	6.91711	6.49931	46	6.54886	50	6.47056	6.48753	6.49564	6.48721	6.57329	6.51426	6.46222	6.71892	10	14	12	13	11	11	13	12	cis
104730500	GI_38093613-S	385139	LOC385139	similar to CONTRAPSIN-LIKE PROTEASE INHIBITOR 3 PRECURSOR (CPI-23) (SERINE PROTEASE INHIBITOR 1) (SPI-1)	104.386	12	exon 3	mCV22918626|104.385851|mCV22918625|104.385857|	CCTCAGCCAAGTGCAAGCATCCCTTTGATCGCTACCAGACCCGGAAGCAG	rs13481631	12	86.703	106.044	11.5465	6.87659	37	6.67263	59	6.63915	6.61809	6.66105	6.64132	6.66583	6.64381	7.47176	6.78708	8	16	10	15	9	13	10	15	cis
102480121	GI_38096795-S	18730	Pira7	paired-Ig-like receptor A7	3.51739	7	intron 2	NES16178789|3.517413|	TCCGTGGAGCTCCTGGTCTCAGGTGAGGAACCTCAGCCTTCCATAGAATG	rs13482868	17	7.799	10.2375	10.6295	7.31814	52	6.94489	44	6.70246	6.68433	6.66169	6.65329	6.85686	6.75244	8.88374	7.70471	12	12	13	12	13	9	14	11	trans
5700019	GI_59858540-S	497106	Rnase12	ribonuclease, RNase A family, 12 (non-active)	49.979	14	exon 1		TCTCCAGAGGGTCATCAGGGAACCCGACCACAGATGCAGAAAGGTGCATG	D14Mit63	14	23.948	54.3872	19.2398	7.59227	32	7.03743	64	7.0154	6.95671	7.52112	6.91866	7.29891	7.18197	8.54134	7.08441	9	15	9	16	6	16	8	17	cis
2120725	GI_61657931-S	270152	Amica1	adhesion molecule, interacts with CXADR antigen 1	44.8587	9	3' UTR		GGCTGGTGAGGATGGGGAGCAGCCTGGTCTGCCTTGTGCTTTCAAGCTTT	rs4197634	16	50.863	66.791	6.69694	8.08764	55	8.39219	41	7.33203	7.35767	7.31138	7.34076	8.2383	8.2243	9.54433	10.4427	15	9	14	11	12	10	14	11	trans
650408	GI_62000655-S	432552	OTTMUSG00000005491	predicted gene, OTTMUSG00000005491	46.2511	11	exon 3		GGCCTACTCCAAAAGCAGGGGACACCTCATGTGATAGAGGAGGGGTAGAC	rs6329109	11	23.252	43.5762	18.3692	7.11342	37	7.41842	59	7.02518	6.94637	6.98507	7.03614	7.057	7.25622	7.33168	8.52326	9	15	9	16	8	14	11	14	cis
101940152	GI_6679332-I	18729	Pira6	paired-Ig-like receptor A6	3.88597	7	exon 10		GAACCATTGAATCCTCCAGCTGGCCTCCCAAAAGGCCCAACCCACCAATT	rs3724197	7	0.286	15.5291	8.19368	6.75808	71	7.00506	25	6.48106	6.56136	6.47032	6.51032	6.49498	6.51915	7.57212	8.23323	19	5	18	7	16	6	18	7	trans
840377	GI_70778977-S	244853	D930028F11Rik	RIKEN cDNA D930028F11 gene	48.1511	9	3' UTR		CAGCTGTGCCAAGTGCCAGGATGCCCCAGTTACTCCAAGGACATAATCTG	gnf09.042.496	9	26.696	47.9613	18.8839	8.08709	38	7.87037	58	7.0069	6.99989	8.04936	8.04982	9.55599	9.32724	8.31094	7.0548	11	13	11	14	7	15	9	16	cis
1450630	GI_85701607-S	230895	Vps13d	vacuolar protein sorting 13 D (yeast)	144.239	4	putative intergenic		GTGGGGCGCACATCCCACCTCAGTGTTTTAAAGGATCCAGGGCCACTTTG	rs13478031	4	88.73	143.796	6.57134	9.10791	47	8.73407	49	8.87133	8.48794	8.77111	8.58307	9.3182	9.20275	9.47542	8.6751	12	12	12	13	10	12	13	12	cis
2810121	IGHV1S1_J00532_Ig_heavy_variable_1S1_209-S	380823	Ighv1-64	immunoglobulin heavy variable V1-64	116.206	12	putative intergenic		CCTGGACGAGGCCTTGAGTGGATTGGAAGGATTGATCCTAATAGTGGTGG	rs13481642	12	89.814	109.346	10.3989	7.24825	48	6.64818	48	6.63704	6.60532	6.64998	6.57984	7.1637	6.81194	8.39574	6.63219	11	13	12	13	12	10	13	12	cis
3710563	IGHV1S125_AF305910_Ig_heavy_variable_1S125_12-S	NA	LOC217930		116.429	12	putative intergenic	NES17662777|116.4288|NES17662781|116.428852|	CCTGTCAGGAACTGCAGGTGTCCATTGCCAGATCCAGCTGCAGCAGTCTG	rs3706601	18	83.558	77.6744	7.35683	6.63101	50	6.43598	46	6.45428	6.34383	6.36286	6.35336	6.54474	6.50915	7.14889	6.536	13	11	13	12	11	11	13	12	trans
3440575	IGHV1S129_AF304548_Ig_heavy_variable_1S129_110-S	16049	Igh-V	immunoglobulin heavy chain variable region	116.206	12	putative intergenic		CCTGGACGAAGCCTTGAGTGGATTGGAAGGATTGATCCTAATAGTGGTGG	gnf17.035.152	17	19.544	34.6633	8.56721	6.84792	32	6.65808	64	6.56228	6.58243	6.54106	6.57995	6.7074	6.69931	7.58093	6.77346	8	16	8	17	8	14	8	17	trans
2370181	IGHV1S131_AF304551_Ig_heavy_variable_1S131_48-S	16049	Igh-V	immunoglobulin heavy chain variable region	115.691	12	putative intergenic		AGATATCCTGCAAGGCTCCTGGCTACACCTTCACCAGCCACTGGATGCAG	gnf17.035.152	17	19.544	34.6633	8.74469	7.00019	32	6.64202	64	6.61793	6.53512	6.5027	6.45412	6.74841	6.64773	8.13172	6.92584	8	16	8	17	8	14	8	17	trans
70520	IGHV1S15_K00603_Ig_heavy_variable_1S15_188-S	16049	Igh-V	immunoglobulin heavy chain variable region	116.206	12	putative intergenic		CCTAGGTGAAGCAGAGGCCTGGACGAGGTCTTGAGTGGATTGGAAGGATT	rs4140265	12	96.013	113.763	6.58891	6.80845	41	6.59553	55	6.5478	6.47092	6.51563	6.4852	6.79315	6.81189	7.3255	6.6529	10	14	10	15	10	12	11	14	cis
100060193	IGHV1S4_J00534_Ig_heavy_variable_1S4_10-S	16049	Igh-V	immunoglobulin heavy chain variable region	115.82	12	putative intergenic	NES11375372|115.820144|NES11375373|115.820151|	GCACACAGGATCTCACCATGGGATGGAGCGACAATGACATCCACTTTGCC	rs13482947	17	17.736	31.3616	10.7627	6.95453	36	6.73531	60	6.72846	6.67891	6.65035	6.59307	6.79458	6.80929	7.64475	6.87032	9	15	9	16	9	13	9	16	trans
4120717	IGHV1S59_L17134_Ig_heavy_variable_1S59_150-S	16049	Igh-V	immunoglobulin heavy chain variable region	115.292	12	putative intergenic		GGTGGTACTAGCTACAATCAGAAGTTCAAGGGCAAGGCCACATTGACTGT	rs4231033	15	84.903	103.127	6.10865	6.90263	47	6.71516	49	6.4604	6.41896	6.38268	6.41456	6.58036	6.49024	8.19318	7.46784	12	12	14	11	9	13	12	13	trans
104280546	IGHV1S6_J00536_Ig_heavy_variable_1S6_10-S	16049	Igh-V	immunoglobulin heavy chain variable region	115.607	12	putative intergenic	NES11382185|115.606535|	GCACACAGGATCTCACCATGGGATGGAGCGACAATGACATCCACTCTCTC	rs13482947	17	17.736	31.3616	11.421	6.93537	36	6.69788	60	6.67997	6.6247	6.60712	6.61015	6.71402	6.69332	7.74036	6.85794	9	15	9	16	9	13	9	16	trans
1090037	IGHV1S7_J00537_Ig_heavy_variable_1S7_165-S	546230	LOC546230	similar to Ig heavy chain V region 102 precursor	116.251	12	putative intergenic		GCAGAGGCCTGGCCAAGGCCTTGAGTGGATTGGAAGGATTCATCCTTCTG	gnf17.035.152	17	19.544	34.6633	6.90035	6.91401	32	6.66044	64	6.68578	6.65105	6.63987	6.58061	6.86314	6.7748	7.46725	6.65493	8	16	8	17	8	14	8	17	trans
4760717	IGHV2S4_U53526_Ig_heavy_variable_2S4_142-S	16049	Igh-V	immunoglobulin heavy chain variable region	114.327	12	putative intergenic		GAAAGGGTCTGGAGTGGCTGGGAGTAATATGGGCTGGTGGAAGCACAAAT	rs3694890	12	99.319	117.832	7.12578	6.83348	45	7.39867	51	6.82396	7.04804	6.68321	6.70599	6.9507	7.6474	6.87249	8.28481	11	13	11	14	11	11	12	13	cis
1740161	IGHV5S19_AF120461_Ig_heavy_variable_5S19_186-S	NA	LOC380799		114.045	12	putative intergenic		AGGGCCGATTCACCATCTCCAGAGACAATGCCAAGAACAACCTGTACCTG	rs13482947	17	17.736	31.3616	6.69047	7.35387	36	6.86156	60	6.89559	6.64426	6.67993	6.65419	7.14824	7.21275	8.69172	6.9873	9	15	9	16	9	13	9	16	trans
1170524	IGHV5S2_AF290969_Ig_heavy_variable_5S2_113-S	NA	LOC380799		114.045	12	putative intergenic		GTTCGCCAGACTCCGGAAAAGAGGCTGGAGTGGGTCGCAACCATTAGTGA	gnf17.035.152	17	19.544	34.6633	6.94923	6.87197	32	6.40388	64	6.47376	6.27639	6.34169	6.30429	6.80961	6.59034	7.86281	6.46988	8	16	8	17	8	14	8	17	trans
4120446	IGHV5S24_AF120469_Ig_heavy_variable_5S24_99-S	238412	LOC238412	similar to immunoglobulin heavy chain variable region	114.21	12	putative intergenic	NES17650732|114.21024|	GTCTTGGGTTCACCAGACTCCGGAGAAGAGGCTGGAGTGGGTTGCATACA	gnf17.035.152	17	19.544	34.6633	6.61242	6.811	32	6.52651	64	6.56823	6.43954	6.45412	6.453	6.64346	6.55739	7.57817	6.65645	8	16	8	17	8	14	8	17	trans
3360672	IGKV8-18_Y15979_Ig_kappa_variable_8-18_12-S	243469	IgK	immunoglobulin kappa chain variable 8 (V8)	70.2855	6	putative intergenic		CCCATGTCCTCATGTTCTTGCTGCTTTGGGTATCTGATACCTGTGGGGAC	rs13479306	7	43.119	66.3387	7.16115	6.7636	77	6.91254	19	6.65959	6.64285	6.71701	6.66301	6.88927	6.97029	6.80035	7.4894	19	5	20	5	17	5	21	4	trans
6220079	IGKV8-26_AJ235945_Ig_kappa_variable_8-26_14-S	243469	IgK	immunoglobulin kappa chain variable 8 (V8)	70.2855	6	putative intergenic		CTGCTTTGGGTATCTGATACCTGTGGGGACATTGTGATGACCCAGTCTCC	rs13479306	7	43.119	66.3387	6.50545	6.52861	77	6.6496	19	6.48051	6.55501	6.46227	6.45136	6.53459	6.51315	6.63046	7.18623	19	5	20	5	17	5	21	4	trans
1780253	IGKV9-123_AF003295_Ig_kappa_variable_9-123_126-S	243431	EG243431	predicted gene, EG243431	67.884	6	putative intergenic		CTTGTCGGGCTAGTCAGGGCATTAGAGGTAATTTAGACTGGTATCAGCAG	rs6371145	19	48.71	37.1243	9.50695	6.615	62	6.96084	34	6.45638	6.48157	6.41294	6.53767	6.70818	6.59248	6.88977	7.99403	15	9	16	9	16	6	15	10	trans
103440605	ri|2610206P12|ZX00061J13|AK011905|915-S	17967	2610206P12Rik	hypothetical protein	49.3943	9	intron 2		GCAGGGGTCAGTTCAGTGTTTAGTTGGTTACTTTCACAACCCCCAAGGCT	rs4139403	9	16.529	34.3936	7.4065	6.85822	41	6.77436	55	6.67215	6.6948	6.73738	6.71931	6.69207	6.66944	7.34084	6.98896	11	13	12	13	8	14	10	15	trans
104200168	ri|2810434H03|ZX00066O14|AK013239|958-S	NA	Idb2	inhibitor of DNA binding 2	25.6843	12	3' UTR		GAGTGTTGCGGGTGCCTCCTGTGTGCGCGTTTCGGTAATGTGCTTGTGTG	rs4197634	16	50.863	66.791	6.09295	7.81367	55	8.09143	41	7.38191	7.44363	7.24157	7.25933	7.87629	7.92206	8.79472	9.60754	15	9	14	11	12	10	14	11	trans
100520408	ri|4732470M22|PX00051B14|AK028922|3679-S	67647	4930523C07Rik	RIKEN cDNA 4930523C07 gene	161.915	1	putative intergenic	NES15831461|161.914741|NES15831462|161.914751|	CTAGGGTAAGGTGCTTGGGACTTGTGCCTACCTGATCCATCTGGGGACAG	rs6399765	1	105.213	169.099	7.24827	8.3751	51	7.68304	45	7.29694	6.86188	7.89278	7.46916	8.59107	8.28203	9.46954	8.39674	11	13	13	12	13	9	14	11	cis
101450168	ri|4930523M17|PX00033O16|AK019693|2820-S	57874	Ptplad1	protein tyrosine phosphatase-like A domain containing 1	137.399	4	intron 13		TGTACACTGGTAACTCCAGCACTCTGGACATGGAGGCAGGAGGGCTCAGT	rs4224864	4	81.806	137.48	6.01171	6.90784	31	6.73195	65	6.76422	6.68096	6.87017	6.80185	6.71841	6.58894	7.21213	6.83838	8	16	7	18	7	15	9	16	cis
102370041	ri|5330439L06|PX00054N04|AK030628|1840-S	67480	Ccdc49	coiled-coil domain containing 49	97.5727	11	intron 4		GGCCGTGTGCTGCTCTGTCTACGTTCCTCTGTTGTCACTGGTTTGAGACA	rs4197634	16	50.863	66.791	6.64852	6.92564	55	7.1373	41	7.15918	7.25109	6.62744	6.69322	6.975	6.89605	6.93131	7.70759	15	9	14	11	12	10	14	11	trans
106940100	ri|8030411F07|PX00102N21|AK033097|1630-S	16911	Lmo4	LIM domain only 4	144.138	3	intron 3		CCCAACAGGCTTCAGGGCAGCTAATGGAAAGAATTCAGGAGGTCAGGTGC	rs4197634	16	50.863	66.791	7.19551	7.21473	55	7.49426	41	7.42974	7.42992	7.04088	7.16101	7.0821	7.15851	7.2719	8.1854	15	9	14	11	12	10	14	11	trans
102320102	ri|9030216K14|PX00060P23|AK033474|1567-S	27052	Aoah	acyloxyacyl hydrolase	20.809	13	intron 2	NES11366961|20.809007|	CCTCGGGAACCAGTGGTACGATGTCCAATTTCTCAACATCTGTGAAGTGG	rs13481721	13	4.402	20.5721	19.9477	7.05735	57	6.6394	39	6.69211	6.54551	6.69949	6.56018	6.4877	6.46565	8.23616	6.97687	15	9	15	10	12	10	15	10	cis
102650113	ri|9130003P18|PX00026I05|AK033572|2560-S	237625	Pla2g3	phospholipase A2, group III	3.39404	11	3' UTR		GCTACCAACTAAATCACACCCCCAGCTTGAAAAGGGGACCCGTAACCGTG	rs13483244	18	11.493	20.9673	7.8391	6.87362	58	6.97114	38	6.74754	6.73624	6.77037	6.79998	6.84008	6.79563	7.12586	7.51762	14	10	15	10	14	8	15	10	trans
104780195	ri|9630031D17|PX00115K16|AK036056|1674-S	NA	9630031D17Rik	similar to SIMILAR TO RAB7, MEMBER RAS ONCOGENE FAMILY	133.54	1	3' UTR		CCATTCCCTGAGGACTCAAAGCTGCTATCTCAGAGAAAAAAAGGCCAGGG	rs6241653	1	86.55	134.924	6.32661	7.66333	50	7.00012	46	7.39319	6.94483	7.61418	6.96789	7.55947	7.14283	8.01416	6.98677	11	13	12	13	13	9	14	11	cis
103870239	ri|9630038C08|PX00116O10|AK036131|3133-S	71943	Tom1l1	target of myb1-like 1 (chicken)	90.0796	11	intron 4		GCACAGCCTCCTTAGCATGCGTTTTGCGAGTCCAGCTTTGACTTTGGACC	rs13481152	11	72.435	89.8937	8.94965	6.59283	52	7.27426	44	6.66671	7.2785	6.64737	7.30452	6.59019	6.83199	6.46765	7.72498	13	11	15	10	10	12	14	11	cis
102940332	ri|9830148G24|PX00118D14|AK036671|2757-S	319836	E030037K03Rik	RIKEN cDNA E030037K03 gene	175.535	1	putative intergenic		AATTGTGACTAGGGTGTGAAATCCTCACCTGGCTCCTGTCAATAGCTGCC	rs13476250	1	120.702	176.441	8.19908	8.11105	60	7.5949	36	8.04749	7.71221	7.82907	7.77115	7.97654	7.51734	8.56635	7.35727	14	10	16	9	14	8	16	9	cis
102100546	ri|9930036F21|PX00120G24|AK037006|3420-S	18514	Pbx1	pre B-cell leukemia transcription factor 1	170.262	1	intron 3		CTTCCAGTTGAGTGTTGGGAGGCTGGAGAGAGGGAACAGACGGAGGTGTC	rs3704486	4	68.657	125.091	6.32994	6.87122	19	6.64792	77	6.90394	6.90678	6.62305	6.57561	6.42526	6.48284	7.49963	6.60634	4	20	6	19	4	18	5	20	trans
100060102	ri|A130009C12|PX00121K02|AK037344|548-S	171207	Arhgap4	Rho GTPase activating protein 4	70.1596	X	intron 2		GTATGACGCACAGGTCAAAGGTCCCCTTGCAGAGATGCGCTGGCAGTTGA	rs4197634	16	50.863	66.791	7.47442	6.75306	55	6.87207	41	6.89774	6.95394	6.67004	6.70037	6.66457	6.66406	6.75691	7.16588	15	9	14	11	12	10	14	11	trans
105900446	ri|A330040H08|PX00131M06|AK039405|726-S	28240	Trpm2	transient receptor potential cation channel, subfamily M, member 2	77.366	10	intron 3		CCAGGAGTGTTGACAGGCTGAGAGTTGCGGTAGAGTGTAGAAATACCCCC	rs4197634	16	50.863	66.791	9.21534	7.15207	55	7.40153	41	6.76373	6.79964	6.67257	6.66163	6.71051	6.74063	8.42613	9.2347	15	9	14	11	12	10	14	11	trans
101980471	ri|A430077D02|PX00138C07|AK040202|1098-S	102278	Cpne7	copine VII	125.787	8	intron 7		GGACTTGTCTTCCTTTCCAGTCAAGAAACCCTCTGCAGGAATGGGCTGGC	rs3704486	4	68.657	125.091	7.5105	6.97611	19	6.75909	77	6.94372	6.81476	6.47042	6.50622	6.60619	6.5827	7.9048	7.10239	4	20	6	19	4	18	5	20	trans
105390131	ri|A530040J16|PX00141O11|AK079990|1839-S	140792	Colec12	collectin sub-family member 12	44.0248	2	intron 12		GATTCTATCCAGCACCCCGAAGCCTTTCTCCTAACCGGACTAGCTCTCGT	rs3704486	4	68.657	125.091	7.47162	6.77626	19	6.59603	77	6.85117	6.8005	6.5616	6.5355	6.49914	6.48489	7.19564	6.54909	4	20	6	19	4	18	5	20	trans
106020112	ri|A630005A05|PX00143L14|AK041358|2600-S	71720	Osbpl3	oxysterol binding protein-like 3	50.1891	6	5' UTR		GTGTTGGCCCTGCTCTTTATGTGGTGTGTTTGGCGTTTGATGGGCGCTCC	rs3704486	4	68.657	125.091	6.54268	6.97511	19	6.8376	77	6.75251	6.74767	6.76346	6.75582	6.72188	6.81554	7.60977	7.02507	4	20	6	19	4	18	5	20	trans
106370451	ri|A730071F09|PX00152K02|AK043214|781-S	102103	Mtus1	mitochondrial tumor suppressor 1	42.5178	8	intron 3	NES16317600|42.517844|	CTGTGTTGCTGATGCCATTCAGTAGCCTGCAGAAGTCAGGCACACTGGCG	rs3668691	2	124.571	172.381	8.02592	6.88253	43	6.68763	53	6.41122	6.47893	6.45537	6.43825	6.43556	6.42382	8.03767	7.42556	10	14	12	13	9	13	12	13	trans
101990270	ri|A730073O03|PX00661C04|AK080526|1167-S	57915	Tbc1d1	TBC1 domain family, member 1	64.4531	5	intron 3		GCGGCCAGAGTTTGTGCGGTGCCAGAGTCGGGATGCTCGTTTCAAGTACA	rs4197634	16	50.863	66.791	6.02174	7.22221	55	7.53575	41	7.20174	7.30172	6.80883	6.80677	7.13919	7.21975	7.72868	8.74346	15	9	14	11	12	10	14	11	trans
106940301	ri|A830015L23|PX00154H13|AK043656|3328-S	224014	Fgd4	FYVE, RhoGEF and PH domain containing 4	16.3861	16	intron 8		CAATAGCTGGGCCACTCCTGAACCTACACATGGCTAACATACTCCCCTCC	rs3704486	4	68.657	125.091	6.07709	6.81327	19	6.61287	77	6.66841	6.72981	6.55971	6.54559	6.52723	6.48922	7.46226	6.67114	4	20	6	19	4	18	5	20	trans
104480364	ri|B230380O10|PX00161L15|AK046412|792-S	NA	B230380O10Rik		98.7886	4	putative intergenic		CTCCTGGTTCTAGGGGGGCTACCTTCTCTATGACACTGCACCACCACAGG	rs13477860	4	49.068	96.8363	8.43495	7.29666	38	7.20793	58	7.12902	7.08987	7.21072	7.13093	7.28573	7.50323	7.52671	7.09504	9	15	11	14	7	15	11	14	cis
103190070	ri|C530044G15|PX00669H18|AK083075|3151-S	94090	Trim9	tripartite motif protein 9	71.1236	12	intron 8		GAGAGTGTGCGTCAACAGTCTTCCACCAGCCAACCGCGGGACTACAGAAT	rs4197634	16	50.863	66.791	6.33636	6.67042	55	6.9101	41	6.62209	6.65734	6.58077	6.60798	6.61539	6.64763	6.85902	7.65765	15	9	14	11	12	10	14	11	trans
104070706	ri|C730026K03|PX00086P20|AK050205|846-S	14067	F5	coagulation factor V	166.056	1	3' UTR	NES15832528|166.056264|	AGAAACTCCTTCAAGCCTAAACCATTTAGAGCAGGCCCTATAGCATGGGT	rs13476219	1	103.131	168.085	15.0591	8.00084	47	7.4525	49	7.12796	7.00182	7.00939	6.98471	7.10609	6.70313	10.4134	9.10955	10	14	12	13	12	10	13	12	cis
106940372	ri|C730047F11|PX00087B06|AK050423|3305-S	74185	Gbe1	glucan (1,4-alpha-), branching enzyme 1	70.4128	16	intron 15		TAGCAAATGGCACATGAAGCTCTCTCTGAAGTAGAATGGACTCAGCAGCC	rs4202372	16	55.811	72.7923	6.28274	7.23334	53	6.84973	43	7.43336	7.04463	6.82993	6.67298	6.64673	6.60157	7.89765	7.09748	14	10	14	11	11	11	14	11	cis
101570736	ri|C920009A07|PX00178J19|AK083338|2605-S	16170	Il16	interleukin 16	83.5258	7	intron 16		ACCTGCAAGTCAGGGACTCTGGTAGCTCACAGCCAATGAACTGCTTTGCC	rs3142729	2	118.803	169.804	7.17877	7.44326	40	7.21896	56	7.0564	7.02395	6.97689	6.94584	7.02428	6.99017	8.56602	7.91587	10	14	11	14	8	14	11	14	trans
102340451	ri|C920027J16|PX00178P08|AK050643|1784-S	320795	Pkn1	protein kinase N1	86.58	8	intron 4		CTGAAGGGTTGGAGTTGACCGTGCATGGGAGAGGTTGCGGATAGAGGTGG	rs3698182	8	48.904	86.4781	15.4115	6.80615	50	7.67561	46	6.96085	7.52966	6.65594	7.36202	6.71582	7.10365	6.8966	8.54842	13	11	14	11	11	11	12	13	cis
100730300	ri|D030032G01|PX00179L07|AK050903|2816-S	66395	Ahnak	AHNAK nucleoprotein (desmoyokin)	9.08477	19	exon 6		TCCCTAAAGTGGAGGCCAATGTGCAGGCTGGTGCTGGAGAAGGCAAGTGG	rs13459133	11	84.655	101.274	10.175	7.15728	50	6.89539	46	6.69125	6.67546	6.72168	6.67945	6.84162	6.82874	8.33523	7.3616	13	11	14	11	10	12	13	12	trans
104760577	ri|D130015C16|PX00183G19|AK083819|3056-S	NA	D130015C16Rik	DIACYLGLYCEROL KINASE, DELTA (EC 2.7.1.107) (DIGLYCERIDE KINASE) (DGK- DELTA) (DAG KINASE DELTA) (130 KDA DIACYLGLYCEROL KINASE) (DIACYLGLYCEROL KINASE, ETA) homolog [Mesocricetus auratus]	77.3129	14	exon 27		TCCTCACGAAGAGCGGGTGTCCAGTGCCTTACACTCTGTGGAGATGGAGC	rs3706792	14	38.923	77.7249	7.60407	7.14131	41	7.00294	55	6.81781	6.73748	6.7703	6.70994	6.72804	6.7587	8.28618	7.71954	10	14	11	14	10	12	10	15	cis
100780148	ri|D130027H15|PX00183M16|AK083864|2229-S	434317	D130027H15Rik	RIKEN D130027H15Rik	67.7674	8	intron 2		GCATTTGGGGGCCACAGGTCGATACTGTTTGTTTCCGTCTATGGCTGTCC	rs4197634	16	50.863	66.791	10.9259	7.08796	55	7.36785	41	7.21568	7.25452	6.85014	6.88984	6.85991	6.86814	7.38441	8.39286	15	9	14	11	12	10	14	11	trans
104070184	ri|D130051G04|PX00184D22|AK051470|1733-S	216001	Cbara1	calcium binding atopy-related autoantigen 1	59.1467	10	intron 6		GGGCTGACCACTTGGGATTGGATAACCAGTTAAGGGGCTCCTCCCTGTGG	rs4197634	16	50.863	66.791	6.15881	7.47505	55	7.70922	41	7.30073	7.32061	7.01742	7.10234	8.56244	8.51382	7.18739	7.90259	15	9	14	11	12	10	14	11	trans
102260348	ri|D330046C14|PX00193J11|AK084811|1631-S	319565	Syne2	synaptic nuclear envelope 2	76.8095	12	intron 9	NES17595161|76.809541|	GACGTCACAGCAGAATGTAAGCCGTGCCTTTACTGGGAGTAATCTGAGCC	rs4197634	16	50.863	66.791	6.39662	6.65621	55	6.7834	41	6.80268	6.8423	6.5257	6.53763	6.54576	6.54811	6.72445	7.19488	15	9	14	11	12	10	14	11	trans
102320053	ri|D630016K15|PX00196G08|AK052662|1524-S	NA	D630016K15Rik	RIKEN D630016K15Rik	67.4312	10	exon 12		GACAGCCTAGCAGACTTTCAGGAGTGGATGGGCGCCTTCCGGCAACATTT	D11Mit99	11	81.257	99.4649	6.00448	6.72351	51	6.6005	45	6.66799	6.58625	6.68363	6.6095	6.46057	6.50353	7.02853	6.70112	14	10	14	11	10	12	13	12	trans
104920593	ri|E230016G06|PX00210E14|AK087586|3403-S	215114	Hip1	huntingtin interacting protein 1	135.719	5	intron 15		TACGTCTGTAGTTCCAGCCCACAGGATCAGAGGTTCAAGGTCATGCTGGC	rs4197634	16	50.863	66.791	6.40197	7.03588	55	7.13604	41	7.14944	7.14021	6.85236	6.83901	6.83642	6.82123	7.26871	7.71585	15	9	14	11	12	10	14	11	trans
106400035	ri|F630049N15|PL00015K03|AK089229|1852-S	79554	BC002216	cDNA sequence BC002216	154.709	4	3' UTR		CCTGCCCTGGTCAGTAGACCTGTTTCACGGCTTCTGTAGAATATTACATC	rs3720634	4	104.835	154.751	8.75138	6.36192	35	8.16532	61	6.3848	7.82694	6.23783	8.07424	6.42014	8.01569	6.41531	8.69277	10	14	9	16	7	15	9	16	cis
510037	scl00006.1_238-S	57912	Cdc42se1	CDC42 small effector 1	95.3216	3	3' UTR		TCTTTGAGCACAGTCTTCTGGTGGATACTCTCCTGCATCGAGCTACCTTC	rs6371145	19	48.71	37.1243	6.51226	11.9411	62	12.0584	34	11.8965	11.622	11.6589	11.5887	11.2396	11.1799	13.0352	13.4009	15	9	16	9	16	6	15	10	trans
106650369	scl000093.1_57-S	68327	0610007P22Rik	RIKEN cDNA 0610007P22 gene	24.9703	17	3' UTR		TCCATCCCCAGGTCCTACTGCCACTTCTGAATAATGCACACCAGCTTCAA	rs3659741	17	12.854	24.5785	10.1496	8.31599	52	7.491	44	7.93542	7.44441	8.13018	7.67963	7.80936	7.3647	9.28518	7.43939	12	12	13	12	13	9	14	11	cis
106760133	scl000098.1_12_REVCOMP-S	NA	scl000098.1_12_REVCOMP	scl000098.1_12_REVCOMP	115.122	8	putative intergenic		AGCAGGCCCGTCCATCCCCAGGTCCTACTGCCACTTCTGAATAATGCACA	rs3659741	17	12.854	24.5785	10.6222	8.20233	52	7.68441	44	7.80211	7.51692	8.03378	7.75934	8.02032	7.8681	8.87089	7.63509	12	12	13	12	13	9	14	11	trans
107040132	scl0001072.1_33-S	18139	Zfml	zinc finger, matrin-like	83.9474	6	intron 25		CACCCTCACAAAAAGTGGCAGAACCAACAAAAGGCGAAGAGGCCTTCCAA	rs6315445	17	43.201	67.2019	6.26077	7.12697	42	7.13884	54	7.0116	7.13794	7.11463	7.11931	6.99288	7.09533	7.37545	7.1979	11	13	10	15	10	12	11	14	trans
5130301	scl0001664.1_192-S	65962	Slc9a3r2	solute carrier family 9 (sodium/hydrogen exchanger), isoform 3 regulator 2	24.3671	17	3' UTR		TCTCTGAGGGGCCAGAGGATGGGTGTTCCATGACTCAAGAGGGCAGCCTC	rs3659741	17	12.854	24.5785	19.2589	7.04878	52	7.46086	44	7.15299	7.17034	6.88721	6.9581	6.95125	6.96675	7.20004	8.73052	12	12	13	12	13	9	14	11	cis
100840324	scl0001966.1_7-S	NA	scl0001966.1_7	scl0001966.1_7	95.3721	3	5' UTR		GCTGGTTTGGGATTGTGATCTTGTGAGAGCTAGGCTGGTGACTCAAGGCC	rs4197634	16	50.863	66.791	8.13417	6.88441	55	7.08315	41	7.05661	7.00646	6.53991	6.62185	6.68778	6.64527	7.21294	8.00527	15	9	14	11	12	10	14	11	trans
1340195	scl0002049.1_44-S	320832	Sirpb1	signal-regulatory protein beta 1	15.9946	3	exon 5	NES12899958|15.994671|	CTGTTAATTGCTGCCACTGTCATTTACATGCGTAAGAAGCAAAATGCCTG	rs3659988	3	5.439	16.6424	9.81116	6.98871	45	6.83556	51	6.71973	6.68751	6.6685	6.66049	6.77492	6.77038	7.82582	7.18088	12	12	12	13	10	12	11	14	cis
770603	scl0002233.1_3-S	271508	4933408B17Rik	RIKEN cDNA 4933408B17 gene	34.705	18	exon 6		CTTGGCTGGATAAAAGGAAGGACTTGAGTAGTCTGGAATGAGTGCCAGCT	rs13481870	13	50.527	71.4696	8.51597	7.05476	29	6.83004	67	6.62595	6.55835	6.49679	6.57245	6.84019	6.75796	8.10595	7.43806	7	17	7	18	7	15	8	17	trans
100610020	scl0002255.1_1-S	67847	Sncaip	synuclein, alpha interacting protein (synphilin)	53.034	18	intron 11		CCATCTTCCCTCTAATGCGCTGGTTGAAGAGCATCTACGTGACTATGCAC	rs13483363	18	30.918	52.9129	12.2564	6.50161	39	6.6933	57	6.55965	6.63681	6.47056	6.48819	6.40912	6.38686	6.55785	7.21673	10	14	10	15	9	13	10	15	cis
106130600	scl0002507.1_236-S	14114	Fbln1	fibulin 1	85.0795	15	intron 15		AGCCCAGGGACTTGCTCCTGACCGTCAAGATGGATCTTTATCGCCACGGC	rs13482686	15	57.985	85.4558	18.2016	6.86124	35	6.82702	61	7.05238	6.79243	6.907	6.69425	6.68485	6.61782	6.80825	7.20081	8	16	9	16	8	14	10	15	cis
107100347	scl0002617.1_582-S	319636	Fsd1l	fibronectin type III and SPRY domain containing 1-like	53.5887	4	intron 16		TGGACTTGCACTTGGGAATCAGGTTCTGCTCACTTGGACATCCCTGCATC	D4Mit286	4	24.892	43.218	6.22088	9.25362	81	9.24112	15	8.53271	8.71101	9.00667	9.19297	10.0783	10.3087	9.5146	8.61927	21	3	21	4	18	4	21	4	trans
4760576	scl0002647.1_116-S	230751	1810007P19Rik	RIKEN cDNA 1810007P19 gene	125.591	4	3' UTR		TAGCCCTCCCTCAAGAGACTGCCTTAGACCACCCTGGACACGGATGGCTG	rs3704486	4	68.657	125.091	8.12253	7.39013	19	7.03604	77	7.12812	6.91989	7.32216	7.17508	6.66339	6.54495	8.26268	7.46209	4	20	6	19	4	18	5	20	cis
2120403	scl0003060.1_2-S	11486	Ada	adenosine deaminase	163.422	2	exon 7		AGTAAAGAATGGCATTCATCGGACCGTCCACGCTGGCGAGGTGGGCTCTC	rs3696248	2	107.65	164.049	8.56345	7.96788	43	7.72206	53	7.83813	8.13521	7.97465	7.8159	7.05857	7.03171	8.84666	7.91514	12	12	11	14	9	13	11	14	cis
106770079	scl0003134.1_65-S	16181	Il1rn	interleukin 1 receptor antagonist	24.1675	2	intron 2		CCTCGGGATGGAAATCTGCTGGGGACCCTACAGTCACCTAATCTCTCTCC	rs13483363	18	30.918	52.9129	7.21275	7.15381	39	6.99933	57	6.67537	6.64698	6.71578	6.67675	6.6893	6.73751	8.48833	7.87769	10	14	10	15	9	13	10	15	trans
2810152	scl000331.1_58-S	20540	Slc7a7	solute carrier family 7 (cationic amino acid transporter, y+ system), member 7	53.328	14	exon 10		CTTTGTGGGCCTTTCTATTGTGGGTCAGCTTTATCTACGCTGGAAGGACC	D14Mit63	14	23.948	54.3872	6.8804	7.56693	32	7.87029	64	7.1614	7.23546	7.54825	7.59758	7.07253	7.19222	8.41495	9.32528	9	15	9	16	6	16	8	17	cis
105720148	scl0003390.1_0-S	227753	Gsn	gelsolin	35.0888	2	putative intergenic		CTCTTCCAGTGCTTCAGCCGCTGTCATAGCATCTCCTCTCGGAGTGGCTC	rs4170308	16	27.257	32.3916	7.84235	7.07895	56	7.37322	40	6.63291	6.61847	6.69964	6.65786	6.73834	6.71292	8.25518	9.24135	15	9	15	10	12	10	14	11	trans
2450129	scl0003619.1_7-S	140580	Elmo1	engulfment and cell motility 1, ced-12 homolog (C. elegans)	20.1929	13	exon 2		CGTGAAGGTGGCCATAGAATGGCCTGGCGCCTACCCTAAACTCATGGAGA	rs4170308	16	27.257	32.3916	9.48214	7.25793	56	7.27467	40	7.52977	7.36233	7.36715	7.27709	6.86791	6.79205	7.18394	7.63951	15	9	15	10	12	10	14	11	trans
3710528	scl0003779.1_7-S	74732	Stx11	syntaxin 11	12.6344	10	putative intergenic		GCTGCTTTGCTCTTCGCGCGGAGAATGAGGTGTCTTCACACACAGCTCCT	CEL-14_116404928	14	70.623	123.244	6.78208	6.58783	32	6.80412	64	6.29436	6.30525	6.61794	6.58346	6.44022	6.4675	6.99879	7.77151	8	16	8	17	8	14	8	17	trans
103170053	scl000401.1_34-S	380921	Dgkh	diacylglycerol kinase, eta	77.3101	14	intron 29		GGGAGAGTACAAAGAAATCTTCATCCGTCATGACGTCAGAGGGGCTGAAC	rs3706792	14	38.923	77.7249	6.80417	6.80081	41	6.7025	55	6.66082	6.57681	6.68397	6.67015	6.6901	6.6984	7.18001	6.85329	10	14	11	14	10	12	10	15	cis
4730592	scl0004097.1_46-S	60363	Cldn15	claudin 15	137.26	5	exon 6		TCAGCTTCGGTAAATATGGCAAAAACGCATACGTGTAGGAAGCTCTGGCC	rs13478557	5	107.023	139.748	7.00785	7.08965	48	7.01882	48	6.63169	6.62211	6.90336	6.82931	6.5866	6.57165	8.35818	7.8407	12	12	13	12	12	10	11	14	cis
104050095	scl000554.1_19-S	NA	scl000554.1_19	scl000554.1_19	73.7257	8	putative intergenic		ATGCCTGTTGAGCCCCGGCAGCCCGTGCAGCCCGTGCAGCCCATCGCTGG	rs13479838	8	41.794	77.7893	23.0734	7.07853	50	6.83757	46	6.76728	6.71613	6.80174	6.69656	6.71887	6.76076	8.06833	7.12464	13	11	14	11	11	11	12	13	cis
2630014	scl000695.1_0-S	20650	Sntb2	syntrophin, basic 2	109.881	8	exon 4		CCTGATAGCAGGAACACCTTGATCTTACGCTGCAAGGATACGGCCACAGC	rs4197634	16	50.863	66.791	7.28871	6.89239	55	7.06632	41	6.99351	6.93956	6.67678	6.6525	6.67592	6.67037	7.18523	7.94379	15	9	14	11	12	10	14	11	trans
106840451	scl000744.1_106-S	216134	Pdxk	pyridoxal (pyridoxine, vitamin B6) kinase	77.8402	10	putative intergenic		GTCTGCCGGAGTCTAGGATACCAAGAAGTTCTAGCTGTGCACAAGAGAGC	rs13479694	8	22.939	35.6802	14.4407	6.54249	66	6.79477	30	6.44486	6.48738	6.41541	6.47361	6.39137	6.42869	6.90056	7.70523	17	7	17	8	15	7	17	8	trans
520541	scl000746.1_18-S	270084	Aytl1a	acyltransferase like 1A	95.7541	8	exon 3	NES15676185|95.75408|NES15676186|95.754094|	CTCCCAGTCCGTGCTTTACTGGTTGGAATAATTTTGCTGCTCGCATGGCC	rs4227313	8	55.466	94.0022	10.2052	7.18562	47	6.79598	49	6.57198	6.53062	6.993	6.62538	6.51567	6.49383	8.79602	7.39767	12	12	12	13	12	10	11	14	cis
2970647	scl000949.1_9-S	14268	Fn1	fibronectin 1	71.5264	1	exon 42		CCTGAACCAGCCTACAGATGACTCATGCTTTGACCCTTACACGGTTTCCC	rs13481187	11	82.128	100.468	15.6088	7.74831	54	7.40616	42	6.72425	6.74987	6.7492	6.73476	7.00792	6.99482	10.4246	9.0245	14	10	15	10	11	11	14	11	trans
5550685	scl00095.1_110-S	83382	Siglece	sialic acid binding Ig-like lectin E	43.5274	7	exon 2	mCV22873523|43.527373|	CCTGGACTGGTACCTCTGTGTCATTTTTGAGCACCAACACTACGGGTTCC	rs8271728	7	33.101	43.678	6.9878	6.62308	57	6.49614	39	6.43038	6.4167	6.37112	6.40099	6.35972	6.36769	7.28391	6.78299	14	10	14	11	14	8	15	10	cis
4050195	scl000950.1_13-S	104086	Cyp27a1	cytochrome P450, family 27, subfamily a, polypeptide 1	74.6652	1	exon 3		GGACAACCTCCTTTGGGACTTACACCAATGTGAATCTGGCTAGTGCCCCA	D11Mit99	11	81.257	99.4649	9.70138	6.58599	51	6.48345	45	6.47981	6.46798	6.37257	6.41119	6.33777	6.35487	7.12111	6.69115	14	10	14	11	10	12	13	12	trans
4920315	scl0011421.2_89-S	11421	Ace	angiotensin I converting enzyme (peptidyl-dipeptidase A) 1	105.805	11	exon 15		CTCTACAACATCCGTAACCATCACAGCCTCCGCCGGCCCCACCGTGGGCC	rs3722313	13	21.143	41.4538	6.23629	6.83563	54	6.90572	42	6.74177	6.74071	6.73156	6.71926	6.83359	6.77902	7.02148	7.36627	13	11	13	12	14	8	14	11	trans
2630746	scl0012659.1_5-S	12659	Ovgp1	oviductal glycoprotein 1	106.115	3	exon 12		CTGAGGTAGAAACGTACTCCCAAGATGGGTGAAATTGGTCTTCCAGCTCT	rs6259798	3	59.655	107.599	8.81746	7.74919	55	8.18751	41	7.20131	7.50673	7.11014	7.19139	7.52796	7.85658	8.98436	10.3965	13	11	13	12	14	8	15	10	cis
3780047	scl0014191.2_145-S	14191	Fgr	Gardner-Rasheed feline sarcoma viral (Fgr) oncogene homolog	132.274	4	3' UTR		CCTCTGTGGAGAAGCTGGTAGCTGACATGCCTCTGTTTGGAAACCAGGAG	rs13477991	4	80.065	133.152	16.377	7.52396	31	8.12493	65	6.68423	7.05561	6.52877	6.71382	6.71572	7.23648	9.69035	11.5933	7	17	8	17	7	15	9	16	cis
1940390	scl0014727.1_108-S	14727	Gp49a	glycoprotein 49 A	51.1723	10	exon 7		TCCTCATCGGATACCAGTGTCGTCACAAAAATAAGGCTAATGCTTCTGTG	rs6311474	2	104.655	161.737	6.93325	7.11125	40	6.98013	56	6.39686	6.41281	6.39175	6.39236	6.42693	6.39738	9.23597	8.56429	11	13	11	14	8	14	10	15	trans
2190725	scl0014964.1_100-S	14964	H2-D1	histocompatibility 2, D region locus 1	34.8752	17	3' UTR		GGAGCCTCCTTCATCCACCAAGACTAACACAGTAATCATTGCTGTTCCGG	gnf17.035.152	17	19.544	34.6633	10.9141	7.09949	32	13.2281	64	7.86198	13.6064	6.87861	12.8757	6.7904	12.1384	6.86699	14.1219	8	16	8	17	8	14	8	17	cis
6770192	scl0015446.2_268-S	15446	Hpgd	hydroxyprostaglandin dehydrogenase 15 (NAD)	59.2127	8	3' UTR		AAATGATTCACTTCGTGTGTTTGCACTTCAAAAGCGGGAAGCTCCTTTAC	rs13479814	8	39.714	71.2505	6.26601	7.49253	44	7.26373	52	7.08571	7.02587	7.0263	6.98656	7.55615	7.39216	8.42951	7.61593	11	13	12	13	11	11	10	15	trans
3140026	scl0017967.2_96-S	17967	2610206P12Rik	hypothetical protein	49.2697	9	intron 16		CCTTGGTCTCATTGCTTTTCTCTGCGGTGACTCTTCTTCTGCTCTGATAG	rs6399406	9	22.505	42.9969	6.00829	6.70109	32	6.79766	64	6.55869	6.56851	6.58942	6.53928	6.5051	6.52008	7.13391	7.50429	9	15	9	16	6	16	8	17	cis
2940056	scl0018726.1_33-S	18726	Pira3	paired-Ig-like receptor A3	3.51583	7	intron 2		CAGGAATCTATGAACACTATGACCCCAGGCTCTCAGCACTGCCCAGCCCT	rs4197634	16	50.863	66.791	6.10792	7.01487	55	7.1477	41	6.76778	6.77878	6.79446	6.76769	6.91594	6.94621	7.58483	8.01273	15	9	14	11	12	10	14	11	trans
4210465	scl0018728.1_38-S	18728	Pira5	paired-Ig-like receptor A5	3.44372	7	intron 4		GGTCTCCCAAAAGGCCCATCCCACCAATTCCCACAGAGAACAAGGATCAC	rs3724197	7	0.286	15.5291	10.7896	7.48968	71	7.99372	25	6.91786	6.99873	6.90284	6.88679	7.0495	7.25719	9.07137	10.4427	19	5	18	7	16	6	18	7	trans
70066	scl0018844.1_135-S	18844	Plxna1	plexin A1	89.2847	6	3' UTR		GCTTGGCAAGAGCTGCTAGTGGTTTTCCTGAGAGAGAGGTGGCCTCTGAG	rs3695682	2	70.182	101.521	7.27361	6.32367	35	6.34714	61	6.35271	6.31201	6.35146	6.31271	6.37372	6.30031	6.22237	6.45549	9	15	9	16	8	14	9	16	trans
2970746	scl0020019.1_252-S	20019	Rpo1-4	RNA polymerase 1-4	71.9088	6	3' UTR		GCCAGACCGTTTCTATTTTTGTCCACTGTTATTCCAGCGTGGGCTGAGTA	rs3673305	6	57.219	71.8501	13.9071	10.9757	61	10.7845	35	11.2131	11.2126	11.6216	11.7687	9.94821	10.3451	10.9924	9.90781	16	8	16	9	14	8	15	10	cis
2470609	scl0020750.1_112-S	20750	Spp1	secreted phosphoprotein 1	104.681	5	3' UTR		GTTGTTTCATGCAAACACCGTTGTAACCAAAAGCTTCTGCACTTTGCTTC	rs13478442	5	70.741	106.581	14.496	7.35681	53	6.89112	43	7.53504	7.45798	6.82256	6.57976	6.67176	6.58784	8.38415	6.95758	14	10	13	12	13	9	13	12	cis
5290253	scl00209760.1_40-S	209760	Tmc7	transmembrane channel-like gene family 7	118.327	7	3' UTR	NES11582876|118.32735|	TGCGGCTCTCTAACGGGTGTGTGTTAAACTCCTGATTCCGTGTCTTGAAA	rs6305308	7	79.762	118.446	15.7703	7.16027	71	6.75563	25	6.66282	6.52845	6.67046	6.47087	6.93755	6.65552	8.3727	7.28025	18	6	19	6	16	6	18	7	cis
6760050	scl00215474.2_178-S	215474	Sec22c	SEC22 vesicle trafficking protein-like C (S. cerevisiae)	121.532	9	3' UTR		GCAGCTTCCTCGGACGTGAACTTCAGCCTCACGTCAATGTTGATCTCACG	rs13480455	9	108.933	120.867	12.1097	8.06778	69	7.74364	27	7.54347	7.27441	7.8224	7.51817	7.55813	7.7174	9.26218	8.39754	18	6	18	7	15	7	18	7	cis
4560494	scl0021825.1_197-S	21825	Thbs1	thrombospondin 1	117.815	2	exon 21	NES09026578|117.815437|NES09026579|117.815529|	CAGATGGCGTCTCAGCCACAGGCCAAAGACCGGTTATATCAGAGTGGTGA	rs3685813	11	85.537	102.611	7.87426	6.95092	49	6.68084	47	6.66473	6.64444	6.5411	6.49956	6.45392	6.47298	8.03876	7.09129	12	12	14	11	10	12	13	12	trans
540687	scl0022427.2_165-S	22427	Wrn	Werner syndrome homolog (human)	34.7004	8	3' UTR		ACCAGACTCCAGGCTCTTCTTCTCCTGAACTCATCCACACAACGAGAACA	rs13479694	8	22.939	35.6802	11.5563	10.4095	66	10.3979	30	9.8794	9.8979	10.6497	10.9675	11.0125	11.2398	10.1675	9.52932	17	7	17	8	15	7	17	8	cis
6940092	scl00231986.2_210-S	231986	Jazf1	JAZF zinc finger 1	52.6985	6	3' UTR		AGTGGCCTACATCTGGATCGTCCTGGAGCTTCTCTCACCGACAGTACCAT	rs13459133	11	84.655	101.274	6.2721	6.71652	50	6.63111	46	6.66973	6.65784	6.48007	6.51417	6.56345	6.57994	7.13568	6.76498	13	11	14	11	10	12	13	12	trans
6520253	scl00235574.1_8-S	235574	Atp2c1	ATPase, Ca++-sequestering	105.27	9	3' UTR	NES14217485|105.269809|	CATTGATAGGAGAGTTCTGTTGTTTGTGTCTGTACTACTGAAGCACGAGC	rs6286924	9	60.131	101.897	9.3267	8.06413	62	7.22515	34	7.65112	6.97099	7.77744	7.00374	7.28451	6.91057	9.44599	7.9521	16	8	16	9	14	8	16	9	cis
3710711	scl00241452.2_214-S	241452	Dhrs9	dehydrogenase/reductase (SDR family) member 9	69.2038	2	3' UTR		GATGGCCTCCTGAATCCTTGCCAAAGGAGACAGTTCTGTTACACTTGCCC	CEL-14_116404928	14	70.623	123.244	6.31693	6.61358	32	6.7779	64	6.36095	6.35826	6.31763	6.28867	6.41287	6.44432	7.36289	7.93682	8	16	8	17	8	14	8	17	trans
1230711	scl00244183.1_117-S	244183	A530023O14Rik	RIKEN cDNA A530023O14 gene	104.232	7	5' UTR		AAAAAACATACCAACCTCCAGATCTGAACAGCATGCTACAATCATTTCAA	rs13479447	7	69.433	105.637	9.80752	6.79666	58	6.47284	38	6.48061	6.29087	6.27618	6.3109	6.3772	6.33099	7.90196	6.99681	14	10	15	10	13	9	16	9	cis
2510050	scl00257632.2_203-S	257632	Nod2	nucleotide-binding oligomerization domain containing 2	91.5783	8	3' UTR		ATGCTTTAGGACATGGAGTTGGGGCTTGGAGGCTTGCAGGGGACAAAACC	rs13479907	8	53.725	92.2715	17.3052	6.79587	43	7.07317	53	6.75153	6.81573	6.70045	6.71424	6.71005	6.73183	7.04402	7.88162	11	13	11	14	11	11	10	15	cis
2850138	scl0026570.2_279-S	26570	Slc7a11	solute carrier family 7 (cationic amino acid transporter, y+ system), member 11	50.4682	3	3' UTR	NES12919518|50.468196|	GTACCTGGGCTATCATTCCTCTACCACGTTTCTTATTATGACTGAGAACC	CEL-3_46812824	3	25.12	46.9057	11.662	6.74496	38	6.60822	58	6.49862	6.51225	6.60053	6.5052	6.60531	6.58175	7.30694	6.81461	9	15	10	15	10	12	9	16	cis
6020593	scl00319236.1_170-S	319236	9230105E10Rik	RIKEN cDNA 9230105E10 gene	104.222	7	exon 2		TCTCATTGAAGAGGTGGCCCAGGAGTACAAGGAGCAGCTGCAGGTAGTTC	rs13479447	7	69.433	105.637	9.48972	8.38123	58	7.19526	38	8.27809	7.43017	7.76828	6.78165	7.66134	6.8138	9.63104	7.77525	14	10	15	10	13	9	16	9	cis
5080181	scl00329912.1_59-S	230597	Zfyve9	zinc finger, FYVE domain containing 9	108.136	4	putative intergenic		GGTCCTGTGGACTTCTACGGTCTTAGTCTTGTACTCGGGTGATGTCTTCT	rs3703981	4	22.463	35.4987	7.60148	7.16382	72	7.08837	24	6.98213	6.93056	6.80034	6.78061	6.76832	6.94639	8.09084	7.58659	19	5	19	6	16	6	18	7	trans
5860315	scl0054712.2_43-S	54712	Plxnc1	plexin C1	94.2245	10	exon 29		CAGAACAGCAACTGGGGAAGGAAGCACCAACCAATAAACTTCTCTATGCC	CEL-14_116404928	14	70.623	123.244	6.15553	6.95657	32	7.09124	64	6.867	6.93008	7.08846	7.0246	6.6758	6.6565	7.195	7.66756	8	16	8	17	8	14	8	17	trans
6220358	scl0058239.1_184-S	58239	Dexi	dexamethasone-induced transcript	10.4439	16	3' UTR		AGGTTGACAGAACTGAGATACTGCACTGGGAAGGCCATGCTTCCCTGGCT	rs4161857	16	5.129	11.875	17.4393	7.41308	41	7.79216	55	8.0141	8.11188	7.77651	7.72669	6.75138	6.84186	7.17649	8.25612	10	14	10	15	11	11	10	15	cis
100070041	scl0064009.1_89-S	64009	Syne1	synaptic nuclear envelope 1	5.32449	10	exon 56		CCGATGCTCAGATATACCAACGGTCCTCCTCCACTCTGAAGCAAGCAGAC	rs13483313	18	22.419	39.7888	6.07663	7.9248	45	7.80534	51	7.33762	7.33063	7.31016	7.47456	7.94911	8.24685	9.15818	8.2064	11	13	12	13	11	11	11	14	trans
2100672	scl0067326.2_320-S	67326	1700037H04Rik	RIKEN cDNA 1700037H04 gene	130.838	2	3' UTR		CCCCTACCCCCTCAGGTCTGTGGTACTTGGTTTTTAAATGACTGGTTGGG	mCV25034641	2	82.469	131.353	9.19909	12.0935	33	12.253	63	11.7115	11.5006	12.0413	12.078	13.4101	13.2988	11.6498	12.0875	9	15	9	16	6	16	9	16	cis
580017	scl0067896.2_111-S	67896	Ccdc80	coiled-coil domain containing 80	45.0467	16	exon 9		CTGGGGATGCGCTGCCCAGAAGATGAGTATGCAGGATATGGTTACCATAG	rs4179504	16	36.856	44.1788	21.9963	7.05801	61	6.68668	35	6.69836	6.63484	6.70939	6.66397	6.68279	6.63961	8.07117	6.80253	16	8	16	9	13	9	16	9	cis
2060452	scl0068339.2_100-S	68339	Ccdc88c	coiled-coil domain containing 88C	101.371	12	intron 7		GCCAGCATTTGAAGTAGGCTGTAGATGTCATTCGTTGCATTTAGAGGCCC	rs3690738	12	79.133	102.285	7.34075	7.24925	59	6.68855	37	7.00583	6.86713	6.95584	6.50445	7.32216	6.74507	7.67353	6.64447	14	10	15	10	14	8	16	9	cis
103800576	scl0070040.1_94-S	70040	2610037D02Rik	RIKEN cDNA 2610037D02 gene	96.0188	15	putative intergenic		GTCCATGTGGTCCTAAGGTAACAGGGGTAGATTTACAGTATGGGCGGGAG	rs13482729	15	73.609	96.9395	9.53428	7.00581	48	6.95488	48	6.81189	6.85075	6.83384	6.83861	7.05971	7.14018	7.31533	6.98999	12	12	13	12	10	12	13	12	cis
3610100	scl0071791.2_113-S	71791	Cpa4	carboxypeptidase A4	30.5415	6	3' UTR		CTCCTCCTTGCCCCATCTTCCCAGTAGTGGTATGCAGCTCAGGAACACAC	CEL-7_6264134	7	0	11.2371	7.28662	6.89688	68	6.87079	28	6.85405	6.88169	6.69549	6.74767	6.73916	6.77417	7.29205	7.05821	18	6	17	8	16	6	17	8	trans
106900450	scl0073338.1_268-S	73338	1700041B20Rik	RIKEN cDNA 1700041B20 gene	126.83	2	putative intergenic	mCV23167418|126.830308|	CCTGCTTTCCAGGTAAAAGGATGCGGTGATGCCTCTGTGCTGGTGGGAAT	rs6280404	2	81.033	127.707	15.4856	9.98867	41	10.2265	55	9.7441	9.72079	10.3037	10.2389	9.79814	9.61271	10.0568	11.2973	11	13	11	14	8	14	11	14	cis
2340390	scl0073458.2_13-S	73458	1700055N04Rik	RIKEN cDNA 1700055N04 gene	3.97005	19	putative intergenic		CTGTGAACACCCCATTTCTGGAATTTTTTCTGAGCTACCTGTAGCCAGGC	gnf11.035.919	11	17.828	34.9836	6.32779	6.66303	38	6.69227	58	6.46758	6.42694	6.44902	6.43313	6.56487	6.53542	7.08887	7.41104	9	15	10	15	8	14	11	14	trans
6770672	scl0075533.2_243-S	75533	Nme5	expressed in non-metastatic cells 5	34.6918	18	exon 5		GCCAACCCTACTTCAAGGACTCACAGAGCTTTGTAAGGAAAAGCCACCAG	rs13483299	18	20.66	36.246	6.54641	6.89553	49	6.79836	47	6.80649	6.75571	6.84506	6.81627	6.76554	6.79732	7.14133	6.82751	11	13	13	12	12	10	13	12	cis
6130181	scl0077721.2_286-S	77721	Mrps5	mitochondrial ribosomal protein S5	127.295	2	3' UTR		CTGACAGCACCCGGAGGACACGCCACTCTCACTTTTTATTTTAAAAAAAG	rs6280404	2	81.033	127.707	12.8951	10.6666	41	10.996	55	10.9888	11.2679	11.5316	11.5992	10.5659	10.5159	9.55274	10.6207	11	13	11	14	8	14	11	14	cis
2760014	scl011536.1_57-S	11536	Admr	adrenomedullin receptor	127.153	10	3' UTR		AGTACACTATTTGTTTGGGTACTGATGTCTAAGGGAGCCACACCGGTGGG	rs13480818	10	98.528	126.122	15.58	6.70513	41	6.95094	55	6.69764	6.76433	6.6815	6.68514	6.71552	6.67483	6.72482	7.5934	10	14	10	15	11	11	10	15	cis
50100	scl011813.3_68-S	11813	Apoc2	apolipoprotein C-II	18.8353	7	5' UTR		GGGGGCCCTCCAGAGCTATAAAGCCTGCCAACCCACTGGAGTACTGGAGT	rs3151902	3	17.504	36.7955	6.01612	7.80349	28	7.6296	68	7.02152	7.07074	7.16372	7.13194	7.48451	7.55711	9.28675	8.78363	7	17	7	18	6	16	8	17	trans
2120332	scl012655.1_87-S	NA	Chi3l3	chitinase 3-like 3	106.276	3	3' UTR		TGCATTCTGCATCATGCTTCCATGGAGAATAATAGAAATAAGTCATGAAC	rs13477309	3	58.783	105.598	19.7077	7.54985	59	7.14421	37	6.77602	6.73323	6.70569	6.70268	6.95981	6.91649	9.51877	8.31763	14	10	14	11	15	7	16	9	cis
1940647	scl014979.1_326-S	14979	H2-Ke6	H2-K region expressed gene 6	33.6365	17	3' UTR		GTGGCTCAGGCATGCTGAATATGGAAGGCAGGGGTGCTTGTGACCCTAAT	gnf17.035.152	17	19.544	34.6633	18.5828	11.2544	32	10.998	64	11.9278	11.9078	11.2307	11.2708	10.3876	10.3243	11.4716	10.4237	8	16	8	17	8	14	8	17	cis
1240092	scl0170744.1_200-S	170744	Tlr8	toll-like receptor 8	162.587	X	exon 2		GTAAGAGCTCCATCCTCCAGTGGCCCAACAATCCCAAAGCAGAAAACTTG	CEL-14_116404928	14	70.623	123.244	7.8905	6.63294	32	6.76805	64	6.5487	6.52374	6.49849	6.46839	6.55169	6.56267	6.93289	7.4668	8	16	8	17	8	14	8	17	trans
6200672	scl018726.6_5-S	18726	Pira3	paired-Ig-like receptor A3	3.49828	7	exon 6	NES16160163|3.498321|	TTCACCAGCTCACTGGACACAGAGCATATATCTTCTAGTAGACAGTACCG	rs3724197	7	0.286	15.5291	10.0878	7.51625	71	7.02842	25	6.94057	6.85365	6.92058	6.91378	7.06824	6.90401	9.11779	7.37452	19	5	18	7	16	6	18	7	trans
2760465	scl019201.10_5-S	19201	Pstpip2	proline-serine-threonine phosphatase-interacting protein 2	78.0774	18	exon 11		GGCTCAGGAATGTGAACGAATCAACTTCTTCCGGAATGCACTGTGGTTGC	CEL-14_116404928	14	70.623	123.244	6.92736	6.84667	32	6.98103	64	6.60996	6.56801	6.65249	6.64856	6.55656	6.56501	7.56767	8.04482	8	16	8	17	8	14	8	17	trans
2940020	scl0193385.12_50-S	193385	6330500D04Rik	RIKEN cDNA 6330500D04 gene	24.7091	13	exon 14		GCAGTACAAAGAGTTCCAGGATCTGAACCAAGAAGTCACTCACTTGGATG	rs6384035	14	69.694	120.269	7.03367	6.92696	36	7.06396	60	7.07989	7.0597	6.7293	6.71796	6.64116	6.64558	7.25746	7.75388	9	15	9	16	9	13	9	16	trans
6380735	scl019702.11_22-S	19702	Ren2	renin 2 tandem duplication of Ren1	135.187	1	exon 9		CACCCTCCCCGACATTTCCTTTGACCTGGGAGGCAGGGCCTACACACTCA	rs13476148	1	89.449	144.782	8.39517	6.90137	53	7.00225	43	6.81849	6.86573	6.82277	6.8588	7.05764	6.99695	6.88913	7.31153	12	12	13	12	14	8	14	11	cis
5890070	scl020655.4_35-S	20655	Sod1	superoxide dismutase 1, soluble	90.114	16	exon 5		CGGTGTGGCCAATGTGTCCATTGAAGATCGTGTGATCTCACTCTCAGGAG	rs4217722	16	72.904	90.4985	7.44547	12.7383	55	12.5674	41	12.6875	12.6169	13.547	13.7343	12.8544	12.8143	11.8809	11.0989	13	11	15	10	12	10	15	10	cis
2260100	scl0214854.1_16-S	214854	0910001L17Rik	RIKEN 0910001L17Rik	36.2103	1	3' UTR	NES14283213|36.210287|NES14283216|36.21032|	CCCAGTTTTATAAACCTGTGGCCAGAGGAGGTCAGAGAACCTCCAACCAG	rs13475816	1	24.42	37.5025	6.97313	7.4633	45	6.98331	51	7.43192	6.96681	6.9989	6.64833	6.66301	6.56665	8.65136	7.7131	11	13	11	14	11	11	12	13	cis
1410524	scl021897.1_62-S	21897	Tlr1	toll-like receptor 1	65.2041	5	exon 3		CCATCCCTACCAATTACCACAAGCTCAAAACTCTCATGTCACGAAGGACC	gnf05.060.451	5	45.477	66.4346	9.72719	6.51865	44	6.27945	52	6.31212	6.21683	6.38767	6.25821	6.39176	6.21653	6.99064	6.41127	12	12	12	13	9	13	11	14	cis
630025	scl0219131.1_319-S	219131	Phf11	PHD finger protein 11	58.231	14	3' UTR		CCCTGGGTTTATGCTCACTATCATACCAGATTGCCAATATTTAGCACACT	D11Mit99	11	81.257	99.4649	6.40473	6.94189	51	6.78285	45	6.78175	6.66994	6.52025	6.51161	6.63477	6.63237	7.80469	7.27606	14	10	14	11	10	12	13	12	trans
6180129	scl0226245.6_144-S	226245	9930023K05Rik	RIKEN cDNA 9930023K05 gene	56.5397	19	3' UTR		CTCGATCTTCATGACTCTTGAGTTCTGAGCGGTTCGGGGAACAGAACCAC	rs13483686	19	75.096	56.1394	17.6698	6.55297	51	6.96841	45	6.45855	6.5178	6.46211	6.56122	6.40796	6.458	6.91076	8.07893	13	11	13	12	13	9	12	13	cis
6980368	scl0226255.12_147-S	226255	Atrnl1	attractin like 1	58.1863	19	3' UTR	NES13493396|58.186344|mCV23460251|58.18635|	AATGAAAGAGTTGCGCAGTTTGTTTAATTGCCAACGAGGAAGGTAGACCA	rs6191324	19	82.035	59.3751	11.3023	6.71995	43	6.42961	53	6.67634	6.36094	6.57374	6.44162	6.44474	6.44455	7.2315	6.46695	11	13	11	14	11	11	10	15	cis
940139	scl0244183.1_172-S	244183	A530023O14Rik	RIKEN cDNA A530023O14 gene	104.229	7	3' UTR	NES11620356|104.229375|	GAGAGCACTTACAGGGCAGCAAGTAGAATCCAGATGTGGCATCACACCCT	rs13479447	7	69.433	105.637	33.1134	7.69117	58	6.71559	38	6.97733	6.34557	6.56722	6.36789	6.62403	6.46218	10.2365	7.76645	14	10	15	10	13	9	16	9	cis
50300	scl0244183.3_17-S	244183	A530023O14Rik	RIKEN cDNA A530023O14 gene	104.232	7	5' UTR		GCCCCAAATGATCCCGAAAAAAACATACCAACCTCCAGATCTGAACAGCA	rs13479447	7	69.433	105.637	23.955	7.29309	58	6.65807	38	6.81269	6.44641	6.48459	6.48489	6.50927	6.38682	9.10826	7.35694	14	10	15	10	13	9	16	9	cis
2260722	scl0271639.32_7-S	271639	Sacy	soluble adenylyl cyclase	167.412	1	exon 34		CTCAGCCTCCGAGTTAACAGGAGATCAATGGCTTCAGACAGTCTTGAGTC	D1Mit200	1	93.756	152.08	15.16	6.60424	54	6.73416	42	6.56989	6.52071	6.54841	6.55225	6.55497	6.63278	6.7388	7.22265	12	12	14	11	14	8	14	11	trans
6550053	scl0319179.1_306-S	319179	Hist1h2be	histone cluster 1, H2be	23.5912	13	3' UTR		GACTGTCTGCTGTGCACTGGCATGTGTACCTCCAAGCCTGCTGCTGTACT	rs3668691	2	124.571	172.381	6.69621	7.42734	43	7.27039	53	6.86273	6.98579	6.89068	6.99852	6.97553	7.01162	8.77337	8.10751	10	14	12	13	9	13	12	13	trans
100730441	scl0319401.1_141-S	319401	D330026I07Rik	RIKEN cDNA D330026I07 gene	38.5426	16	intron 7		GTTGGTGAACAAAGGCCGTATGGCTACACTCACATGTAGATCCGGAACAC	rs4176333	16	33.487	39.4127	6.97201	7.19025	57	6.80796	39	7.31119	6.93315	6.97434	6.82134	6.62498	6.53046	7.73743	6.95941	15	9	15	10	12	10	15	10	cis
103390136	scl0320160.2_30-S	NA	D130048C09Rik		37.2467	1	5' UTR		GGGAGACACTATTCACTCCTTGCAGGTCTGCTTCACTATGCTTGTCTCTC	rs4197634	16	50.863	66.791	10.599	6.92608	55	7.13744	41	6.93263	6.94505	6.80777	6.82142	6.78585	6.77622	7.15758	7.93924	15	9	14	11	12	10	14	11	trans
105690735	scl0320337.2_3-S	320337	A130024P18Rik	RIKEN cDNA A130024P18 gene	194.909	1	putative intergenic	NES10636046|194.909303|	GCTCTGTTGTTTGTAATACAGTGTGGGTAGTTGTAGGACTTTTTTGGCAT	rs13476313	1	143.957	195.862	13.3996	7.09293	56	6.73864	40	7.06301	6.78865	6.72154	6.66236	6.71551	6.59496	7.79418	6.90857	14	10	15	10	12	10	15	10	cis
3130746	scl0320832.1_104-S	320832	Sirpb1	signal-regulatory protein beta 1	16.0243	3	exon 4		GAGCATGATGGACAAGCAGAAGTCATTGAAACCCATACTGTGGTGGTCAC	rs3668064	3	2.437	9.25289	7.48506	8.21023	47	7.71774	49	6.96901	6.77688	6.86903	6.62781	7.37018	6.97902	11.6045	10.2742	12	12	13	12	10	12	12	13	cis
2190315	scl0328830.2_70-S	328830	A530064D06Rik	RIKEN cDNA A530064D06 gene	47.6296	17	exon 2		GTTGCAAATAACACGTCAGTTTATCTCAGAAATATCCACCTGGTGGTGTC	rs6384035	14	69.694	120.269	7.8999	6.64425	36	6.81945	60	6.44535	6.41113	6.44681	6.505	6.41704	6.43205	7.26779	7.83146	9	15	9	16	9	13	9	16	trans
101580301	scl0380921.1_1-S	380921	Dgkh	diacylglycerol kinase, eta	77.3323	14	intron 18	NES15578295|77.332262|NES15578296|77.332299|	GCACAACGGACTGCGAGGGATGAGGTGTACGCAGCTCATAAACGTGGAAG	rs3704486	4	68.657	125.091	7.29231	6.94014	19	6.69656	77	6.66852	6.74346	6.55641	6.55093	6.58683	6.55006	7.90058	6.91986	4	20	6	19	4	18	5	20	trans
2100040	scl0394432.1_17-S	394432	Ugt1a7c	UDP glucuronosyltransferase 1 family, polypeptide A7C	89.9269	1	intron 2	NES12950301|89.926916|	GACTTTCAAGGAAAGAACTCGGAACCTTTTGGCCTACATGGGGGAGCGTG	rs13475988	1	71.13	95.448	6.22843	7.21359	57	6.85317	39	6.91332	6.76411	6.9013	6.76941	6.67328	6.65434	8.18857	7.25333	14	10	14	11	13	9	16	9	cis
840079	scl053614.23_117-S	53614	Reck	reversion-inducing-cysteine-rich protein with kazal motifs	43.9653	4	3' UTR	mCV22923383|43.965384|	CTGCTTTTTGTAATGTGCACAGTGTGGATAAGTGTGTGTCCGACTTTCCT	D4Mit286	4	24.892	43.218	28.0467	7.55338	81	6.73869	15	7.25955	6.86534	6.85841	6.55679	6.67614	6.61181	9.29412	6.95247	21	3	21	4	18	4	21	4	cis
6550685	scl058239.1_71-S	58239	Dexi	dexamethasone-induced transcript	10.4439	16	3' UTR		CTCTCCAGGTTGACAGAACTGAGATACTGCACTGGGAAGGCCATGCTTCC	rs4161857	16	5.129	11.875	23.8867	8.17849	41	8.69077	55	9.05302	9.19922	8.47303	8.49236	7.57044	7.68654	7.6783	9.15105	10	14	10	15	11	11	10	15	cis
6650292	scl064095.2_10-S	64095	Gpr35	G protein-coupled receptor 35	94.8154	1	3' UTR		CCCCTCCACCCTCTGTTCTGCAGTATTATCTAAACCTTCACCTTGGAAGG	rs6374301	3	22.969	42.2007	6.36782	7.05485	34	7.02402	62	6.61365	6.62006	6.63189	6.57246	6.59688	6.67047	8.48708	8.09957	8	16	9	16	9	13	8	17	trans
580706	scl069680.4_37-S	76612	Lrrc27	leucine rich repeat containing 27	139.094	7	exon 12	NES14111309|139.093981|	GGAGATGACCTTGAACAAAGACCATCCATTTCCATCTTTCACTGGAAACC	CEL-7_126570687	7	117.188	138.771	8.40946	6.70631	31	6.64154	65	6.57102	6.71949	6.51412	6.66055	6.49226	6.41863	7.14642	6.7626	7	17	9	16	6	16	9	16	cis
102850070	scl069700.1_259-S	69700	Col22a1	collagen, type XXII, alpha 1	71.6275	15	putative intergenic		TCAGGGCCCTCTATGAACAAGCTGGTGCTGAAGAAGAGTTCCCAGGTGTG	rs6209325	2	91.482	147.747	7.99523	7.01775	30	6.74837	66	6.74205	6.70394	6.71216	6.75713	6.81722	6.68879	7.89334	6.83009	9	15	8	17	6	16	7	18	trans
101770121	scl070222.2_44-S	19266	Ptprd	protein tyrosine phosphatase, receptor type, D	75.4128	4	3' UTR	NES09605337|75.412777|	CAGCAGAGGTCAGAAGGCTACAGATCCATCCTATCCATCCGTTACATGGC	CEL-4_72665819	4	39.813	73.8628	6.04626	7.34393	71	7.42768	25	7.35711	7.25267	7.49956	7.54159	7.36103	7.32765	7.16231	7.60549	18	6	19	6	15	7	19	6	cis
106200068	scl071489.1_4-S	71489	8430403D17Rik	RIKEN cDNA 8430403D17 gene	85.5207	11	intron 25	mCV24667009|85.520685|NES08592097|85.520686|	CAGCTTGGGCTCATGAGCTCTACTCAGCTGACCTGTTGTAATCGTCTGGG	rs13481145	11	68.607	88.2519	17.0109	6.63452	60	6.79358	36	6.56952	6.61549	6.60788	6.59936	6.75466	6.7142	6.63366	7.23251	15	9	17	8	12	10	16	9	cis
450114	scl072141.4_29-S	72141	Adpgk	ADP-dependent glucokinase	59.1112	9	exon 6		TGGTGGTCCTTTCTGGATTGCACATGATGGAGGGACAAAGCAAGGAGCTC	UT_17_75.437568	17	52.11	74.7686	6.58978	7.52853	40	7.61648	56	7.18449	7.15912	7.25356	7.2624	7.24683	7.11771	8.42993	8.78681	10	14	9	16	11	11	10	15	trans
770114	scl074166.7_124-S	74166	Tmem38a	transmembrane protein 38A	75.516	8	5' UTR	mCV24020185|75.515997|NES16028797|75.516038|	TAGGAGCGAGCCTTATACAGGGGAAGGGCCATGGTCGCCAAAGTCTCCAG	rs13479838	8	41.794	77.7893	15.1811	7.38737	50	7.10593	46	7.17531	7.01848	6.8786	6.86314	6.89886	6.81634	8.65846	7.63042	13	11	14	11	11	11	12	13	cis
940504	scl074194.1_11-S	74194	Rnd3	Rho family GTPase 3	50.9534	2	3' UTR	NES09342800|50.953475|	GTGCGCTGTTTAGAAGAGTGTGTGTGGCTTTGTTTTTCTTTTTGCCATCG	rs3672719	2	38.962	58.005	9.04891	6.82808	49	6.66574	47	6.48828	6.5254	6.44898	6.41659	6.47068	6.51866	7.93633	7.13108	13	11	14	11	10	12	12	13	cis
510092	scl075051.2_51-S	75051	4930578N16Rik	RIKEN cDNA 4930578N16 gene	69.577	2	exon 6		GAGGAGGAAGACGAAAAGATTAGAAAGTTTATCAAAGCCAAAAAACGTCT	rs8275764	4	36.888	64.7179	6.0751	6.67872	74	6.75279	22	6.68747	6.63744	6.6492	6.69312	6.77216	6.70918	6.62372	6.99208	19	5	19	6	16	6	20	5	trans
1340441	scl077975.1_61-S	77975	Tmem50b	transmembrane protein 50B	91.4647	16	3' UTR		CGTATACATGACGCTGAAGTCAGGTTTTTACTCCCAAGACTAAGATTGGT	rs6384035	14	69.694	120.269	9.41741	6.60681	36	6.6645	60	6.53611	6.53457	6.60813	6.51973	6.55747	6.46251	6.72554	7.09521	9	15	9	16	9	13	9	16	trans
106840053	scl078083.1_25-S	NA	9930116N10Rik		28.498	7	5' UTR		GCACACAATGCCCTAAGAGAAATGGAGCCTTCAGAATAGGGCTAGCTTGC	rs4197634	16	50.863	66.791	6.8894	7.07659	55	7.26884	41	7.10105	7.10668	6.62231	6.63812	6.67781	6.65657	7.84647	8.58883	15	9	14	11	12	10	14	11	trans
2570162	scl094091.6_116-S	94091	Trim11	tripartite motif protein 11	58.8074	11	3' UTR		TAGCGTGGCCCCAGAGATGAAGCAATCTAGTAGGGGCTGAATCCTACAGG	rs6371333	11	34.373	57.9486	19.4379	9.90349	40	7.33953	56	9.35821	7.10342	9.51597	7.23075	9.62292	7.30266	10.9908	7.72131	10	14	11	14	8	14	11	14	cis
4230348	scl14142.1.1_88-S	258877	Olfr1395	olfactory receptor 1395	48.9923	11	exon 2		TTCCTACCTCAGGATCCTGGTGGCAGTGCTCCGGATGCGCTCTGCAGAAG	rs13481455	12	32.413	53.7317	6.1473	6.77169	36	6.68104	60	6.69929	6.71641	6.66231	6.72038	6.74633	6.73665	6.95926	6.55209	8	16	10	15	8	14	10	15	trans
5550020	scl15940.5.1_15-S	14127	Fcer1g	Fc receptor, IgE, high affinity I, gamma polypeptide	173.066	1	3' UTR	NES13032910|173.066505|	GAACAGACGTGCTTGGCTGCATTCTTTTCCCACTTCTAATTCTCTCCGAG	rs8259388	1	118.895	174.159	23.7676	11.901	64	6.62175	32	10.7385	6.8177	10.6802	6.26598	10.958	6.69185	14.9798	6.69575	15	9	17	8	15	7	17	8	cis
5690129	scl16289.14.1_134-S	20668	Sox13	SRY-box containing gene 13	135.21	1	3' UTR		CCCAAGGAAATCATTAGCACCTAGTCAAAGATCTGGAGCTGCCCTGGGGC	rs6241653	1	86.55	134.924	20.3947	7.23591	50	7.54255	46	7.46093	7.44008	7.04524	7.23389	6.72439	6.75964	7.69754	8.669	11	13	12	13	13	9	14	11	cis
6940037	scl16639.44.189_5-S	14268	Fn1	fibronectin 1	71.5233	1	exon 44		GGAAGACCTACCATGTAGGAGAACAGTGGCAGAAAGAATATCTCGGAGCC	CEL-4_31124947	4	17.05	31.0624	6.63316	7.06639	64	6.91454	32	6.62256	6.60495	6.60887	6.54825	6.66459	6.60605	8.37566	7.75513	17	7	17	8	14	8	16	9	trans
2470500	scl16899.4.1_250-S	70988	4931428L18Rik	RIKEN cDNA 4931428L18 gene	31.0857	1	3' UTR	NES11031725|31.085731|	GGCAGCCTGATGAATGTTGAGTGTGCATTGATGTTCCTGGTAAAGGTATG	CEL-2_100707171	2	69	100.614	6.34484	7.06313	32	6.95406	64	6.5994	6.64925	6.6916	6.6952	7.17929	7.11008	7.84318	7.34693	8	16	9	16	7	15	8	17	trans
2190711	scl17457.9.1_57-S	53311	Mybph	myosin binding protein H	136.016	1	exon 10		GCCCAGCCCCTTTGATTCTGGGGTCTACACTTGCAAGGCCATCAACGTGC	rs6241653	1	86.55	134.924	18.6774	6.69348	50	6.87637	46	6.59983	6.60735	6.6193	6.62186	6.5847	6.67457	6.93165	7.6602	11	13	12	13	13	9	14	11	cis
3440369	scl17464.10.1_79-S	19701	Ren1	renin 1 structural	135.188	1	exon 10		AGAGTTTGATCGGCATAACAATCGCATTGGATTCGCCTTGGCCCGCTAAG	rs6241653	1	86.55	134.924	21.528	7.03715	50	7.34852	46	6.90129	6.90834	6.94218	6.94461	7.23256	7.14955	7.04385	8.5089	11	13	12	13	13	9	14	11	cis
4210180	scl17495.7_75-S	226421	5430435G22Rik	RIKEN cDNA 5430435G22 gene	133.541	1	3' UTR	NES14472089|133.54083|	GCATTCGGCAGCACGATGAACATAAGGACCATATCTAAGGGTACGCAGCA	rs13476148	1	89.449	144.782	7.24054	7.21351	53	6.98368	43	6.9909	6.84919	7.16534	7.04223	7.01459	6.94876	7.64798	7.09191	12	12	13	12	14	8	14	11	trans
70487	scl17576.8.1_5-S	18788	Serpinb2	serine (or cysteine) peptidase inhibitor, clade B, member 2	109.352	1	exon 8		TTCTTTCTGAGGTGTTCCATCAAGCCAGCGTGGATGTCACCGAGGAGGGC	rs3722313	13	21.143	41.4538	6.16444	6.74167	54	6.93274	42	6.52438	6.50914	6.57856	6.59458	6.60399	6.59346	7.23258	7.97196	13	11	13	12	14	8	14	11	trans
6980041	scl17656.1.1_37-S	77677	9130218E19Rik	RIKEN cDNA 9130218E19 gene	93.0553	1	putative intergenic		GGAGTGGATCTCCATCCATTCCTCAAAAATGAGCATTAGCGGTATCCTCC	rs13475979	1	68.331	93.1527	6.14387	7.85724	49	7.6343	47	8.44098	8.38615	8.12731	8.00993	6.55819	6.53776	8.1461	7.4667	12	12	12	13	11	11	14	11	cis
2120446	scl18360.6.1_88-S	20568	Slpi	secretory leukocyte peptidase inhibitor	164.046	2	3' UTR	NES08868042|164.045567|	TGGCTCAGCATTCACCGATCTTTAGGGAAATGCTGTTGGAGAGCAAATAA	rs3696248	2	107.65	164.049	8.67462	11.1475	43	7.94968	53	9.78966	7.34126	10.1958	7.32795	9.89158	6.65615	14.608	10.2941	12	12	11	14	9	13	11	14	cis
3130075	scl18378.11.1_20-S	11486	Ada	adenosine deaminase	163.419	2	exon 11		GAGAAGAAGGAACTTCTGGAACGGCTCTACAGAGAATACCAATAGCCACC	rs3696248	2	107.65	164.049	13.9059	7.62949	43	7.30806	53	7.74649	7.79755	7.40279	7.40087	6.713	6.61088	8.4784	7.44308	12	12	11	14	9	13	11	14	cis
104540592	scl18543.1.1_55-S	74583	4833411I10Rik	RIKEN cDNA 4833411I10 gene	148.121	2	putative intergenic		TTCAAAATCTGGAGTCACATTGAGTTGGAACCAACCCATGCACCAGCTTC	rs6209325	2	91.482	147.747	10.8294	7.00303	30	7.09454	66	7.38464	7.19383	7.09969	7.01436	6.5275	6.53893	6.80953	7.58141	9	15	8	17	6	16	7	18	cis
101070553	scl18744.1.2_117-S	NA	Bambi-ps1	Bambi-ps1	122.158	2	putative intergenic		CGCTGGCGGACTGATCTTGTGCTGCTGCCTTACTGTTTTGTTGGCCTTGC	D2Mit255	2	80.174	123.083	8.6559	7.76685	41	7.62804	55	7.3247	7.4087	7.70218	7.67512	7.57073	7.58042	8.42826	7.82547	11	13	10	15	9	13	11	14	cis
106760433	scl18827.10.1_102-S	329496	C230060E24	hypothetical protein C230060E24	117.549	2	putative intergenic		GCCTGTGACTGTGTAGTTAGGCTCAAGTGTGTATCATCCGCCCTCCAACC	rs13476740	2	79.601	121.278	17.0185	6.852	37	6.6086	59	6.54964	6.52574	6.48042	6.51481	6.57744	6.49364	7.70842	6.89328	10	14	9	16	8	14	10	15	cis
6200278	scl19993.2_312-S	22348	Slc32a1	solute carrier family 32 (GABA vesicular transporter), member 1	158.307	2	3' UTR	mCV23708455|158.307056|	GCCGGTTTTCAGGAACCCAAACTCATCTTGTGCAATGTATCCGGTCGTGG	rs6207869	12	65.467	94.7632	8.56051	7.44867	46	7.20872	50	6.75792	6.79447	6.79746	6.81553	6.96732	6.95887	8.98844	8.34699	10	14	12	13	11	11	13	12	trans
2120390	scl20013.3_0-S	69161	Manbal	mannosidase, beta A, lysosomal-like	157.088	2	3' UTR		GCCTTTGACTTCAACCAGTCCTCCCCACATCTCGTATTCCCTGACCAGTG	gnf02.161.674	2	94.13	158.432	7.07617	10.4995	30	10.5928	66	10.5806	10.6188	10.6274	10.7207	10.5323	10.376	10.221	10.643	9	15	8	17	6	16	7	18	cis
100870215	scl20094.10_51-S	16569	Kif3b	kinesin family member 3B	153.025	2	putative intergenic	NES08913985|153.024519|NES08913986|153.02455|	CAGAGGGATCTAGGTAAGAACGGAATGCCCCACATTTACCATGCAAGTCT	rs6376291	2	92.055	153.833	11.193	7.99362	27	6.94186	69	7.81312	6.8474	7.56941	6.57777	7.10494	6.56389	9.54049	7.68535	8	16	8	17	5	17	6	19	cis
2640471	scl20190.8.1_11-S	66044	Dtd1	D-tyrosyl-tRNA deacylase 1 homolog (S. cerevisiae)	144.46	2	3' UTR	mCV24802558|144.459806|	GACCCTGGGAACCTGAATATCCCTGCAGAAAAACACCAAAGGACCATTTT	rs13476810	2	90.324	142.092	10.9738	9.05906	31	8.63497	65	9.6425	9.60431	9.51512	9.55547	8.07421	7.97193	8.68525	7.48319	9	15	8	17	6	16	8	17	cis
101050019	scl20320.11_489-S	77721	Mrps5	mitochondrial ribosomal protein S5	127.298	2	putative intergenic		CTACAGGAAAATAGTTGGGTCTGGTAGTGCTGGGTGTGAATGCAGAACCT	rs6280404	2	81.033	127.707	8.68624	8.2409	41	8.53409	55	8.55754	8.78048	8.88074	9.19968	7.84279	7.74352	7.57396	8.43026	11	13	11	14	8	14	11	14	cis
7100725	scl20421.3_574-S	69065	Chac1	ChaC, cation transport regulator-like 1 (E. coli)	119.046	2	3' UTR		GGTCTGTTCCTGGAAAACACTACAGTCCTTGTCCATTCTCAGTTGACCCA	rs13476728	2	78.419	118.506	14.5008	7.32252	40	6.91416	56	6.73607	6.6597	6.64487	6.65503	6.88849	6.73798	9.0359	7.5465	11	13	10	15	9	13	10	15	cis
4280168	scl20680.2_305-S	23796	Agtrl1	angiotensin receptor-like 1	84.9405	2	3' UTR		TTCACACAGCTACTTTCTCCGCCAGGCCATTCTCAAAGCAGCCAGTTCGA	rs13477622	4	15.526	28.4912	6.53512	7.00986	62	7.10486	34	6.83859	6.81652	6.90243	6.8541	6.90145	6.93859	7.38335	7.75034	16	8	17	8	13	9	16	9	trans
2360102	scl21209.20_282-S	27377	Yme1l1	YME1-like 1 (S. cerevisiae)	23.0205	2	3' UTR		GTGCTGTTTCACTATCGACATCCAAATTGAATCCCAGTCTCAGTAAATTA	gnf12.068.951	12	44.438	71.7663	6.3035	7.77422	49	7.76542	47	7.81244	8.0508	7.59913	7.78211	7.55321	7.62592	8.0619	7.58809	12	12	13	12	10	12	14	11	trans
6860167	scl21699.9.1_138-S	229687	Bclp2	chitinase like protein 2	106.145	3	putative intergenic		GCCCAAATGGAATCTTATTCCAACACAACTTCCAAATGGATCCTCTCCTC	rs6259798	3	59.655	107.599	10.5531	7.49309	55	8.20522	41	7.16966	8.05415	6.41533	6.59704	6.48263	6.97364	9.65055	11.2865	13	11	13	12	14	8	15	10	cis
[truncated: 90 more rows]

## Sheet: Stem&Prog-specific eQTLs
Illumina_ProbeId	Illumina_Target	Gene_ID	Gene_Symbol	Gene_Description	Start_Probe	Chromosome	Probe_Position	SNP_in_Probe	GN_Probe_Sequence	Marker_name	Marker_Chr	Marker_cM	Marker_MB	logp	mean_B6	n_B6	mean_DBA2	n_DBA2	mean_Expr_Stem_B	mean_Expr_Stem_D	mean_Expr_Pro_B	mean_Expr_Pro_D	mean_Expr_Red_B	mean_Expr_Red_D	mean_Expr_White_B	mean_Expr_White_D	n_Stem_B	n_Stem_D	n_Pro_B	n_Pro_D	n_Red_B	n_Red_D	n_White_B	n_White_D	cis_trans
[truncated: 95 more rows]
