# Supplementary material for: Expression Quantitative Trait Loci Are Highly Sensitive to Cellular Differentiation State
Source: PLoS Genet. 2009 Oct 16;5(10):e1000692. doi: 10.1371/journal.pgen.1000692 (PMC2757904; doi:10.1371/journal.pgen.1000692)
Supplement: Table S3 — All dynamic eQTLs. (0.87 MB XLS) [file pgen.1000692.s004.xls]

## Sheet: Legend
Illumina_ProbeId	Illumina probe identifier
Illumina_Target	Also known as Search key or as Transcript identifier used by Illumina during probe design. Same as previous but with the addition of the "-S" suffix code or "-I or "-A". This complex string with the "|" parsing character encodes many attributes of the probe design and its target and is often used by Illumina and other users as the "name" of the probe.
Gene_ID	NCBI ID of the gene targeted by the probe
Gene_Symbol	NCBI Entrez gene symbol usually given by Mouse Genome Informatics (MGI, JAX)
Gene_Description	NCBI Entrez gene description data with some modifications by Rob Williams
Start_Probe	Probe target coordinates in Mb based on NCBI build 36
Chromosome	Chromosome name of the probe
Probe_Position	Gene region targeted by the probe (3’UTR, exon 1, etc…)
SNP_in_Probe	SNPs that overlap the probe sequence. Some redundancy in symbols used. Mostly we have used NCBI dbSNP identifiers, but in some cases we have used Celera mCV idenfiers, Broad identifiers, or Perlegen/NIEHS "NES" identifiers. All data by Xusheng Wang, March, 2008.
GN_Probe_Sequence	The 50-mer sequence on the bead listed 5' to 3' with respect to mRNA target
Marker_name	The identifier of the marker with minimum linkage p-value
Marker_Chr	The chromosome of the marker with minimum linkage p-value
Marker_cM	The centi-morgan position of the marker with minimum linkage p-value
Marker_MB	The MB position of the marker with minimum linkage p-value
logp	For specific eQTLs: the –log10(p-value) for the marker with the most significant genotype by cell-type interaction p-value. For consistent eQTLs: the –log10(p-value) for the marker with the most significant genotype main effect p-value.
mean_B6	Overall mean expression for the probe among the samples from mice carrying the B6 allele at the marker with strongest linkage
n_B6	Number of samples from mice carrying the B6 allele at the marker with strongest linkage
mean_DBA2	Overall mean expression for the probe among the samples from mice carrying the DBA2 allele at the marker with strongest linkage
n_DBA2	Number of samples from mice carrying the DBA2 allele at the marker with strongest linkage
mean_Expr_Stem_B	Mean expression for the probe among the stem cell samples from mice carrying the B6 allele at the marker with strongest linkage
mean_Expr_Stem_D	Mean expression for the probe among the stem cell samples from mice carrying the DBA2 allele at the marker with strongest linkage
mean_Expr_Pro_B	Mean expression for the probe among the progenitor cell samples from mice carrying the B6 allele at the marker with strongest linkage
mean_Expr_Pro_D	Mean expression for the probe among the progenitor cell samples from mice carrying the DBA2 allele at the marker with strongest linkage
mean_Expr_Red_B	Mean expression for the probe among the erythroid cell samples from mice carrying the B6 allele at the marker with strongest linkage
mean_Expr_Red_D	Mean expression for the probe among the erythroid cell samples from mice carrying the DBA2 allele at the marker with strongest linkage
mean_Expr_White_B	Mean expression for the probe among the myeloid cell samples from mice carrying the B6 allele at the marker with strongest linkage
mean_Expr_White_D	Mean expression for the probe among the myeloid cell samples from mice carrying the DBA2 allele at the marker with strongest linkage
n_Stem_B	Number of stem cell samples from mice carrying the B6 allele at the marker with strongest linkage
n_Stem_D	Number of stem cell samples from mice carrying the DBA2 allele at the marker with strongest linkage
n_Pro_B	Number of progenitor cell samples from mice carrying the B6 allele at the marker with strongest linkage
n_Pro_D	Number of progenitor cell samples from mice carrying the DBA2 allele at the marker with strongest linkage
n_Red_B	Number of erythroid cell samples from mice carrying the B6 allele at the marker with strongest linkage
n_Red_D	Number of erythroid cell samples from mice carrying the DBA2 allele at the marker with strongest linkage
n_White_B	Number of myeloid cell samples from mice carrying the B6 allele at the marker with strongest linkage
n_White_D	Number of myeloid cell samples from mice carrying the DBA2 allele at the marker with strongest linkage
Class_Interaction	Indicates in which cell types the eQTL is predominantly active (cf. Methods). H (resp. L) stands for High (resp. Low) effect. The effect sizes for each cell type are listed in the order: Stem, Progenitor, Erythroid, Myeloid. For example, HLHL means that the eQTL is predominantly active in Stem and Erythroid cell stages.
cis_trans	Cis: local regulation, the marker with strongest linkage is located within 10 Mb of the probe target. Trans: distant regulation, the marker with strongest linkage is located more than 10 Mb away from the probe target.

## Sheet: All dynamic eQTLs
Illumina_ProbeId	Illumina_Target	Gene_ID	Gene_Symbol	Gene_Description	Start_Probe	Chromosome	Probe_Position	SNP_in_Probe	GN_Probe_Sequence	Marker_name	Marker_Chr	Marker_cM	Marker_BP	logp	mean_B6	n_B6	mean_DBA2	n_DBA2	mean_Expr_Stem_B	mean_Expr_Stem_D	mean_Expr_Pro_B	mean_Expr_Pro_D	mean_Expr_Red_B	mean_Expr_Red_D	mean_Expr_White_B	mean_Expr_White_D	n_Stem_B	n_Stem_D	n_Pro_B	n_Pro_D	n_Red_B	n_Red_D	n_White_B	n_White_D	Class_Interaction	cis_trans
102570373	9626965_344_rc-S	NA	9626965_344_rc-S	mouse mammary tumor virus LTR insert (Illumina control probe)	68.1817	6	putative intergenic		CGAGCGGAGACGGGATGGCGAACAGACACAAACACACGAGAGGTGAATGT	rs8242852	1	117.749	172.887	15.0841	6.87834	68	7.38993	28	6.9592	8.2031	6.87347	6.99787	6.81296	6.91749	6.86943	7.25759	16	8	18	7	16	6	18	7	HLLL	trans
103800270	GI_12313876-S	16619	Klk1b27	kallikrein 1-related peptidase b27	43.9246	7	exon 6	NES13964632|43.924645|NES13964631|43.924639|	TGGGGCTCTATCCCATGCGCTAAACCCAATGCGCCAGGCGTCTTCACAAA	rs8271728	7	33.101	43.678	6.96907	7.24185	57	6.87316	39	6.84539	6.81204	6.91117	6.81709	7.72879	6.97349	7.46604	6.9157	14	10	14	11	14	8	15	10	LLHH	cis
104810161	GI_15217192-S	24059	Slco2a1	solute carrier organic anion transporter family, member 2a1	102.945	9	3' UTR		GGAGCCCATGTAAGGAGGACCCAGTCTCCCACCCTCACAGTAGAGACAAG	rs3697374	9	49.157	80.821	6.85909	6.97033	50	7.01779	46	6.88843	6.86214	6.95427	6.92023	7.00396	7.2717	7.04284	7.04423	13	11	13	12	12	10	12	13	LLHL	trans
103850288	GI_20840808-S	241525	Ypel4	yippee-like 4 (Drosophila)	84.5383	2	exon 5		CCTGCTCACAGGACTCCACTCGGTAGCTGACATTTTCTGCGAAAGCTGCA	rs13476608	2	61.989	82.7949	8.33871	7.38835	39	7.74581	57	6.55536	6.54677	6.58976	6.60516	10.5252	11.2458	6.59423	6.65559	11	13	11	14	8	14	9	16	LLHL	cis
102760092	GI_20848188-I	213499	Fbxo42	F-box protein 42	140.44	4	intron 3		GTCTGGGAGCCACCTGTGTGGGAGCTGGGCTTGAACTCAGTCTTCTGGAA	rs13482256	14	37.123	73.9555	6.20696	6.92464	45	6.80559	51	6.69907	6.68225	6.70419	6.7196	7.56287	7.20112	6.75247	6.68919	11	13	12	13	11	11	11	14	LLHL	trans
106110239	GI_20860579-S	NA	LOC215996		58.1548	10	putative intergenic		ACTGTGCTGCCTAGGCTCTGTCGTGACAGGAAAACCTCCACTCTCTGGGG	rs13476352	2	8.509	13.3541	6.07081	7.20026	48	7.29389	48	7.08384	7.0333	7.17133	7.18762	7.40235	7.72791	7.18932	7.21185	13	11	13	12	10	12	12	13	LLHL	trans
103360373	GI_20866227-S	216375	LOC216375	hypothetical LOC216375	118.208	10	putative intergenic		TGCACTGTCTTGGAAATGCCTTGTAGAGGATGGGGGTGTGTGGGGCTCCC	rs3703981	4	22.463	35.4987	6.86927	6.92882	72	7.02825	24	6.85341	6.89654	6.95067	6.92794	7.01335	7.38435	6.91022	6.90307	19	5	19	6	16	6	18	7	LLHL	trans
100130167	GI_20877575-S	71561	8430437N05Rik	RIKEN cDNA 8430437N05 gene	96.8369	14	intron 4		ACCTCCCTAGCACTTTGTAGGAGTGGGATATGACTGCAGCGTTCCAGGGG	gnf11.035.919	11	17.828	34.9836	6.36773	7.00062	38	6.94085	58	6.84088	6.8804	6.89531	6.90288	7.3914	7.04053	6.94285	6.94659	9	15	10	15	8	14	11	14	LLHL	trans
100050673	GI_20879997-S	75389	4930597A21Rik	RIKEN cDNA 4930597A21 gene	44.4334	11	putative intergenic		GGTTCCTACCCCTGCCCAACACCTTGACTCCAGCAATTCGTTATGGATGG	rs13459063	2	20.692	32.0557	13.702	6.88123	50	6.5948	46	6.52577	6.48039	6.5272	6.44817	8.05985	6.75192	6.72678	6.66184	14	10	14	11	10	12	12	13	LLHL	trans
103440333	GI_20944778-S	70152	Mettl7a	methyltransferase like 7A	100.164	15	intron 2		GACTCACAGTCTATAGTGCTGGGGGCAGGGAGGGGGTATCTGGTAAGGAC	rs13482732	15	75.107	97.9588	6.18993	6.95913	54	7.0719	42	6.88558	6.86812	6.90295	6.9399	7.14548	7.49718	6.94645	6.95188	14	10	15	10	11	11	14	11	LLHL	cis
101770048	GI_21426856-S	16634	Klra3	killer cell lectin-like receptor, subfamily A, member 3	130.289	6	3' UTR		ACGCATCTACTCGGGTGAATGGGCACGCTTTGCCCTAAAGCCTTCAGAAT	rs13480107	9	5.188	24.5398	6.73738	7.15083	41	7.20186	55	6.94176	6.90218	6.80379	6.74877	7.5876	8.01509	7.34522	7.2319	11	13	11	14	10	12	9	16	LLHL	trans
101770398	GI_21450300-S	231571	Rpap2	RNA polymerase II associated protein 2	107.902	5	3' UTR		CTTCCTCAGACACAGACAAGCCATTACCCCAGCAAGAAGGAAGCTCTTAC	rs13478442	5	70.741	106.581	6.57251	9.07004	53	8.70997	43	9.63816	9.58801	9.43487	9.2079	8.99671	8.29888	8.16671	7.78864	14	10	13	12	13	9	13	12	LLHH	cis
2340100	GI_21703801-S	108099	Prkag2	protein kinase, AMP-activated, gamma 2 non-catalytic subunit	24.3731	5	3' UTR	NES16628953|24.373109|NES16628954|24.373154|	CGTTTATGAAAACAGGCTGTGGTCGCAGGGAAGAAGTAACGGAAGACGTC	rs13478142	5	17.77	23.158	21.7088	7.75161	48	6.8547	48	8.69875	6.99793	7.21677	6.73652	7.11452	6.88144	7.84438	6.82907	13	11	12	13	11	11	12	13	HLLH	cis
1050110	GI_21703919-A	223227	Sox21	SRY-box containing gene 21	117.118	14	3' UTR		GGGGGAGGGGCGGTGCTTTACGATACGTTGGGCTTTCCAGTTTTGTTGGT	gnf02.006.767	2	4.91	9.74751	8.25594	7.07624	48	7.11347	48	7.04531	6.92887	7.05197	7.02425	7.13031	7.43024	7.09096	7.05962	13	11	13	12	10	12	12	13	LLHL	trans
105050091	GI_25025008-S	209517	Taar7b	trace amine-associated receptor 7B	23.6899	10	exon 2		CCTGGCTCCTGTCCACCATTTATGGGTTTTCTCTCCTTTATACAGGGGCT	rs13479226	7	34.266	45.4563	6.60927	7.07264	60	6.89682	36	6.78252	6.79816	6.84693	6.83952	7.82245	7.26494	6.83516	6.7838	14	10	15	10	15	7	16	9	LLHL	trans
100380435	GI_25030159-S	277136	LOC277136	similar to T-cell receptor alpha chain V region	52.6683	14	putative intergenic		CTACTCAGCCTCAGGGTACCCAACCCTGTTCTGGTATGTGCAGTATCCCG	D14Mit63	14	23.948	54.3872	6.80391	6.95981	32	7.21583	64	6.92094	7.3725	7.05638	7.51324	6.98526	7.08969	6.8758	6.9164	9	15	9	16	6	16	8	17	HHLL	cis
2190279	GI_27369757-S	77739	Adamtsl1	ADAMTS-like 1	85.8988	4	3' UTR		AACACACTCACCAAATGCTATCACCCCAGGGCCACCACTGACATCAGGGC	rs3672782	7	61.294	87.8821	6.53848	6.9799	62	7.03593	34	6.91325	6.87466	6.98567	6.94436	6.95364	7.25112	7.05303	7.06685	15	9	17	8	13	9	17	8	LLHL	trans
7610390	GI_27370425-S	244923	Klhl31	kelch-like 31 (Drosophila)	77.4418	9	3' UTR		GCAGCCACTGGGTGGCCACTAGAGTTTGTTACAGGCACTCTTGCAAGGAG	gnf12.101.501	12	82.334	103.685	7.64689	7.11084	49	7.06035	47	6.94715	7.01443	6.99781	7.00712	7.47025	7.11493	7.03062	7.11784	11	13	13	12	12	10	13	12	LLHL	trans
106450292	GI_28492355-S	NA	LOC331187		88.6905	12	putative intergenic		GTCTTTTCACACTCACACTAGATCACATCATAGGTACCTTCACTTTGGGG	rs13482732	15	75.107	97.9588	6.20855	7.25303	54	7.35698	42	7.13308	7.12595	7.24282	7.27024	7.44632	7.76852	7.23207	7.23432	14	10	15	10	11	11	14	11	LLHL	trans
100360133	GI_28504243-S	242916	LOC242916	hypothetical LOC242916	30.5338	5	exon 4		TGGGGCCGCAGGTCAGAAAGAGATTCCTGTATGTGTCGCAGCTTCCACGG	rs3701266	5	87.915	126.973	6.28789	6.84558	52	6.88041	44	6.8165	6.76793	6.85921	6.83951	6.87351	7.06481	6.83859	6.84262	14	10	14	11	11	11	13	12	LLHL	trans
100290291	GI_28511259-S	237856	A730094C16Rik	RIKEN A730094C16Rik	76.4387	11	putative intergenic		GGGATGATGGAGGCGACTGCAGTGACCACGACTTCGAGATGGTGGATTTG	D7Mit222	7	75.643	112.726	6.80045	7.0422	57	7.12433	39	6.97269	6.91923	7.0496	6.9654	7.12028	7.5301	7.03198	7.12316	14	10	15	10	13	9	15	10	LLHL	trans
105390092	GI_28526870-S	328320	Gm807	gene model 807, (NCBI)	100.206	13	putative intergenic		CCCTCCTTGGCTTAGATCATGGGTGGGACAGAGGAAGGGACATGACACAG	gnf02.006.767	2	4.91	9.74751	6.70854	7.04731	48	7.06418	48	6.9944	6.89994	7.02773	6.99616	7.06952	7.32334	7.10734	7.02671	13	11	13	12	10	12	12	13	LLHL	trans
104230100	GI_31581537-S	16631	Klra13	killer cell lectin-like receptor subfamily A, member 13	130.269	6	exon 3	NES13710718|130.268937|NES13710719|130.268951|	TAGAGTGTAGGCCAGGCACTGATCTTCTGGAATCCCTCAACAAGGAACAG	rs13478993	6	86.375	117.066	6.64264	6.59391	65	6.52435	31	6.47447	6.48277	6.50476	6.53493	6.69811	6.582	6.71491	6.49903	16	8	18	7	14	8	17	8	LLHH	trans
1110465	GI_31982096-S	19092	Prkg2	protein kinase, cGMP-dependent, type II	99.1718	5	3' UTR		CTCCAGGGCTCCTTAGACACCAGGGATCTTTACAGCATCCTTAAGTGGGG	gnf02.006.767	2	4.91	9.74751	6.34877	7.07616	48	7.14652	48	7.01215	6.95034	7.03357	7.03528	7.19168	7.51833	7.09536	7.07198	13	11	13	12	10	12	12	13	LLHL	trans
106380041	GI_38049297-S	217431	Nol10	nucleolar protein 10	17.4424	12	exon 20	NES15353755|17.442403|mCV24920369|17.442388|	AGCAGGCGAAGAGTTCAGGAGCTTCAAAGAGTCTGCCACCAAGCAGAGAC	rs4229284	12	10.89	25.6839	6.21556	6.74889	43	6.59722	53	6.75064	6.55253	7.014	6.69709	6.61259	6.51846	6.60526	6.60049	11	13	11	14	11	11	10	15	HHLL	cis
104210450	GI_38049309-S	382564	LOC382563	similar to Hypothetical protein KIAA1240	6.03235	12	putative intergenic		CAGGTGTGGGGGGTGAGGGTGGTTCTGTGCCAGCTTAGGCTTGTGTTTTC	rs3695339	4	54.001	104.013	6.56207	7.1319	45	7.16951	51	7.01585	6.99548	7.08149	7.07008	7.26849	7.55977	7.18335	7.08181	11	13	13	12	10	12	11	14	LLHL	trans
100510026	GI_38049353-S	381250	AK046694.1	B430314G15	21.258	1	putative intergenic		AGACCAGCCTTTATTAGCTGCTTGGTACCTTCCAAGAGGTTTGGACCTCC	rs13475985	1	70.553	94.7798	6.13051	7.14443	53	7.32636	43	6.97831	6.99326	7.47631	7.48149	7.56798	8.12113	6.66194	6.71183	13	11	13	12	12	10	15	10	LLHL	trans
104760601	GI_38049465-S	NA	LOC382585		36.6011	12	putative intergenic		TTCCGCTGATGGCACTGGCTGGGCTCCCACTCGAACATTAAAGGATGTCG	gnf02.006.767	2	4.91	9.74751	6.02421	8.19158	48	8.45522	48	7.41057	7.44771	7.9161	8.09407	9.1301	9.81323	8.55404	8.38756	13	11	13	12	10	12	12	13	LLHL	trans
106770487	GI_38050550-S	NA	LOC382612		73.0245	12	putative intergenic		GCAGTACAGGGATGAGAAAATTGAGTCCATCAGCACCTGGCTCGTGGGGG	rs3659436	6	68.291	94.6124	6.27581	7.29653	47	7.3732	49	7.13291	7.14276	7.28056	7.25225	7.4845	7.82518	7.29149	7.33286	11	13	13	12	11	11	12	13	LLHL	trans
102350138	GI_38073302-S	226413	Lct	lactase	130.112	1	3' UTR		CGGACTCTGAGAAGCCTGCAAGGCACCCCCATGGAAATGCAGAGGCTGAA	rs6353445	10	81.011	111.098	7.02016	7.11592	44	7.23615	52	6.71169	6.65697	6.71092	6.66705	6.65781	6.61213	8.38318	8.83265	12	12	10	15	11	11	11	14	LLLH	trans
102120133	GI_38073510-S	NA	LOC383576		131.486	X	exon 4		GTGCAGGGAACAGAAGTCAAGAGAAAGACTACGGAGCAGCAGGTGAGGCC	rs3702256	X	45.993	130.296	6.99256	8.90131	64	8.86849	32	8.86341	8.65502	9.96884	9.32457	10.3638	10.8141	6.66509	6.68026	16	8	17	8	14	8	17	8	HHLL	cis
102680315	GI_38073697-S	NA	Slc30a10	solute carrier family 30, member 10	187.165	1	exon 5		TGTCCAAGGGAGCAGGGACAGACTCTCAGCAAGACTCAGGAGAGACAACA	D1Mit361	1	133.002	187.963	11.4473	6.84353	65	7.1477	31	6.66613	6.64522	6.68848	6.97966	7.52994	8.30363	6.60938	6.64128	16	8	18	7	14	8	17	8	LLHL	cis
101450066	GI_38073794-S	380802	LOC380802	similar to Ig heavy-chain V region precursor	114.133	12	putative intergenic		GGAGAGGTGGAAGCACAGACTACAATGCAGCTTTCATGTCCAGACTGAGC	gnf17.035.152	17	19.544	34.6633	9.0147	6.62337	32	6.40799	64	6.39439	6.40145	6.46793	6.3765	6.52835	6.40797	7.10281	6.44566	8	16	8	17	8	14	8	17	LLLH	trans
103390497	GI_38073897-S	226695	Ifi205	interferon activated gene 205	175.669	1	putative intergenic		TCCCCAACTCTCTTACCAAAAATGTACGTGAAACTCCCCAAATCAGTGCC	rs13476250	1	120.702	176.441	6.37804	6.76441	60	6.62327	36	6.53224	6.49056	6.61288	6.54574	7.38611	6.86461	6.57512	6.63373	14	10	16	9	14	8	16	9	LLHL	cis
102970091	GI_38073931-S	227384	LOC227384	similar to magnesium dependent protein phosphatase beta-1	96.2994	1	putative intergenic		AAATGCCCCCAAGGTCTCAGAGGAAGCCGTGAAGAGAGATTCAGAGTTGT	rs13483136	17	63.195	83.6558	6.53196	8.73803	44	8.54282	52	8.28085	8.34397	8.81721	8.60773	9.51611	8.89462	8.2744	8.40663	11	13	10	15	12	10	11	14	LLHL	trans
104200010	GI_38074118-S	15951	Ifi204	interferon activated gene 204	175.566	1	putative intergenic		GTCTCCTGGCTCCACATGCAACTCTATCAACAACATCTAGCAACCTCCTG	rs13459133	11	84.655	101.274	7.76043	7.60729	50	7.20747	46	6.82928	6.72524	6.73391	6.6906	6.9152	6.84375	9.85822	8.48704	13	11	14	11	10	12	13	12	LLLH	trans
104920368	GI_38074144-S	383619	Aim2	absent in melanoma 2	175.301	1	exon 3		GGAGGTGTTGGTGCTGGGAAACCCAAGCAAAACAAAGTGCGAGGAAGGAG	rs8259388	1	118.895	174.159	12.5119	8.37273	64	8.32146	32	8.08538	8.48177	7.96178	8.18017	9.02149	8.14534	8.46477	8.43649	15	9	17	8	15	7	17	8	LLHL	cis
104210309	GI_38074171-S	210940	4931408C20Rik	RIKEN cDNA 4931408C20 gene	26.6268	1	exon 2		GAGGCTTTGACCACGTCCCCACTGCCACGGGGAACAACCATTCACACAAT	gnf01.018.340	1	9.874	21.4394	15.5857	6.54012	50	6.75161	46	6.53072	6.5551	6.55836	6.5545	6.5534	6.57593	6.51829	7.29165	12	12	13	12	12	10	13	12	LLLH	cis
100730673	GI_38074373-S	NA	LOC382737		138.058	1	putative intergenic		GTTGGTCCGCGCCACCGTGTGGGCCGTGAGCAAGAGAAAACTGCAGCCCA	gnf02.006.767	2	4.91	9.74751	11.2996	7.85216	48	8.18647	48	7.21273	7.17946	7.6922	7.89928	9.44623	10.2721	7.38978	7.3785	13	11	13	12	10	12	12	13	LLHL	trans
102260341	GI_38074502-S	NA	LOC218206	similar to KIAA1423 protein	177.261	2	putative intergenic		GACAGGGCTGACTCTGTCTCAGTTGTTTTATTGCCCAGTTCCTTCCGATC	rs3663374	7	63.052	91.3288	11.722	7.02953	56	6.83543	40	6.85027	6.83593	6.86125	6.78104	7.60251	6.88374	6.90321	6.84158	13	11	15	10	12	10	16	9	LLHL	trans
107050438	GI_38074593-S	241289	Gm347	gene model 347, (NCBI)	28.2755	2	exon 4		GGGGGCAAGCAGACCAGCCTCTTCAGCCCCAATCTAGGCTTACCTCTGCA	rs13477852	4	45.951	94.7673	6.48813	7.30065	50	7.37111	46	7.14439	7.12427	7.20607	7.21296	7.60363	7.87592	7.31274	7.24786	12	12	14	11	10	12	14	11	LLHL	trans
106370685	GI_38074604-S	NA	LOC381358		29.8159	2	exon 15		GCTGGCTGATTCCTTCCATCTGCAGCAGTTCTTCCGTGATTCTGATGAGC	rs13483311	18	21.846	38.9115	6.05803	6.88754	48	6.85935	48	6.98538	7.03987	6.64306	6.69132	6.48375	6.54324	7.46649	7.07708	11	13	13	12	12	10	12	13	LLLH	trans
100730463	GI_38074917-S	381380	9430088L24Rik	RIKEN cDNA 9430088L24 gene	84.5363	2	5' UTR		GCTGCAGGATGCTCCACTAGAGAGGCAGAGGCACATCACCTGCTTATCGG	rs13480005	8	73.518	118.716	7.61059	6.70913	46	6.79157	50	6.6136	6.56817	6.60373	6.56492	6.95915	7.34967	6.7017	6.70927	12	12	12	13	10	12	12	13	LLHL	trans
101050102	GI_38075045-S	380862	LOC380862	LOC380862	99.688	13	putative intergenic		CGCCTGGGCCACTGCCCTGCTGGAGAACTAGACACTGAGTAACCGAAGAT	rs4231033	15	84.903	103.127	7.12877	7.57066	47	8.24045	49	6.77538	6.75366	6.76008	6.75861	10.9602	12.327	6.76945	6.78018	12	12	14	11	9	13	12	13	LLHL	trans
105340730	GI_38075115-S	382801	LOC382801	similar to Hypothetical protein MGC58791	111.997	13	putative intergenic		GCTGCTGACACCCTGTGGGGCACAGCTGGTGAAGATGGCATATGAAGACA	D7Mit222	7	75.643	112.726	6.7646	7.05792	57	7.11028	39	6.99169	6.92282	7.06672	6.98745	7.13703	7.48595	7.04235	7.08248	14	10	15	10	13	9	15	10	LLHL	trans
102230138	GI_38075160-S	NA	LOC381386		150.632	2	intron 18		GGTGCTATCCAGGTGTTAATGAAGAAGCTGGAGGAGGCAGGGTGCCGGGA	rs4227350	8	56.972	98.5327	6.13988	6.99773	44	7.01431	52	6.83783	6.83677	6.96516	6.89395	7.31693	7.64722	6.83901	6.85604	11	13	10	15	12	10	11	14	LLHL	trans
103870672	GI_38076081-S	239083	Gm288	gene model 288, (NCBI)	49.7139	14	putative intergenic		CAGGTATGATCCCGCAGTCTGGAGTCTTTGGCTTCCCACCAGGGAATAAC	D14Mit63	14	23.948	54.3872	19.5787	6.49697	32	7.15232	64	6.4434	6.78424	6.71966	8.65231	6.30557	6.73003	6.45025	6.46279	9	15	9	16	6	16	8	17	LHLL	cis
107040538	GI_38076712-S	383891	EG383891	predicted gene, EG383891	93.519	3	putative intergenic		GGCTTCCTTTTTGGTCGGGATGACACGGCTCTGAAGGGCGTAGGTCACTT	D7Mit222	7	75.643	112.726	9.4451	7.18918	57	7.25123	39	7.06305	6.96221	7.12751	7.08268	7.29967	7.66733	7.27283	7.33429	14	10	15	10	13	9	15	10	LLHL	trans
105890373	GI_38076762-S	333854	LOC333854	similar to TRAV6D-7	52.6686	14	putative intergenic		CAGCAGAAAGAACAAGAGGCAGACTCTTCCATACTCGTCTTGACAGGGGC	D14Mit63	14	23.948	54.3872	6.77253	6.63599	32	6.81187	64	6.65369	6.93929	6.66588	7.07765	6.7038	6.71265	6.5316	6.54268	9	15	9	16	6	16	8	17	HHLL	cis
103360735	GI_38076908-S	NA	LOC268730		64.2095	9	5' UTR		GTCGCAGGAGCTGGAGAGGTTGCAGGCGAGATTGCAGATGCAGATCCTGA	rs13477250	3	50.593	88.5921	10.5238	7.13183	67	7.34753	29	6.7231	6.75301	7.00834	7.37987	7.89441	8.96031	6.88469	6.83343	16	8	16	9	17	5	18	7	LLHL	trans
103060731	GI_38076920-S	NA	LOC381460		101.141	3	putative intergenic	NES10727902|101.141139|mCV23026350|101.141178|	CCTGTGTAGTGAGGGCCAACTACTCGGATCTCAAGCTGCCGTTCTCGGTA	CEL-X_154048891	X	70.905	159.423	6.31007	6.79799	76	6.96069	20	6.56583	6.54172	6.53807	6.5355	6.59143	6.58875	7.45403	8.17679	19	5	20	5	17	5	20	5	LLLH	trans
101980142	GI_38076943-S	242151	Kcna10	potassium voltage-gated channel, shaker-related subfamily, member 10	107.324	3	exon 3	mCV22905954|107.323546|mCV22905953|107.323545|	TCCCAGGAGAACTTGACAAAATCCTCAACAGCATGGGCTCCAGAATGGGG	rs13482398	14	67.707	119.107	6.43731	6.90008	40	6.87258	56	6.79921	6.79639	6.87931	6.87385	7.06794	6.86965	6.85384	6.94475	10	14	10	15	10	12	10	15	LLHL	trans
100580079	GI_38077113-S	NA	LOC380960		91.5167	15	exon 7		GGGACAAGGAGATTGTGTACCACGTACTTTGCTGCTTGCATTCCCTGGCG	D2Mit102	2	76.664	113.984	6.01374	6.88591	44	7.02096	52	6.71065	6.71797	6.64596	6.6509	6.71129	6.74158	7.4758	7.89019	12	12	11	14	10	12	11	14	LLLH	trans
102630368	GI_38077411-S	383940	LOC383940	similar to reduced expression 2	20.1264	3	putative intergenic		GCCTCTCTGGTAAACCCTCCACAGGATCTGTTAACTTTCAACGACGTGGC	rs3675987	4	89.602	147.129	7.0818	6.52232	45	6.71215	51	6.50666	6.85151	6.52198	6.7999	6.53998	6.54296	6.52358	6.6452	12	12	11	14	10	12	12	13	HHLL	trans
102600520	GI_38077594-S	NA	Smg5	Smg-5 homolog, nonsense mediated mRNA decay factor (C. elegans)	88.4463	3	exon 21		CGCTGCCAGAAGGAGGTGGGAAAGAGCTTTGAGCGGCATAAACTGAAGAG	D7Mit222	7	75.643	112.726	6.40512	7.41573	57	7.4897	39	7.11986	7.12044	7.47684	7.37338	7.7001	8.07098	7.38432	7.45215	14	10	15	10	13	9	15	10	LLHL	trans
104150288	GI_38077773-S	NA	LOC241901		24.4239	3	putative intergenic		GTCAAGTGGCGCCTGATGTGGAGCACGAGGTACGACTACCCTCTGGACAA	rs6241653	1	86.55	134.924	9.45125	6.80428	50	7.04852	46	6.78252	6.8328	6.8848	6.929	6.91496	6.90268	6.64958	7.56407	11	13	12	13	13	9	14	11	LLLH	trans
100050193	GI_38078097-S	218975	C130032J12Rik	RIKEN cDNA C130032J12 gene	24.708	4	3' UTR		GCCAGCATCCACAGGAGACCGAATGAGACCTTGACATCTGGACACAGGGC	rs4161857	16	5.129	11.875	6.74912	6.61562	41	6.65695	55	6.62924	6.59689	6.52887	6.54285	6.71234	7.00313	6.58233	6.57325	10	14	10	15	11	11	10	15	LLHL	trans
104920672	GI_38078252-S	214568	Gm136	gene model 136, (NCBI)	34.9329	4	exon 5		CAGGGGGAGCTGCTCTCTGTGGCCAAGCAACTGGGAATCATGACAAACTG	rs13481618	12	79.706	102.93	6.69385	7.06001	55	6.99621	41	6.91961	6.90533	6.95606	6.97092	7.37315	7.08726	7.00734	7.04206	13	11	14	11	13	9	15	10	LLHL	trans
102060132	GI_38078295-S	269531	LOC269531	similar to KIAA1529 protein	45.9706	4	putative intergenic	NES09453799|45.970613|	ACTGACTCGGAGGACACCATCAATAACCACCAATAAGACCACCCTGGGCC	rs13477682	4	27.235	46.5616	25.6353	8.111	78	6.91531	18	6.9454	6.60849	7.49798	7.15405	6.90449	6.51951	10.7816	7.41847	20	4	20	5	17	5	21	4	LLLH	cis
105690438	GI_38078317-S	381524	AI427809	expressed sequence AI427809	53.2842	4	5' UTR		GGCTTCCTGTTTGCCGGGAGTATCTAAAGCAGCGGTTCTTACCCTGTGGG	rs13474356	4	66.746	124.57	6.55311	6.6855	20	6.72082	76	6.64203	6.5529	6.77463	7.046	6.73713	6.69148	6.5807	6.59785	5	19	6	19	4	18	5	20	LHLL	trans
106040372	GI_38078411-S	NA	LOC381026		91.5701	15	exon 27		CACGTGCATTCCAGAAGCGATTTTCAGTCTTCCGCACTTGCGGTCCTTGG	rs13482711	15	67.859	91.8871	14.3225	6.8394	42	6.64459	54	6.63524	6.56105	6.60196	6.5944	6.54242	6.55496	7.5324	6.85516	10	14	11	14	10	12	11	14	LLLH	cis
103450121	GI_38078780-S	NA	LOC381548		120.107	4	putative intergenic		ACAGATACCAGTCCAGAGAGGTTGCCGTTGTGCCCAGGACCACACAGCCA	rs13481262	11	117.609	119.171	6.5795	6.8628	42	6.9704	54	6.68568	6.62799	6.66859	6.69856	6.70259	6.69724	7.36675	7.80888	12	12	11	14	8	14	11	14	LLLH	trans
101980279	GI_38078836-S	332942	Gm853	gene model 853, (NCBI)	129.713	4	exon 9		GATCGCAACTGTCTATGATGCCATGAGCCCCCAACTCAGGTGTCCAGGGG	rs13482732	15	75.107	97.9588	7.43845	6.8231	54	6.85312	42	6.78643	6.74911	6.83204	6.78315	6.8437	7.05822	6.834	6.80619	14	10	15	10	11	11	14	11	LLHL	trans
104850537	GI_38078905-S	110351	Rap1gap	Rap1 GTPase-activating protein	137.001	4	3' UTR		CCCCTCTGGAGCCACGGGGAACAGGGTAGGAAAAGGAGAAGAAGCACCGT	rs4224864	4	81.806	137.48	7.4555	6.87517	31	7.0174	65	6.82707	6.84176	6.84713	7.27792	6.97672	7.07665	6.86074	6.84442	8	16	7	18	7	15	9	16	LHLL	cis
104780463	GI_38078927-S	NA	LOC381566		139.956	4	putative intergenic		TTCCAGCCGTTTCGTGGTTCTCCATCAGGAAGGGAGGGGGGCTGTGATTG	rs13482732	15	75.107	97.9588	6.35251	7.85905	54	8.05231	42	7.61692	7.60448	7.70599	7.73707	8.40929	8.8778	7.83283	7.92054	14	10	15	10	11	11	14	11	LLHL	trans
102690142	GI_38078983-S	NA	LOC384063		132.911	4	putative intergenic		GAAAGGCCTGAAGAAGATGCAGGCCATCAACGCAAAGGCAGCGAGTGCAC	rs3684222	7	55.97	82.3563	6.25455	6.73616	73	6.73705	23	6.68912	6.71049	6.74196	6.66486	6.75387	6.89719	6.75971	6.6636	18	6	20	5	16	6	19	6	LLHL	trans
104010341	GI_38079083-I	140500	Centb5	centaurin, beta 5	154.749	4	intron 22		GGATCAGGATTGTTCCTGTTTGGGGGTGCTCATGGCAGGAGGTCAGGGTT	rs3672220	7	3.566	18.3679	7.00709	6.99233	65	6.95614	31	6.84486	6.87875	6.91605	6.91078	7.21267	6.98007	7.01716	7.05395	17	7	16	9	15	7	17	8	LLHL	trans
105690112	GI_38079698-S	545182	ENSMUSG00000051848	predicted gene, ENSMUSG00000051848	10.7534	16	intron 2		CCTGCCTCCTCCCAGGAAAGTATGTGATGGTGATGGGGGTGGTTCAGGCC	rs3710646	1	78.971	112.778	9.38108	7.07207	53	7.18408	43	7.02679	7.04315	7.14035	7.21223	7.09251	7.50355	7.03577	6.98584	13	11	13	12	12	10	15	10	LLHL	trans
105080746	GI_38079875-S	NA	LOC239727		15.1991	16	putative intergenic		GGGTGGGAGGGATTTTGTTTGGTGCTGCCATATGCTGTGGACTGGCATTC	rs3662161	5	76.765	117.72	8.31339	8.42644	49	9.36638	47	7.3837	8.97259	7.89802	9.28949	9.58238	10.0704	8.92855	9.23492	13	11	12	13	12	10	12	13	HHLL	trans
104060132	GI_38080395-S	NA	LOC384200		2.76091	5	putative intergenic		GGCAAGACCTGTGTCTATGGCCAGGGGGCAAGGCTTTGTTCCTGTTTGCA	rs3677985	14	54.199	103.092	6.03794	6.72962	45	6.71031	51	6.67926	6.63671	6.70728	6.70303	6.8683	6.71486	6.68285	6.77627	12	12	12	13	10	12	11	14	HLHL	trans
100580687	GI_38080728-S	NA	LOC332788		41.9985	13	putative intergenic		TCGCAGGAGCTGGAGAGGTTGCAGGCGAGACTGCAGATGCAGATCCTGAA	rs13477250	3	50.593	88.5921	7.95997	7.02275	67	7.26381	29	6.5912	6.68046	6.9241	7.40115	7.88091	8.84292	6.68357	6.62599	16	8	16	9	17	5	18	7	LHHL	trans
105360593	GI_38080963-S	NA	LOC277922		5.88874	X	putative intergenic		CCAACAGAACTTGGGAAAAGGATCTTTACCTATCCTAAATCAGATAGGGG	rs13482732	15	75.107	97.9588	6.1181	7.24234	54	7.36062	42	7.08466	7.0673	7.18515	7.20177	7.53375	7.83979	7.23231	7.29253	14	10	15	10	11	11	14	11	LLHL	trans
106420039	GI_38080991-S	NA	LOC385982		118.476	X	putative intergenic	NES09779521|118.476411|NES09779523|118.476481|NES09779520|118.476358|NES09779522|118.47648|	TGGTTGCTGGCAGGGTAAGTTCACGGACCAGACGGAACCTCTTTGGGTGC	rs3670828	4	97.609	153.169	6.37121	6.66724	42	6.5867	54	6.49952	6.52168	6.42746	6.47543	6.477	6.50469	7.22384	6.83781	12	12	10	15	9	13	11	14	LLLH	trans
103710725	GI_38081396-S	NA	LOC386279		80.1519	16	putative intergenic		ATCATTGCCTAACAGAGGGGAAGACCAGACGGAACCTCTGTGGGTGCCGG	gnf03.125.202	3	68.526	121.791	6.78634	6.94285	47	6.88778	49	6.83393	6.82288	6.85536	6.89195	7.14396	6.91301	6.92341	6.93221	11	13	11	14	12	10	13	12	LLHL	trans
100840487	GI_38081745-S	381697	Gm1683	gene model 1683, (NCBI)	64.8752	5	putative intergenic		GGTCAGACTAGCTCCAAAGACAGCTAGGCAGAAACTCTGGCCTGGGAGTA	rs3666143	5	44.319	63.2699	11.1231	6.32362	50	6.45387	46	6.32754	6.76698	6.34964	6.50553	6.28257	6.29838	6.32327	6.27496	13	11	14	11	10	12	13	12	HLLL	cis
104540114	GI_38081801-S	381066	BC049807	cDNA sequence BC049807	21.293	17	exon 7		AGGTACTCACATCTCCAAAGACATCAGAGAGTTCATACGGGAGAGAAACC	CEL-17_20354682	17	11.062	21.3951	11.0102	6.96503	56	7.05089	40	6.98738	6.85564	6.96869	6.89398	7.09393	7.94063	6.82195	6.72647	13	11	14	11	14	8	15	10	LLHL	cis
104590082	GI_38082052-I	106633	Ift140	intraflagellar transport 140 homolog (Chlamydomonas)	24.8269	17	3' UTR		TGAGCTGCACTTGGTGGCTGGGGACTCTTGTTACTGTTAACTGTGCCTGG	rs3659741	17	12.854	24.5785	17.2151	10.5103	52	9.69566	44	9.97748	9.95094	10.218	9.60754	13.1853	10.5748	8.75449	8.79397	12	12	13	12	13	9	14	11	LLHL	cis
106510128	GI_38082211-S	268935	Scube3	signal peptide, CUB domain, EGF-like 3	27.8958	17	exon 21		CTTCAAGACCAGTGAGGCCAACAGCGCTCGAGGCTTCCAGATTCCCTATG	rs3656008	17	23.812	43.0922	14.0733	6.55563	36	6.4469	60	6.88401	6.49212	6.51044	6.42753	6.39076	6.40249	6.4373	6.45997	9	15	9	16	9	13	9	16	HLLL	trans
104570273	GI_38082920-S	NA	LOC381117		84.0429	17	putative intergenic		CAGGGCTTGGAATGGAGGGGGTGGAGTTGAGGAGATCACAGAGGACCTAG	rs13483136	17	63.195	83.6558	7.75305	7.08795	44	6.94944	52	6.99843	6.91304	6.96277	6.95225	7.05604	6.99717	7.32606	6.94615	11	13	10	15	12	10	11	14	LLLH	cis
106180739	GI_38083897-S	240327	EG240327	predicted gene, EG240327	60.3716	18	exon 4		GGTGGAAGACTTGGCTGGAAGGCTTTGCAGATGGGCTACTGAGCTTCTTC	rs3722313	13	21.143	41.4538	9.05191	6.60642	54	6.76307	42	7.15137	7.74635	6.41792	6.38228	6.40642	6.4138	6.47543	6.44921	13	11	13	12	14	8	14	11	HLLL	trans
102120577	GI_38084191-S	NA	LOC381770		48.3574	6	exon 5	NES13777109|48.357469|	CTGCAGGCTCTGTCCCAGGAGACCACATGAAGTTCCACTGTTCTCTGAGG	rs13478743	6	42.644	48.3349	6.30484	7.48807	50	7.78371	46	8.3173	8.38616	7.10858	7.2412	6.59714	6.5908	7.92453	8.71788	12	12	13	12	12	10	13	12	LLLH	cis
103360484	GI_38084523-S	236266	Alms1	Alstrom syndrome 1 homolog (human)	85.6169	6	exon 14		GCCCCAGACTTTCCACCTCAAATGCTAGGCACAAGAGACGATGACCTCTC	rs8254378	9	112.921	123.973	6.00006	7.45551	69	7.57123	27	7.32073	7.21507	7.43875	7.3695	8.06783	8.65748	7.09678	6.99201	18	6	18	7	15	7	18	7	LLHL	trans
100460494	GI_38084595-S	NA	LOC384447		83.0175	6	3' UTR		CTCAATGCCTTATTTCGTAAGCATCCTTATTGAACTACAGCTCCGTGAGC	gnf12.068.951	12	44.438	71.7663	6.22742	6.54863	49	6.5346	47	6.50276	6.5707	6.50378	6.57216	6.62745	6.51328	6.57328	6.47752	12	12	13	12	10	12	14	11	LLHH	trans
106220692	GI_38084693-S	NA	LOC211095		9.49629	18	putative intergenic		AGAAGATGTTGCATCAGAAGGATCAAGCAGCTGCCTTGTCCAAGAGCAAG	gnf02.006.767	2	4.91	9.74751	6.1799	7.12696	48	7.18926	48	7.03232	6.93157	7.10334	7.06381	7.2721	7.56495	7.13414	7.17632	13	11	13	12	10	12	12	13	LLHL	trans
105220471	GI_38084865-S	17476	Mpeg1	macrophage expressed gene 1	12.5302	19	exon 3		GACAGTCATCCATGGGACAGTAATGGAATGTCAGGAGGGGAAGCTGCTGG	rs13459133	11	84.655	101.274	8.6172	7.15878	50	6.96596	46	6.71451	6.72028	6.88696	6.79706	6.75908	6.74896	8.20323	7.56299	13	11	14	11	10	12	13	12	LLLH	trans
101070670	GI_38085964-S	384541	LOC384541	similar to phospholipase A2, group IVC	12.2355	7	intron 5		CAAATCAGAGAAAAAGAATGGAGTTTTCTGCATCCCCACATCTTAGTGGG	rs6209325	2	91.482	147.747	6.21759	7.10331	30	7.02776	66	6.93745	6.92498	6.97741	6.98588	7.57949	7.15288	7.05228	7.04175	9	15	8	17	6	16	7	18	LLHL	trans
102510576	GI_38086004-S	NA	LOC384570		18.4034	7	exon 3		GCCTGGTCCTGGAGTACTGGCGCCACCAGACTCAGCAGCGCAATAAGGAG	rs13479522	7	100.127	128.827	6.51689	7.24069	47	7.29877	49	7.16919	7.08523	7.2566	7.20819	7.38388	7.6959	7.17564	7.21292	12	12	13	12	10	12	12	13	LLHL	trans
100360075	GI_38086221-S	381868	Gm1082	gene model 1082, (NCBI)	30.2278	7	exon 5		TGGTCCAGAGTGGGGAGTTGGCCCCCAGTGTGTCCTTGAGTCAGTTGCAA	gnf14.114.290	14	65.647	117.613	6.27702	7.00143	37	6.8986	59	6.85081	6.84218	6.92723	6.85507	7.28303	6.92866	6.96137	6.96709	10	14	9	16	9	13	9	16	LLHL	trans
102970725	GI_38086347-S	194788	LOC194788	similar to hypothetical protein FLJ23614	50.2933	X	putative intergenic		AGGGGGCAGTCATACGTCACTGAACACCTAGTAAGACACACCCAAGAGAG	rs3724197	7	0.286	15.5291	6.47818	7.20163	71	7.12899	25	7.02008	7.04583	7.13966	7.11831	7.58343	7.18158	7.11586	7.15399	19	5	18	7	16	6	18	7	LLHL	trans
103840215	GI_38086413-S	385378	LOC236856	similar to hypothetical protein MGC15827	69.6512	X	putative intergenic		TTAAACCAAAGTTTGATCCCCCAACAAATACCAAATAATAGGGGGTCCTG	rs13477852	4	45.951	94.7673	7.65663	7.10124	50	7.18039	46	6.9687	6.93594	7.06614	7.04398	7.3173	7.62842	7.09561	7.09474	12	12	14	11	10	12	14	11	LLHL	trans
101770670	GI_38086467-S	212753	EG212753	predicted gene, EG212753	97.9943	X	putative intergenic		CCATTCCCAGTTGGCGATAGGCAGCATCAAATACAAGCCATAGGGGGCTG	rs3708061	4	41.281	80.7755	6.63566	6.85644	65	6.9477	31	6.81059	6.79894	6.84621	6.86743	6.93481	7.27302	6.84591	6.83765	16	8	17	8	14	8	18	7	LLHL	trans
103840706	GI_38086628-S	381885	LOC381885	LOC381885	45.7972	7	exon 3		ACGTAGCGCAGAGCCAGGTCAAGCGACTGGGAGACAAGAAGCATTTGGCG	rs8255275	7	34.552	46.035	6.4144	6.82327	64	6.64427	32	6.74884	6.61962	6.97692	6.62108	6.61897	6.57109	6.93661	6.75296	15	9	16	9	16	6	17	8	LHLL	cis
104560673	GI_38086727-S	NA	LOC245580		116.296	X	putative intergenic		GTGTGTTTTTAAAGTCCTTGACCCCGAGACCTTCGTTCAGGCAGTGTCGG	rs13481367	12	15.117	29.578	6.61536	6.85444	47	6.76377	49	6.7253	6.64643	6.80966	6.81715	7.3137	6.99181	6.60736	6.62573	12	12	12	13	11	11	12	13	LLHL	trans
104150487	GI_38087496-S	NA	LOC384670		124.188	7	putative intergenic		GGGTTCCCCTGCCTGAAGAAGCCAGAAGACAGCAGCGCCCCAAGATGTTT	rs3663374	7	63.052	91.3288	6.04434	6.85694	56	6.65921	40	6.69124	6.55927	6.67081	6.55311	7.47269	6.93388	6.70424	6.59405	13	11	15	10	12	10	16	9	LLHL	trans
102450037	GI_38087537-S	101631	Pwwp2	PWWP domain containing 2	139.118	7	3' UTR		GGAACCTAGTCGCATCTCTTCCACATTCCACTCAAAGCATGGGTCCCTGG	CEL-7_126570687	7	117.188	138.771	8.10546	7.18587	31	6.9889	65	7.37193	7.3132	7.18718	7.01502	6.53058	6.58165	7.47671	7.02548	7	17	9	16	6	16	9	16	LLLH	cis
106180632	GI_38087667-S	NA	LOC386485	SNRPN upstream reading frame	59.8836	7	5' UTR		CAGAATGCCGGAGCTCTGTTGGTTCTGGGGGGATCGCTTACACTTGAGAA	rs13482732	15	75.107	97.9588	7.5573	7.45276	54	7.60954	42	7.28928	7.26655	7.36498	7.38978	7.83571	8.26759	7.40939	7.46308	14	10	15	10	11	11	14	11	LLHL	trans
104060672	GI_38089409-S	244556	Zfp791	zinc finger protein 791	88.0006	8	exon 5		CCTTCAGTTGTCCCAGTTCCATCCAAATCCACGAAAGAACCCACACCGGG	rs4231033	15	84.903	103.127	6.57918	7.16633	47	7.24538	49	7.05586	6.98992	7.15686	7.13242	7.34201	7.65731	7.15606	7.16484	12	12	14	11	9	13	12	13	LLHL	trans
104570372	GI_38089550-S	234582	Ccdc102a	coiled-coil domain containing 102A	97.7921	8	3' UTR		CTTCGTGCAGAGATGGAACATGGTGAGGGAGGCTTGGTGGTCTGGAAGGG	rs4227350	8	56.972	98.5327	10.0163	8.11365	44	8.59401	52	8.88144	9.3068	7.74761	8.16877	7.7569	7.66714	8.0678	9.04979	11	13	10	15	12	10	11	14	LLLH	cis
106860458	GI_38089552-S	382045	Gpr114	G protein-coupled receptor 114	97.8314	8	3' UTR		ATGGAAGGCAGCGTGTGGCTCTTCATCCTGGTCCTTCATGTCTGGATGCA	rs4227350	8	56.972	98.5327	13.2699	6.73541	44	7.10945	52	6.70961	6.81376	6.58907	6.81332	6.83995	6.87106	6.78022	7.87157	11	13	10	15	12	10	11	14	LLLH	cis
101980364	GI_38090647-S	385047	Gm1489	gene model 1489, (NCBI)	52.2772	14	putative intergenic		GGTACCCAGCTCTGTTCTGGTATGTGCAGTATCCCGGAGAAGGTCCACAG	D14Mit63	14	23.948	54.3872	13.3609	6.57148	32	6.81404	64	6.66558	7.08261	6.59223	7.14888	6.51319	6.54451	6.48599	6.51561	9	15	9	16	6	16	8	17	HHLL	cis
105270687	GI_38090905-S	NA	LOC380670		73.2166	8	intron 5		GCACAAACGTGGTGCCCAGGGAGACATGCAGGAAAAACATGGCTACATGT	rs13479838	8	41.794	77.7893	10.8355	6.98515	50	6.69071	46	7.37469	6.77576	7.1574	6.80025	6.57582	6.57861	6.7374	6.62093	13	11	14	11	11	11	12	13	HHLL	cis
104670086	GI_38091298-S	244954	Prss35	protease, serine, 35	6.49827	11	exon 6		CCCGTGTGAGGCCAGAGTGTGAGGAGCAAGAGGAGGAAGATGAGGAGGTA	rs3724111	8	50.711	90.7813	17.7934	6.82876	46	6.64514	50	6.55186	6.55146	6.62552	6.55125	7.69863	6.96183	6.58022	6.53446	12	12	13	12	10	12	11	14	LLHL	trans
106110592	GI_38091523-S	237890	Slfn14	schlafen family member 14	83.0924	11	putative intergenic		TGCTAAAAGCAATGGCCCGTGGGACAACGGAGGTCGCCTTCAACAGCGCT	rs13475985	1	70.553	94.7798	6.59027	7.18031	53	7.09551	43	6.54735	6.53305	6.53806	6.59219	9.20082	8.75856	6.66909	6.65516	13	11	13	12	12	10	15	10	LLHL	trans
101090670	GI_38091607-S	382512	LOC382512	similar to chromosome 6 open reading frame 83, similar to RIKEN cDNA 5630401J11	8.15998	17	exon 6	NES16548697|8.160201|mCV23252495|8.161203|mCV23252507|8.160731|mCV23252506|8.160833|mCV23252496|8.16104|mCV23252519|8.160418|mCV23252518|8.16047|mCV23252529|8.160361|NES16548696|8.160023|mCV23252508|8.16072|	TATTTACCCTGTGTGCTGCTCTGTGGTGGCGGAAGAAGGGGCTGGCCTTA	rs6283871	17	0	3.44114	6.27332	10.4449	56	10.292	40	9.63634	9.67409	10.2419	10.4039	10.1674	10.0725	11.5944	11.0242	13	11	14	11	14	8	15	10	LLLH	cis
107100632	GI_38091655-S	NA	LOC382527		61.8591	11	putative intergenic		CGGCTGAGTAAGCTCAAGAGGGCCAGCAGCGAGGACACACTCAACAAACC	gnf02.006.767	2	4.91	9.74751	9.15431	7.09621	48	7.33789	48	6.74629	6.74293	6.81939	6.85968	8.24253	8.95384	6.81991	6.79111	13	11	13	12	10	12	12	13	LLHL	trans
100430301	GI_38091815-S	NA	LOC380726		100.095	11	putative intergenic		ATCCCAGCGAGGCGGGGGAAGCACTTTGTCATGTAGACGGCTGTGGAAGA	rs13477836	4	45.378	89.8037	7.34896	7.21784	54	7.30615	42	7.07011	7.03129	7.15131	7.15028	7.52317	7.82891	7.18851	7.18933	13	11	15	10	11	11	15	10	LLHL	trans
101450064	GI_38093502-S	266459	EG266459	predicted gene, EG266459	88.8346	12	putative intergenic		TGGGCAAGAGTATGCTCAGGTGACCAAAATGCTGGGATGTGGACGGTTGG	rs13481573	12	62.831	87.7981	6.91711	6.49931	46	6.54886	50	6.47056	6.48753	6.49564	6.48721	6.57329	6.51426	6.46222	6.71892	10	14	12	13	11	11	13	12	LLLH	cis
102060722	GI_38093538-S	NA	LOC382153		18.1923	12	intron 3		CAGAAAATGGCCTAGTCTGCCATCATTGGGCAGAGAATCCCTTGGCCTCG	rs13481353	12	11.475	26.3775	8.20939	7.15599	47	6.74544	49	7.98602	7.13216	7.19995	6.80425	6.54127	6.47987	6.87317	6.54907	12	12	12	13	12	10	11	14	HLLL	cis
105570341	GI_38093558-S	NA	LOC385114		24.5177	12	putative intergenic		GTGGGAAAGCCTTTGCACAACTCAGTAGTTTCCAACGTCATAAAAGAACA	gnf03.025.352	3	13.144	28.5853	6.16991	6.99179	31	6.89307	65	7.2499	6.91765	6.93662	6.82227	6.94212	6.96665	6.84451	6.87015	8	16	8	17	6	16	9	16	HLLL	trans
104850411	GI_38093605-S	NA	LOC385136		18.0169	7	exon 5	NES14909400|18.01702|	GAGGCATGGCAACCATAGCATCATGCAGACAGCTGTCTCTGGGCATGCTG	rs3672220	7	3.566	18.3679	19.4125	6.60916	65	6.8064	31	6.80612	7.42031	6.62533	6.82651	6.51161	6.52129	6.48305	6.49608	17	7	16	9	15	7	17	8	HLLL	cis
104730500	GI_38093613-S	385139	LOC385139	similar to CONTRAPSIN-LIKE PROTEASE INHIBITOR 3 PRECURSOR (CPI-23) (SERINE PROTEASE INHIBITOR 1) (SPI-1)	104.386	12	exon 3	mCV22918626|104.385851|mCV22918625|104.385857|	CCTCAGCCAAGTGCAAGCATCCCTTTGATCGCTACCAGACCCGGAAGCAG	rs13481631	12	86.703	106.044	11.5465	6.87659	37	6.67263	59	6.63915	6.61809	6.66105	6.64132	6.66583	6.64381	7.47176	6.78708	8	16	10	15	9	13	10	15	LLLH	cis
104760082	GI_38094986-S	NA	Pramel4	preferentially expressed antigen in melanoma like 4	143.373	4	5' UTR		ATGAAATATTTTCTTCCTTTGGATGTTTCCTTAGCATCAGCCTACCTGAA	gnf02.006.767	2	4.91	9.74751	6.74752	6.98222	48	7.02532	48	6.9089	6.85212	6.99987	6.95061	7.04468	7.32651	6.99045	6.96282	13	11	13	12	10	12	12	13	LLHL	trans
102480121	GI_38096795-S	18730	Pira7	paired-Ig-like receptor A7	3.51739	7	intron 2	NES16178789|3.517413|	TCCGTGGAGCTCCTGGTCTCAGGTGAGGAACCTCAGCCTTCCATAGAATG	rs13482868	17	7.799	10.2375	10.6295	7.31814	52	6.94489	44	6.70246	6.68433	6.66169	6.65329	6.85686	6.75244	8.88374	7.70471	12	12	13	12	13	9	14	11	LLLH	trans
5050040	GI_41281920-A	246196	Zfp277	zinc finger protein 277	40.8262	12	exon 13		CAGCTCAAGAGCAAACGGAAAATGTCCCCGTCATCAGTGAAGATACGTCC	rs13481409	12	25.487	41.1789	6.09145	7.99015	40	7.20269	56	8.3695	7.24225	7.95799	7.16863	7.57564	7.12737	8.01923	7.26285	10	14	11	14	9	13	10	15	HHLL	cis
4390050	GI_47059090-S	237716	Gpr75	G protein-coupled receptor 75	30.7924	11	exon 2		GGCCCAAGTCACTCAAAGGAAAGTGCAGCGAGTCCCAAAGTTTCTGCTGG	rs3660360	19	61.681	48.4272	6.09439	7.13313	49	7.07726	47	6.98353	6.99826	7.03064	7.03913	7.43213	7.12498	7.0613	7.15528	12	12	12	13	13	9	12	13	LLHL	trans
1820541	GI_47824892-S	387515	Tas2r144	taste receptor, type 2, member 144	42.1456	6	exon 2		CAGCATGGAGGCTCACGTGGGTGCCATCAAATCGACCAGCCACTCTCTCA	gnf02.006.767	2	4.91	9.74751	6.14565	7.09473	48	7.16145	48	7.01924	6.94235	7.04297	7.02008	7.24952	7.56681	7.10357	7.10317	13	11	13	12	10	12	12	13	LLHL	trans
2350475	GI_49170047-S	258553	Olfr872	olfactory receptor 872	20.0112	9	exon 2		CCTGAGGAACAGGGACATTAAAACTGCTCTTTGGCAGCTGCAGAGAAGAG	gnf12.101.501	12	82.334	103.685	7.83511	6.86375	49	6.83364	47	6.73313	6.82446	6.75906	6.80926	7.13335	6.85055	6.83012	6.85385	11	13	13	12	12	10	13	12	LLHL	trans
6400711	GI_51921280-S	195046	Nlrp1a	NLR family, pyrin domain containing 1A	70.9084	11	exon 14		ATCCTCACCTGGTCATGGATATACTTGAGAAGTTGGGTGGGGTCTCTGTG	rs3660360	19	61.681	48.4272	6.71289	7.02611	49	6.98203	47	6.90118	6.94649	6.93133	6.93118	7.22373	6.90652	7.03174	7.11795	12	12	12	13	13	9	12	13	LLHL	trans
5810615	GI_51921290-A	NA	Slc13a5	solute carrier family 13 (sodium-dependent citrate transporter), member 5	72.0597	11	exon 12		GTCAGTCAACACCTGGGGTCGGGCTATGTTTAACTTGGATAACTTCCCCG	gnf02.006.767	2	4.91	9.74751	9.33153	7.11769	48	7.18366	48	7.02779	6.94563	7.04153	7.00203	7.29914	7.63743	7.14639	7.13385	13	11	13	12	10	12	12	13	LLHL	trans
60681	GI_51921342-S	432987	EG432987	predicted gene, EG432987	101.471	15	3' UTR		GTTCTTACTCAAGAAATGCACACGTCCCTTTGAGTTTCCAGCGGCCTGAG	gnf12.101.501	12	82.334	103.685	6.58855	6.88703	49	6.86592	47	6.80596	6.84881	6.77198	6.85657	7.13212	6.88474	6.84444	6.87814	11	13	13	12	12	10	13	12	LLHL	trans
240768	GI_52421325-S	257900	Olfr1024	olfactory receptor 1024	85.7051	2	exon 1		CTATGGTTCCCTCTTCTGCATGTACCTGAGACCAGCAAATGAGAGGTCTG	rs4165602	16	21.826	27.3515	6.13055	7.06935	44	7.06452	52	6.9365	6.99498	6.96086	6.97915	7.45235	7.16634	7.01925	7.10884	12	12	12	13	9	13	11	14	LLHL	trans
290291	GI_54873638-I	16536	Kcnq2	potassium voltage-gated channel, subfamily Q, member 2	181.011	2	intron 17		CTGCGGGATAGCGACACGTCCATCTCCATCCCTTCGGTGGACCATGAGGA	rs13481618	12	79.706	102.93	6.41702	6.96678	55	6.90996	41	6.83792	6.89319	6.85142	6.81826	7.2692	6.96464	6.92402	6.98009	13	11	14	11	13	9	15	10	LLHL	trans
4280446	GI_55925584-S	433700	Spag8	sperm associated antigen 8	43.6729	4	intron 6		CTGGTACGAGCAGCGCCTCCTGCCTCAACAAAGCCTCATGATTACCGCCA	gnf02.006.767	2	4.91	9.74751	6.4125	7.18846	48	7.25651	48	7.13655	7.05418	7.11774	7.09474	7.38029	7.68502	7.16147	7.18147	13	11	13	12	10	12	12	13	LLHL	trans
6250670	GI_55926228-S	72898	Asphd2	aspartate beta-hydroxylase domain containing 2	112.626	5	3' UTR		TGCTGGGACTTCTGGCCTACTAGTGTGTCCCTTTGGCTGTGACCAGAGGC	gnf12.101.501	12	82.334	103.685	6.06707	6.91651	49	6.88029	47	6.82614	6.85072	6.80502	6.86848	7.19837	6.93825	6.84427	6.87583	11	13	13	12	12	10	13	12	LLHL	trans
1710092	GI_58652150-S	433292	Nms	neuromedin S	38.8932	1	3' UTR	NES11053295|38.894076|mCV25372154|38.893293|	CAACTTCCAGTAGACAGCAAGAGTCCCATGTCACCAGACGGTGTGCGCCT	rs13481618	12	79.706	102.93	6.32084	7.12511	55	7.0835	41	6.94896	7.01749	6.99183	7.01058	7.5497	7.21032	7.03419	7.12218	13	11	14	11	13	9	15	10	LLHL	trans
4280376	GI_58801287-S	257904	Olfr294	olfactory receptor 294	86.4916	7	exon 1		GCCACCCTCACGTTCAGCATCAATTGCAGACAGTCTGTTTTCTGTGCTAT	rs13481618	12	79.706	102.93	6.25467	7.11491	55	7.05672	41	6.94057	6.99831	7.00252	6.97094	7.47666	7.16486	7.0574	7.11801	13	11	14	11	13	9	15	10	LLHL	trans
7210504	GI_58801387-S	258042	Olfr487	olfactory receptor 487	108.109	7	exon 2	NES11591481|108.108771|	TGAAGATGCACTCCACTGAGGGTCGCCAAAAAGCCTTCTCCACCTGCATG	rs13481618	12	79.706	102.93	6.04396	6.94167	55	6.90103	41	6.79474	6.85673	6.8726	6.90287	7.20262	6.93081	6.9073	6.92092	13	11	14	11	13	9	15	10	LLHL	trans
1340414	GI_58801393-S	258055	Olfr524	olfactory receptor 524	140.053	7	exon 1		CCAAGAGGTCAAGCAAGCGCTACATAAGGTACAGCAGCGAGCAGCCCAGG	gnf02.006.767	2	4.91	9.74751	6.22014	7.00558	48	7.05446	48	6.95207	6.8764	6.97403	6.89657	7.08865	7.39915	7.02851	7.03269	13	11	13	12	10	12	12	13	LLHL	trans
290246	GI_58801397-S	258060	Olfr1181	olfactory receptor 1181	88.2241	2	exon 1		ACTCAGCAGAAGGGAGACGCAAAGCTCTTTCAACCTGTGGGTCCCATATA	rs4176333	16	33.487	39.4127	6.68596	6.85564	57	6.86124	39	6.78347	6.87136	6.78684	6.8335	7.12338	6.86828	6.7824	6.87284	15	9	15	10	12	10	15	10	LLHL	trans
2510079	GI_58801413-S	258085	Olfr1105	olfactory receptor 1105	86.8343	2	exon 1		ACATTCTGCCAGGGGAAGTTATAAGGCTTTATCCACTTGTGCGTCCCACC	rs13475887	1	45.474	61.3315	7.69277	7.14492	50	7.09036	46	6.95371	6.99965	7.06995	7.05797	7.5443	7.19059	7.03666	7.12509	13	11	12	13	12	10	13	12	LLHL	trans
6250600	GI_58801433-S	258105	Olfr1162	olfactory receptor 1162	87.8506	2	exon 1		GGCAAGTCGTTAAAGTGGCCTCTGTCTTTTACACTGTTGTCAACCCCATG	rs13481618	12	79.706	102.93	6.28023	6.97199	55	6.93768	41	6.83726	6.89698	6.84965	6.91687	7.30876	6.97396	6.91109	6.97268	13	11	14	11	13	9	15	10	LLHL	trans
4290681	GI_58801471-S	258160	Olfr685	olfactory receptor 685	105.054	7	exon 1		GCACTGCTGGTGGTAGGACTAGATGTCCTGGCCATTGGCATTTCCTATGC	gnf12.101.501	12	82.334	103.685	6.10291	6.89302	49	6.8719	47	6.75632	6.83514	6.81003	6.82382	7.18167	6.9402	6.82523	6.90287	11	13	13	12	12	10	13	12	LLHL	trans
5290167	GI_59676582-S	257872	Olfr835	olfactory receptor 835	18.7863	9	exon 2		CTTCAGTGGCCTGCATTATGTACACTGTAGTCCCACAAATGTTGAACCCA	D7Mit222	7	75.643	112.726	6.94186	7.12063	57	7.22202	39	7.04375	6.9241	7.0465	7.08953	7.29409	7.76169	7.11618	7.16674	14	10	15	10	13	9	15	10	LLHL	trans
5700019	GI_59858540-S	497106	Rnase12	ribonuclease, RNase A family, 12 (non-active)	49.979	14	exon 1		TCTCCAGAGGGTCATCAGGGAACCCGACCACAGATGCAGAAAGGTGCATG	D14Mit63	14	23.948	54.3872	19.2398	7.59227	32	7.03743	64	7.0154	6.95671	7.52112	6.91866	7.29891	7.18197	8.54134	7.08441	9	15	9	16	6	16	8	17	LLLH	cis
2120725	GI_61657931-S	270152	Amica1	adhesion molecule, interacts with CXADR antigen 1	44.8587	9	3' UTR		GGCTGGTGAGGATGGGGAGCAGCCTGGTCTGCCTTGTGCTTTCAAGCTTT	rs4197634	16	50.863	66.791	6.69694	8.08764	55	8.39219	41	7.33203	7.35767	7.31138	7.34076	8.2383	8.2243	9.54433	10.4427	15	9	14	11	12	10	14	11	LLLH	trans
380739	GI_61696139-S	541307	Ccl26l	chemokine (C-C motif) ligand 26-like	135.845	5	exon 3		CAGGTAAGCAATTCTGTGTCCAGCCAGGAGCCAAATGGGTGCAGAGATTC	rs3672782	7	61.294	87.8821	6.13212	6.91834	62	6.96685	34	6.87664	6.83516	6.88553	6.8021	7.02987	7.26536	6.90266	6.94391	15	9	17	8	13	9	17	8	LLHL	trans
650408	GI_62000655-S	432552	OTTMUSG00000005491	predicted gene, OTTMUSG00000005491	46.2511	11	exon 3		GGCCTACTCCAAAAGCAGGGGACACCTCATGTGATAGAGGAGGGGTAGAC	rs6329109	11	23.252	43.5762	18.3692	7.11342	37	7.41842	59	7.02518	6.94637	6.98507	7.03614	7.057	7.25622	7.33168	8.52326	9	15	9	16	8	14	11	14	LLLH	cis
4070189	GI_62000657-S	432582	E130309D14Rik	RIKEN cDNA E130309D14 gene	74.4574	11	3' UTR		CTGGGGCCAAGATGGGGAAGCCCATCCCTATACAAGCAGCAGGATAGAGT	rs13481103	11	53.408	75.0816	23.2927	7.35705	59	7.10221	37	6.95576	6.93286	7.04414	6.98462	8.73789	7.47333	7.01052	6.9768	15	9	16	9	12	10	16	9	LLHL	cis
6650445	GI_62000687-A	435684	Shf	Src homology 2 domain containing F	122.041	2	3' UTR		AGTCCTTGTCACCTGCACGGGGGCAGCGGTTCTTACCAAGGACATGATGT	rs13476740	2	79.601	121.278	10.1037	7.65586	37	7.45869	59	7.4353	7.52026	7.5918	7.34621	8.43259	7.80733	7.31268	7.19583	10	14	9	16	8	14	10	15	LLHL	cis
6960092	GI_62945391-S	268934	Grm4	glutamate receptor, metabotropic 4	27.1501	17	3' UTR	NES12219712|27.150064|	CCTGATGGCCCGCCCAGGGGAGAGCAGAAACTGTGTCCGAAGGGATGATT	rs13481618	12	79.706	102.93	6.89957	7.07325	55	7.0354	41	6.92647	6.98899	6.99585	7.00896	7.38414	7.06641	7.00328	7.08761	13	11	14	11	13	9	15	10	LLHL	trans
101940152	GI_6679332-I	18729	Pira6	paired-Ig-like receptor A6	3.88597	7	exon 10		GAACCATTGAATCCTCCAGCTGGCCTCCCAAAAGGCCCAACCCACCAATT	rs3724197	7	0.286	15.5291	8.19368	6.75808	71	7.00506	25	6.48106	6.56136	6.47032	6.51032	6.49498	6.51915	7.57212	8.23323	19	5	18	7	16	6	18	7	LLLH	trans
6480743	GI_6754669-A	17245	Mdm1	transformed mouse 3T3 cell double minute 1	117.55	10	exon 4		CTGCGGACTCGAGAGCTGAAGGGGTTTCAGACACTGTGGAAAAGCACCAG	rs3660360	19	61.681	48.4272	6.87907	7.31814	49	7.26446	47	7.06727	7.12155	7.25266	7.2607	7.64749	7.31754	7.27769	7.36339	12	12	12	13	13	9	12	13	LLHL	trans
7200575	GI_70778926-S	574081	EG574081	predicted gene, EG574081	19.242	8	exon 3	NES16031509|19.242042|	GTCTGCTGGGGTCAGTGTGTTTCTGGCACTAGAGAGATTGGCATGTCTGG	D7Mit222	7	75.643	112.726	6.565	7.29837	57	7.33746	39	7.19779	7.07964	7.23918	7.24897	7.46953	7.79094	7.30309	7.27565	14	10	15	10	13	9	15	10	LLHL	trans
840377	GI_70778977-S	244853	D930028F11Rik	RIKEN cDNA D930028F11 gene	48.1511	9	3' UTR		CAGCTGTGCCAAGTGCCAGGATGCCCCAGTTACTCCAAGGACATAATCTG	gnf09.042.496	9	26.696	47.9613	18.8839	8.08709	38	7.87037	58	7.0069	6.99989	8.04936	8.04982	9.55599	9.32724	8.31094	7.0548	11	13	11	14	7	15	9	16	LLLH	cis
2810592	GI_70794773-A	436002	Olfr627	olfactory receptor 627	103.591	7	exon 2	NES14122334|103.590713|	GTCTGCCTCTTACAGATGTGGCTGATTCACACATTCCAATGTATTGAGTC	D14Mit7	14	43.342	89.2232	6.04868	6.77926	38	6.74109	58	6.68725	6.7588	6.70407	6.72861	7.02404	6.73528	6.72028	6.74203	10	14	10	15	9	13	9	16	LLHL	trans
610768	GI_71480097-S	76302	Pcnp	PEST proteolytic signal containing nuclear protein	48.4543	6	putative intergenic	NES13775371|48.454394|	AAGCCTAAGGAAACAGTTCCAACTCTTGCTCCAAAAACTCTGTCGGTAGC	gnf02.006.767	2	4.91	9.74751	7.7695	7.83379	48	8.00192	48	7.37373	7.35578	7.80844	7.92989	8.41354	8.84085	7.87651	7.84074	13	11	13	12	10	12	12	13	LLHL	trans
5670672	GI_71892421-S	435845	Tmprss11c	transmembrane protease, serine 11c	87.3122	5	exon 8		GATGTAGTGGTCACTGGGTGGGGAACGTTAAAATCGGATGGAGACAGTCC	rs13483259	18	14.209	25.6068	6.05903	6.99916	58	7.10439	38	6.92766	6.94847	7.0363	7.04967	7.02457	7.44119	7.00505	7.04558	14	10	15	10	14	8	15	10	LLHL	trans
2850224	GI_75677449-S	382252	A830080D01Rik	RIKEN cDNA A830080D01 gene	154.919	X	exon 12		GGCTAAATACCAGCGCTTGCGGTTTGCTGGACCAAGAGGATTTATTACCA	rs13483012	17	29.715	48.0654	6.55047	7.36852	33	7.39693	63	7.61492	7.39453	7.27212	7.2988	7.40596	7.72694	7.13356	7.25059	9	15	7	18	9	13	8	17	LLHH	trans
2000541	GI_76443669-S	233437	F830104D24Rik	RIKEN cDNA F830104D24 gene	84.8825	7	3' UTR		GACAGAGTCAACACTGGTGTACAAGTCAGAATTCACAATCTAAGTCATGC	rs3660360	19	61.681	48.4272	6.8262	7.00295	49	6.96245	47	6.87613	6.90965	6.91429	6.91923	7.2717	7.01781	6.92727	7.0161	12	12	12	13	13	9	12	13	LLHL	trans
106130204	GI_8394459-S	50875	Tmod3	tropomodulin 3	75.2838	9	3' UTR		TGTTTTATGGGCTGGTGAGATGGCTTAGAGGGTAAGAGTCCTGACTGCTC	rs13480641	10	55.781	69.4095	6.4807	10.4682	50	10.4049	46	10.7431	10.9277	10.4713	10.3531	9.92504	9.5434	10.629	10.8152	14	10	12	13	11	11	13	12	LHHL	trans
5290767	GI_84579826-I	432486	Gnptab	N-acetylglucosamine-1-phosphate transferase, alpha and beta subunits	87.8768	10	3' UTR		AGTTTGCAGCTATACAAAAGCAGCAGGCCTCAGCCAGACTTGACCCCCGG	rs3661495	10	67.856	92.0879	16.8612	8.54922	33	8.40189	63	8.90876	8.34624	9.02547	8.44712	8.07812	7.85245	8.258	8.82328	9	15	7	18	9	13	8	17	HHHL	cis
1990180	GI_84781774-S	214321	EG214321	predicted gene, EG214321	82.2961	12	exon 1		GTAGTGTAAACAGTGGCCCTATAACTAACCCTCTGAAGAGATATCGAGCC	rs3672782	7	61.294	87.8821	8.82871	6.97279	62	7.05439	34	6.93287	6.88261	6.95263	6.91415	7.03389	7.39051	6.98146	7.00975	15	9	17	8	13	9	17	8	LLHL	trans
5290626	GI_84794600-S	277345	Wfdc16	WAP four-disulfide core domain 16	164.327	2	3' UTR		CGTTACAAGCCACTCGGAAAGTGTTGGAAGACCAACCTCCTGTTGGACCG	rs13475887	1	45.474	61.3315	7.10195	7.03524	50	6.98492	46	6.88735	6.9265	6.94712	6.92808	7.37202	7.04421	6.95358	7.05063	13	11	12	13	12	10	13	12	LLHL	trans
5720129	GI_84993721-A	17364	Trpm1	transient receptor potential cation channel, subfamily M, member 1	64.148	7	exon 9		CCGCTCCTAGCAAATTAGACAGGGCAGGACATGCCAGCAGCACTAGCAAC	rs13479447	7	69.433	105.637	6.03545	6.96763	58	7.02505	38	6.92247	6.83467	6.9149	6.86752	7.11645	7.47221	6.93566	6.96448	14	10	15	10	13	9	16	9	LLHL	trans
1450630	GI_85701607-S	230895	Vps13d	vacuolar protein sorting 13 D (yeast)	144.239	4	putative intergenic		GTGGGGCGCACATCCCACCTCAGTGTTTTAAAGGATCCAGGGCCACTTTG	rs13478031	4	88.73	143.796	6.57134	9.10791	47	8.73407	49	8.87133	8.48794	8.77111	8.58307	9.3182	9.20275	9.47542	8.6751	12	12	12	13	10	12	13	12	LLLH	cis
1580019	GI_85701789-A	224647	D17Wsu92e	DNA segment, Chr 17, Wayne State University 92, expressed	96.6192	9	putative intergenic		GACCCTGGGGGTTCCGAGTTCGACTCGATCAGCAAAAATACATGGGCTCC	gnf02.006.767	2	4.91	9.74751	6.80909	7.68152	48	7.80866	48	7.34496	7.25672	7.5989	7.55806	8.51312	8.95755	7.44262	7.44649	13	11	13	12	10	12	12	13	LLHL	trans
620750	GI_85701908-S	328949	Mcc	mutated in colorectal cancers	44.5506	18	3' UTR		AGCACACGTGACTGTGTTTGCATCTGTCAGTGATGTTCTGCTCGTATGGA	rs3660360	19	61.681	48.4272	7.53218	6.96351	49	6.91855	47	6.90647	6.95507	6.82542	6.86949	7.19018	6.88977	6.91307	6.95382	12	12	12	13	13	9	12	13	LLHL	trans
240180	GI_85701966-A	381580	Ccdc27	coiled-coil domain containing 27	152.88	4	exon 8		CCGGGAACGGAAGCAGCAGATACAAGACATGACAGACAAGTTCTCCAACC	D7Mit222	7	75.643	112.726	6.65475	7.04715	57	7.10084	39	6.97801	6.89509	7.01563	7.01176	7.15976	7.45413	7.04561	7.0777	14	10	15	10	13	9	15	10	LLHL	trans
1090767	GI_85702000-S	382643	Ahnak2	AHNAK nucleoprotein 2	113.22	12	3' UTR		CCTCGACTCTTTCGCTAATGGCAAGCTTTGGGGCGCAGACTGTGAGGGTG	rs3672782	7	61.294	87.8821	6.56475	7.03766	62	7.12262	34	7.02589	6.97354	7.00832	6.94802	7.09171	7.44433	7.03604	7.10299	15	9	17	8	13	9	17	8	LLHL	trans
1660491	GI_85702156-S	619319	4932430I15Rik	RIKEN cDNA 4932430I15 gene	93.8797	5	intron 3		GTGAGCAAGGGCCACGGGAATGATGATGTGCAGCTGAGAAAAGGCTTCGG	gnf02.006.767	2	4.91	9.74751	6.026	7.00979	48	7.04573	48	6.94129	6.87401	6.99476	6.96567	6.95517	7.20782	7.1458	7.11531	13	11	13	12	10	12	12	13	LLHL	trans
1820678	GI_85702160-S	619323	F730021E23Rik	RIKEN cDNA F730021E23 gene	20.2391	10	intron 3		CAAGTTGTTGCTCCCGCTCTACATTCCTATGGCTGGTTGATCACACGATC	gnf02.006.767	2	4.91	9.74751	6.7565	7.07229	48	7.12107	48	7.03007	6.94697	7.04078	7.0149	7.12897	7.42609	7.10492	7.08485	13	11	13	12	10	12	12	13	LLHL	trans
4260139	GI_85702176-S	215728	9230019H11Rik	RIKEN cDNA 9230019H11 gene	7.21741	10	putative intergenic	NES16858716|7.217423|	CACCTTTGGTGGGGAGTTAAGTAGTGGAGCAAGCACAGAGAAGAAACTGC	rs13479447	7	69.433	105.637	6.86438	7.19066	58	7.27124	38	7.09403	7.02553	7.15312	7.1177	7.33254	7.72894	7.19514	7.25715	14	10	15	10	13	9	16	9	LLHL	trans
5490279	GI_85702188-S	432645	6030469F06Rik	RIKEN cDNA 6030469F06 gene	31.7717	12	putative intergenic		CCCGGGGACTTCGCCGCAGCTGTTCACCATGAAGCCCAGGTACACATTAA	gnfX.033.214	X	16.151	44.9584	6.10155	7.09043	64	7.07482	32	6.95219	6.97232	6.99134	6.98011	7.32043	7.03585	7.13889	7.27425	16	8	18	7	14	8	16	9	LLHL	trans
7550088	GI_85702222-S	432838	EG432838	predicted gene, EG432838	32.876	14	3' UTR		CACATCACCCAAGATGACATATAGATGTGTCCAGAGCAGCCACATGCAAG	rs3672782	7	61.294	87.8821	7.64681	6.83106	62	6.88465	34	6.80776	6.73461	6.81425	6.7716	6.87202	7.15513	6.83711	6.86218	15	9	17	8	13	9	17	8	LLHL	trans
3120010	GI_85702267-I	546038	EG546038	predicted gene, EG546038	19.1428	8	3' UTR		AGAGCCTAAACAGAGGAAGGCATCTCTATCCATGTCCAGCCACCTAAGCC	rs13475887	1	45.474	61.3315	6.30981	6.93912	50	6.93747	46	6.83185	6.90977	6.90127	6.88453	7.14442	6.91982	6.89182	7.0349	13	11	12	13	12	10	13	12	LLHL	trans
3400025	GI_85702325-S	629734	EG629734	predicted gene, EG629734	78.6926	14	3' UTR		CTTGGCGCAGTTTCTTGGTGGCTTCCGTTTTACAAGGCCAGCAGTTAGTC	D7Mit222	7	75.643	112.726	6.80279	6.95743	57	7.03406	39	6.91714	6.83864	6.90737	6.92496	7.09227	7.45203	6.92822	6.96242	14	10	15	10	13	9	15	10	LLHL	trans
7510538	GI_85986634-S	628586	LOC628586	hypothetical protein LOC628586	26.4948	11	3' UTR		CAAAGGCAGAAAGTGCATACCCTTGTGGGATTTGCCTTCATAAGCCCCTG	gnf02.006.767	2	4.91	9.74751	6.55066	7.16505	48	7.22674	48	7.09337	7.00352	7.13425	7.10557	7.27509	7.58863	7.18438	7.19343	13	11	13	12	10	12	12	13	LLHL	trans
5560598	GI_86439950-I	17763	Mtcp1	mature T-cell proliferation 1	71.6638	X	5' UTR		ACATGGCAATCACTTCATTCACCACTGCCGTGCTCCCACCCTTAGGCCGG	gnf02.006.767	2	4.91	9.74751	8.39478	7.22256	48	7.31475	48	7.10678	7.03567	7.13985	7.15785	7.53107	7.87272	7.18051	7.18067	13	11	13	12	10	12	12	13	LLHL	trans
2810121	IGHV1S1_J00532_Ig_heavy_variable_1S1_209-S	380823	Ighv1-64	immunoglobulin heavy variable V1-64	116.206	12	putative intergenic		CCTGGACGAGGCCTTGAGTGGATTGGAAGGATTGATCCTAATAGTGGTGG	rs13481642	12	89.814	109.346	10.3989	7.24825	48	6.64818	48	6.63704	6.60532	6.64998	6.57984	7.1637	6.81194	8.39574	6.63219	11	13	12	13	12	10	13	12	LLLH	cis
3710563	IGHV1S125_AF305910_Ig_heavy_variable_1S125_12-S	NA	LOC217930		116.429	12	putative intergenic	NES17662777|116.4288|NES17662781|116.428852|	CCTGTCAGGAACTGCAGGTGTCCATTGCCAGATCCAGCTGCAGCAGTCTG	rs3706601	18	83.558	77.6744	7.35683	6.63101	50	6.43598	46	6.45428	6.34383	6.36286	6.35336	6.54474	6.50915	7.14889	6.536	13	11	13	12	11	11	13	12	LLLH	trans
3440575	IGHV1S129_AF304548_Ig_heavy_variable_1S129_110-S	16049	Igh-V	immunoglobulin heavy chain variable region	116.206	12	putative intergenic		CCTGGACGAAGCCTTGAGTGGATTGGAAGGATTGATCCTAATAGTGGTGG	gnf17.035.152	17	19.544	34.6633	8.56721	6.84792	32	6.65808	64	6.56228	6.58243	6.54106	6.57995	6.7074	6.69931	7.58093	6.77346	8	16	8	17	8	14	8	17	LLLH	trans
2370181	IGHV1S131_AF304551_Ig_heavy_variable_1S131_48-S	16049	Igh-V	immunoglobulin heavy chain variable region	115.691	12	putative intergenic		AGATATCCTGCAAGGCTCCTGGCTACACCTTCACCAGCCACTGGATGCAG	gnf17.035.152	17	19.544	34.6633	8.74469	7.00019	32	6.64202	64	6.61793	6.53512	6.5027	6.45412	6.74841	6.64773	8.13172	6.92584	8	16	8	17	8	14	8	17	LLLH	trans
70520	IGHV1S15_K00603_Ig_heavy_variable_1S15_188-S	16049	Igh-V	immunoglobulin heavy chain variable region	116.206	12	putative intergenic		CCTAGGTGAAGCAGAGGCCTGGACGAGGTCTTGAGTGGATTGGAAGGATT	rs4140265	12	96.013	113.763	6.58891	6.80845	41	6.59553	55	6.5478	6.47092	6.51563	6.4852	6.79315	6.81189	7.3255	6.6529	10	14	10	15	10	12	11	14	LLLH	cis
100060193	IGHV1S4_J00534_Ig_heavy_variable_1S4_10-S	16049	Igh-V	immunoglobulin heavy chain variable region	115.82	12	putative intergenic	NES11375372|115.820144|NES11375373|115.820151|	GCACACAGGATCTCACCATGGGATGGAGCGACAATGACATCCACTTTGCC	rs13482947	17	17.736	31.3616	10.7627	6.95453	36	6.73531	60	6.72846	6.67891	6.65035	6.59307	6.79458	6.80929	7.64475	6.87032	9	15	9	16	9	13	9	16	LLLH	trans
4120717	IGHV1S59_L17134_Ig_heavy_variable_1S59_150-S	16049	Igh-V	immunoglobulin heavy chain variable region	115.292	12	putative intergenic		GGTGGTACTAGCTACAATCAGAAGTTCAAGGGCAAGGCCACATTGACTGT	rs4231033	15	84.903	103.127	6.10865	6.90263	47	6.71516	49	6.4604	6.41896	6.38268	6.41456	6.58036	6.49024	8.19318	7.46784	12	12	14	11	9	13	12	13	LLLH	trans
104280546	IGHV1S6_J00536_Ig_heavy_variable_1S6_10-S	16049	Igh-V	immunoglobulin heavy chain variable region	115.607	12	putative intergenic	NES11382185|115.606535|	GCACACAGGATCTCACCATGGGATGGAGCGACAATGACATCCACTCTCTC	rs13482947	17	17.736	31.3616	11.421	6.93537	36	6.69788	60	6.67997	6.6247	6.60712	6.61015	6.71402	6.69332	7.74036	6.85794	9	15	9	16	9	13	9	16	LLLH	trans
1090037	IGHV1S7_J00537_Ig_heavy_variable_1S7_165-S	546230	LOC546230	similar to Ig heavy chain V region 102 precursor	116.251	12	putative intergenic		GCAGAGGCCTGGCCAAGGCCTTGAGTGGATTGGAAGGATTCATCCTTCTG	gnf17.035.152	17	19.544	34.6633	6.90035	6.91401	32	6.66044	64	6.68578	6.65105	6.63987	6.58061	6.86314	6.7748	7.46725	6.65493	8	16	8	17	8	14	8	17	LLLH	trans
4760717	IGHV2S4_U53526_Ig_heavy_variable_2S4_142-S	16049	Igh-V	immunoglobulin heavy chain variable region	114.327	12	putative intergenic		GAAAGGGTCTGGAGTGGCTGGGAGTAATATGGGCTGGTGGAAGCACAAAT	rs3694890	12	99.319	117.832	7.12578	6.83348	45	7.39867	51	6.82396	7.04804	6.68321	6.70599	6.9507	7.6474	6.87249	8.28481	11	13	11	14	11	11	12	13	LLLH	cis
1740161	IGHV5S19_AF120461_Ig_heavy_variable_5S19_186-S	NA	LOC380799		114.045	12	putative intergenic		AGGGCCGATTCACCATCTCCAGAGACAATGCCAAGAACAACCTGTACCTG	rs13482947	17	17.736	31.3616	6.69047	7.35387	36	6.86156	60	6.89559	6.64426	6.67993	6.65419	7.14824	7.21275	8.69172	6.9873	9	15	9	16	9	13	9	16	LLLH	trans
1170524	IGHV5S2_AF290969_Ig_heavy_variable_5S2_113-S	NA	LOC380799		114.045	12	putative intergenic		GTTCGCCAGACTCCGGAAAAGAGGCTGGAGTGGGTCGCAACCATTAGTGA	gnf17.035.152	17	19.544	34.6633	6.94923	6.87197	32	6.40388	64	6.47376	6.27639	6.34169	6.30429	6.80961	6.59034	7.86281	6.46988	8	16	8	17	8	14	8	17	LLLH	trans
4120446	IGHV5S24_AF120469_Ig_heavy_variable_5S24_99-S	238412	LOC238412	similar to immunoglobulin heavy chain variable region	114.21	12	putative intergenic	NES17650732|114.21024|	GTCTTGGGTTCACCAGACTCCGGAGAAGAGGCTGGAGTGGGTTGCATACA	gnf17.035.152	17	19.544	34.6633	6.61242	6.811	32	6.52651	64	6.56823	6.43954	6.45412	6.453	6.64346	6.55739	7.57817	6.65645	8	16	8	17	8	14	8	17	LLLH	trans
1170026	IGHV5S25_AF120470_Ig_heavy_variable_5S25_146-S	16059	Igh-V7183	immunoglobulin heavy chain (V7183 family)	114.307	12	putative intergenic		GTGGCAGTAGTACCATCTACTATGCAGACACAGTGAAGGGCCGATTCACC	mCV23204820	1	139.402	191.811	6.58292	7.03335	52	6.99288	44	6.82565	6.85904	6.91997	6.88908	7.28402	6.74823	7.14264	7.47518	13	11	14	11	11	11	14	11	LLHL	trans
3360672	IGKV8-18_Y15979_Ig_kappa_variable_8-18_12-S	243469	IgK	immunoglobulin kappa chain variable 8 (V8)	70.2855	6	putative intergenic		CCCATGTCCTCATGTTCTTGCTGCTTTGGGTATCTGATACCTGTGGGGAC	rs13479306	7	43.119	66.3387	7.16115	6.7636	77	6.91254	19	6.65959	6.64285	6.71701	6.66301	6.88927	6.97029	6.80035	7.4894	19	5	20	5	17	5	21	4	LLLH	trans
6220079	IGKV8-26_AJ235945_Ig_kappa_variable_8-26_14-S	243469	IgK	immunoglobulin kappa chain variable 8 (V8)	70.2855	6	putative intergenic		CTGCTTTGGGTATCTGATACCTGTGGGGACATTGTGATGACCCAGTCTCC	rs13479306	7	43.119	66.3387	6.50545	6.52861	77	6.6496	19	6.48051	6.55501	6.46227	6.45136	6.53459	6.51315	6.63046	7.18623	19	5	20	5	17	5	21	4	LLLH	trans
1780253	IGKV9-123_AF003295_Ig_kappa_variable_9-123_126-S	243431	EG243431	predicted gene, EG243431	67.884	6	putative intergenic		CTTGTCGGGCTAGTCAGGGCATTAGAGGTAATTTAGACTGGTATCAGCAG	rs6371145	19	48.71	37.1243	9.50695	6.615	62	6.96084	34	6.45638	6.48157	6.41294	6.53767	6.70818	6.59248	6.88977	7.99403	15	9	16	9	16	6	15	10	LLLH	trans
103850021	ri|1110018K11|R000014D02|AK003784|499-S	NA	1110018K11Rik		78.1624	5	3' UTR		TGTTTCAGTGCAGTGTTGAATGTCTCATTGTTTTGCTGTCCTGCTATTTA	rs6257272	5	53.49	77.962	15.3924	8.35328	40	9.4405	56	7.07352	7.44534	8.00538	9.14957	7.83708	10.1123	10.5567	10.8142	11	13	11	14	8	14	10	15	LLHL	cis
102450731	ri|1110020G09|R000016P11|AK003858|1293-S	68646	1110020G09Rik	RIKEN cDNA 1110020G09 gene	9.03376	15	intron 13		CAGTGATACCGTGAAAGAGCAGCGGGAACACAGACACAAGCAGATCAGCC	rs13479447	7	69.433	105.637	10.215	7.18412	58	7.51481	38	6.827	6.88209	7.155	7.23811	7.98698	9.06077	6.87156	6.9793	14	10	15	10	13	9	16	9	LLHL	trans
102030025	ri|1190007I07|R000019B16|AK004515|607-S	544717	1190007I07Rik	RIKEN cDNA 1190007I07 gene	82.0499	10	putative intergenic	NES15270256|82.049945|	GGAGAACTCAAAACGGAGCTTTTGGGACTGAAAGAGAGACGCCACGAACC	rs13480660	10	60.014	77.0002	6.38046	8.85803	46	7.25513	50	9.69424	7.64646	9.41938	7.37852	8.2918	7.14734	7.90942	6.89063	13	11	11	14	10	12	12	13	HHLL	cis
104480112	ri|1500011F08|R000020M18|AK005207|1371-S	19014	Med1	mediator complex subunit 1	97.9865	11	intron 10	mCV27577431|97.986531|	ACCCCGCGGAGTGGGGGTTTGTGACTATACTGTACCTGTCTTCAGACACC	rs13477852	4	45.951	94.7673	7.85758	7.14821	50	7.24152	46	7.04381	7.02014	7.1641	7.16706	7.24855	7.63166	7.15012	7.13187	12	12	14	11	10	12	14	11	LLHL	trans
103060053	ri|1600010M23|ZX00042K18|AK005419|1756-S	NA	1600010M23Rik		108.327	3	3' UTR		ACCAAGAAACAAGGGCCACGCACGAACTGTGGAAAGAAGGGACCCAGGGG	rs13483502	19	0.895	4.31639	6.25781	7.43547	66	7.38764	30	7.1784	7.24546	7.30154	7.31975	7.74877	7.44813	7.52938	7.56724	16	8	17	8	15	7	18	7	LLHL	trans
104730091	ri|1700015L13|ZX00037G21|AK006001|1620-S	71856	Wfdc3	WAP four-disulfide core domain 3	164.435	2	putative intergenic	mCV23594249|164.434988|	AGGGCTCTGGGGGGCTGAGGCCAGGTTTCCACGTAAGCTGTGGTTAAATG	gnf09.106.408	9	68.98	109.546	7.82586	7.02053	58	6.89992	38	6.71895	6.71007	6.75934	6.7362	8.02856	7.45438	6.70969	6.73551	15	9	15	10	13	9	15	10	LLHL	trans
103120458	ri|1700066F09|ZX00075P06|AK006902|508-S	208846	Daam1	dishevelled associated activator of morphogenesis 1	72.9085	12	3' UTR		GCGCCGTAGCAGCCCTTTTGGGGTGACCAGAACTTTCCATTACACTGCCT	rs13476219	1	103.131	168.085	6.9306	8.05864	47	7.88964	49	7.17385	7.13323	8.2822	7.91511	9.31851	9.51154	7.36993	7.39294	10	14	12	13	12	10	13	12	LHLL	trans
102630372	ri|1810054D07|ZX00043M07|AK007856|843-S	69863	1810054D07Rik	RIKEN cDNA 1810054D07 gene	82.7306	4	intron 7	mCV22693350|82.730615|	CTGGGAGGCCTAAAGTGTTTCCGAGACAATCCATGAGACTGAACTGGCCC	rs13477815	4	43.659	84.5639	9.52688	6.99531	62	6.59419	34	7.03489	6.62844	6.94349	6.58457	6.69394	6.58832	7.24268	6.57186	15	9	17	8	13	9	17	8	HLLH	cis
100670500	ri|2010005E20|ZX00043H04|AK008118|966-S	71974	Prmt3	protein arginine N-methyltransferase 3	49.6503	7	intron 6	NES11776520|49.650362|	CAGGATTGACTATTGCAGCCCCACAGTGCCCACGCTCAAGGAGAGCAGTC	rs6222964	7	37.58	49.3958	8.57887	6.94463	70	6.65203	26	7.06022	6.69482	7.22101	6.65058	6.7344	6.63965	6.75762	6.61952	17	7	18	7	17	5	18	7	HHLL	cis
102570402	ri|2010007B07|ZX00043J10|AK008143|1228-S	18950	Pnp	purine-nucleoside phosphorylase	49.8866	14	putative intergenic		GGCTGTGCTGATGACATCAAGAAACTTGGTGTGACTCGGGAGGGGTTTCC	D14Mit63	14	23.948	54.3872	44.8996	9.23384	32	6.91766	64	7.73398	6.78587	8.7337	6.51874	12.34	7.3098	9.15423	7.04033	9	15	9	16	6	16	8	17	LLHL	cis
100510403	ri|2210022J24|ZX00053N13|AK008771|894-S	20361	Sema7a	sema domain, immunoglobulin domain (Ig), and GPI membrane anchor, (semaphorin) 7A	152.103	3	putative intergenic		CTAGAAGGGGGTTGATCGTGCACAGCTTTCCTTCTGCCTGAGTAGGTAGC	rs6191597	3	42.602	62.6718	6.51539	6.79183	60	6.90078	36	6.78145	6.79442	6.81479	6.85995	6.75115	7.23186	6.81561	6.75819	15	9	15	10	14	8	16	9	LLHL	trans
105340722	ri|2410029F03|ZX00081N02|AK010604|1017-S	27395	Mrpl15	mitochondrial ribosomal protein L15	4.7758	1	putative intergenic		TCTACGCCGCGTCCTGGGCGCTCTTGAAGCACCGCTGCGTCTGGCTGGCA	rs6376963	1	0.895	5.00809	10.2968	6.90145	61	6.75478	35	6.83335	6.72026	7.12236	6.74431	6.86191	6.77507	6.78385	6.78257	15	9	16	9	13	9	17	8	LHLL	cis
102230086	ri|2510039D09|ZX00056J15|AK011053|630-S	15129	Hbb-b1	hemoglobin, beta adult major chain	103.702	7	putative intergenic	NES16079058|103.701657|NES16079057|103.701636|	AGGCTGCTGTCTCTGGCCAGTGGGGAAAGGTGAACGCCGATGAAGTTGGT	rs6227780	7	66.546	99.2995	7.55703	15.3115	54	13.6609	42	15.0955	13.286	15.0139	12.0448	15.736	15.7361	15.4369	13.7758	13	11	14	11	12	10	15	10	HHLH	cis
103440605	ri|2610206P12|ZX00061J13|AK011905|915-S	17967	2610206P12Rik	hypothetical protein	49.3943	9	intron 2		GCAGGGGTCAGTTCAGTGTTTAGTTGGTTACTTTCACAACCCCCAAGGCT	rs4139403	9	16.529	34.3936	7.4065	6.85822	41	6.77436	55	6.67215	6.6948	6.73738	6.71931	6.69207	6.66944	7.34084	6.98896	11	13	12	13	8	14	10	15	LLLH	trans
104200168	ri|2810434H03|ZX00066O14|AK013239|958-S	NA	Idb2	inhibitor of DNA binding 2	25.6843	12	3' UTR		GAGTGTTGCGGGTGCCTCCTGTGTGCGCGTTTCGGTAATGTGCTTGTGTG	rs4197634	16	50.863	66.791	6.09295	7.81367	55	8.09143	41	7.38191	7.44363	7.24157	7.25933	7.87629	7.92206	8.79472	9.60754	15	9	14	11	12	10	14	11	LLLH	trans
104280132	ri|3100002M17|ZX00035M09|AK013922|684-S	69276	Tloc1	translocation protein 1	30.984	3	5' UTR		GAAGACCACGGAGGCCGCCCCCAGCCCAGAGCCCGCGGCGGGTTACATAA	D13Mit151	13	81.05	116.673	6.90508	7.50992	54	7.27586	42	6.98895	7.09725	6.89642	6.90392	9.24889	8.74127	6.81176	6.8197	14	10	13	12	14	8	13	12	LLHL	trans
105220524	ri|3110001A05|ZX00070L23|AK013931|1363-S	66435	Ugcgl2	UDP-glucose ceramide glucosyltransferase-like 2	118.122	14	3' UTR	mCV23502920|118.122012|	GCCACCTGCTGGAGACCTGTGGTACTGCCACGACTAGTAGGCCATTTCAT	gnf14.114.290	14	65.647	117.613	6.36052	6.91203	37	6.77916	59	7.04031	6.84223	7.16495	6.87115	6.71266	6.66287	6.71595	6.72645	10	14	9	16	9	13	9	16	HHLL	cis
102360333	ri|4430402N11|PX00011C22|AK014472|1409-S	20617	Snca	synuclein, alpha	60.7445	6	intron 5		GAGGACCCCTGGAAGATGACGTTTCACAAACCTCATGATCTTACAGTAGG	rs3685813	11	85.537	102.611	6.84134	7.30474	49	7.37777	47	6.51409	6.50768	6.57534	6.58961	10.3574	9.83297	6.47188	6.51515	12	12	14	11	10	12	13	12	LLHL	trans
100380524	ri|4632419F02|PX00102E03|AK028526|2992-S	235344	Snf1lk2	SNF1-like kinase 2	50.6829	9	intron 5		ATGCCCCAGTGTAGGGGAATAGAGGGCAGGGAGGTGGGAGTGAGTAGGTG	rs13482256	14	37.123	73.9555	6.62428	7.11718	45	7.06553	51	6.98948	6.99993	7.012	6.98169	7.52814	7.27952	6.94866	7.03615	11	13	12	13	11	11	11	14	LLHL	trans
106550576	ri|4732462K23|PX00051J19|AK028853|2438-S	269132	Glt25d2	glycosyltransferase 25 domain containing 2	153.21	1	intron 8		GCATGTGTGAGAATGCAGGCAGGTGTGGGAGGGGGCACAGAAATTCGGGA	D14Mit7	14	43.342	89.2232	9.6661	7.02077	38	6.94846	58	6.89408	6.89369	6.94656	6.93476	7.3568	6.99362	6.90795	6.97253	10	14	10	15	9	13	9	16	LLHL	trans
100520408	ri|4732470M22|PX00051B14|AK028922|3679-S	67647	4930523C07Rik	RIKEN cDNA 4930523C07 gene	161.915	1	putative intergenic	NES15831461|161.914741|NES15831462|161.914751|	CTAGGGTAAGGTGCTTGGGACTTGTGCCTACCTGATCCATCTGGGGACAG	rs6399765	1	105.213	169.099	7.24827	8.3751	51	7.68304	45	7.29694	6.86188	7.89278	7.46916	8.59107	8.28203	9.46954	8.39674	11	13	13	12	13	9	14	11	LLLH	cis
106130594	ri|4832420D20|PX00102J11|AK029312|4053-S	NA	4832420D20Rik	RIKEN 4832420D20Rik	7.6021	17	intron 12		TAAAGGTCCACAGCAGAGAGCAAAGAGGTGCAGACCGAGGGGGCGAGAGA	D14Mit7	14	43.342	89.2232	7.3096	7.07275	38	7.01277	58	6.92998	6.90772	7.02127	6.99117	7.37967	7.11803	6.98165	7.03941	10	14	10	15	9	13	9	16	LLHL	trans
106860687	ri|4833420G17|PX00028K10|AK014735|979-S	67392	4833420G17Rik	RIKEN cDNA 4833420G17 gene	120.582	13	5' UTR		CAGGTGCAGAACAACTTCGCAGCCCACAGCCGCCGTCCATGCTGAGAAGG	rs6397687	13	87.702	120.51	9.24981	7.22145	48	7.76381	48	7.10969	7.61433	7.19223	7.36152	7.44606	8.61794	7.14037	7.64471	13	11	12	13	12	10	11	14	LLHL	cis
106350142	ri|4833426L05|PX00028A14|AK014775|1646-S	15467	Eif2ak1	eukaryotic translation initiation factor 2 alpha kinase 1	144.134	5	intron 7		ATCTGTGGTTCACAAGGGAGAAGGAATGGGGACGGGCAAGGTGTGCCAGG	rs13483759	X	20.833	49.9701	6.82825	7.07664	76	6.8772	20	6.561	6.60358	6.59707	6.595	8.80539	7.7892	6.57555	6.53335	19	5	21	4	17	5	19	6	LLHL	trans
100610025	ri|4930431J19|PX00030J04|AK015272|1171-S	67516	Kctd4	potassium channel tetramerisation domain containing 4	74.6654	14	intron 6		CCGACTGCGCCCTTCGCGATCCGCAGAGCAGCTTAAGAAACTTCTGTATC	rs13478133	5	16.899	21.1261	9.87838	6.59762	50	6.40247	46	6.70725	6.40234	6.69674	6.39229	6.41512	6.42049	6.52964	6.39672	14	10	13	12	11	11	12	13	HHLL	trans
101740324	ri|4930518F22|PX00033B16|AK015825|1279-S	71655	4930518F22Rik	RIKEN cDNA 4930518F22 gene	24.7234	8	putative intergenic		AAAAAAATTTCCAGCATAGGGCGGGGGACAGGGCAGAGGTCGTCCACTCC	rs3684222	7	55.97	82.3563	6.66111	6.82788	73	6.85974	23	6.79296	6.77748	6.816	6.77029	6.91651	7.10242	6.79882	6.77386	18	6	20	5	16	6	19	6	LLHL	trans
101450168	ri|4930523M17|PX00033O16|AK019693|2820-S	57874	Ptplad1	protein tyrosine phosphatase-like A domain containing 1	137.399	4	intron 13		TGTACACTGGTAACTCCAGCACTCTGGACATGGAGGCAGGAGGGCTCAGT	rs4224864	4	81.806	137.48	6.01171	6.90784	31	6.73195	65	6.76422	6.68096	6.87017	6.80185	6.71841	6.58894	7.21213	6.83838	8	16	7	18	7	15	9	16	LLLH	cis
102260133	ri|4932416G22|PX00017H03|AK030034|2792-S	381747	4932416G22Rik	RIKEN 4932416G22Rik	87.7585	5	putative intergenic		GCTGAAGAGGCTGCCTGGGGGGAAAATGGTAGCAACACATCTGATGGAGG	rs13482732	15	75.107	97.9588	6.81724	6.91912	54	7.02151	42	6.81919	6.79977	6.88599	6.88068	7.13482	7.52058	6.88506	6.85204	14	10	15	10	11	11	14	11	LLHL	trans
103710040	ri|4932441J05|PX00019A21|AK030095|3400-S	75560	Ep400	E1A binding protein p400	110.979	5	intron 6		TGGTTAGGGAAGGATGGTGGTTCCCCCCAGGGCTACTAAACTCTGTCCCC	gnf09.106.408	9	68.98	109.546	6.59545	6.75967	58	6.85113	38	6.89669	6.81006	6.62606	6.67513	7.01935	7.4255	6.53119	6.54718	15	9	15	10	13	9	15	10	LLHL	trans
105670132	ri|4932442C03|PX00019B03|AK030106|3976-S	320827	C530008M17Rik	RIKEN cDNA C530008M17 gene	77.9408	5	putative intergenic		AGAGAAGCCCGTGCTTCAGAGCAGGCACTCTCTGGACGGCTCCAAGGTGA	gnf03.051.474	3	31.977	54.84	7.54212	6.99604	47	6.84241	49	6.76303	6.73965	6.9439	6.9406	7.62135	7.14703	6.63647	6.61265	11	13	12	13	12	10	12	13	LLHL	trans
105890164	ri|4933401F02|PX00641J22|AK077077|1877-S	NA	4933401F02Rik	RIKEN 4933401F02Rik	34.0685	17	3' UTR	NES17320904|34.068589|	CAGGGCAAAACATGGCCTCCAATGTGATCTCCCCATCAGATACAAGCCGC	gnf17.035.152	17	19.544	34.6633	8.10729	6.79223	32	6.58469	64	6.94931	6.64795	7.17143	6.73702	6.4315	6.39423	6.61667	6.52968	8	16	8	17	8	14	8	17	HHLL	cis
101990592	ri|5330427O09|PX00054M03|AK030531|1531-S	11600	Angpt1	angiopoietin 1	42.4638	15	intron 2	NES14586728|42.463873|	GGAACTTATGAGTCTTGTCATTCAGGTAACTCTCACACAAGGGCCCAGAG	CEL-15_28995144	15	18.103	28.8951	10.3112	6.84843	55	6.49789	41	7.45269	6.49117	7.01662	6.60802	6.47158	6.42123	6.49598	6.45026	13	11	14	11	14	8	14	11	HLLL	trans
102370041	ri|5330439L06|PX00054N04|AK030628|1840-S	67480	Ccdc49	coiled-coil domain containing 49	97.5727	11	intron 4		GGCCGTGTGCTGCTCTGTCTACGTTCCTCTGTTGTCACTGGTTTGAGACA	rs4197634	16	50.863	66.791	6.64852	6.92564	55	7.1373	41	7.15918	7.25109	6.62744	6.69322	6.975	6.89605	6.93131	7.70759	15	9	14	11	12	10	14	11	LLLH	trans
104060088	ri|5430414C05|PX00022P03|AK017308|856-S	17687	Msh5	mutS homolog 5 (E. coli)	34.652	17	intron 7		TGTAGGTGACTCATCCAAACCTCAACCAAAGTAAAGAGGACTGGGAGGTC	rs13482947	17	17.736	31.3616	10.1718	6.82591	36	6.96909	60	6.82365	7.28911	6.74748	6.86539	6.96709	6.75972	6.76543	6.94289	9	15	9	16	9	13	9	16	HLLH	cis
104230369	ri|5930403H17|PX00055M04|AK031083|2422-S	105440	Kctd9	potassium channel tetramerisation domain containing 9	66.6523	14	intron 5		GGTGGCAGCTTCAGGGGATCCAGTGGCCTCCACAAAAGAGCTGACATACA	rs8254378	9	112.921	123.973	7.27072	6.94885	69	7.10723	27	6.84886	6.8547	6.86319	6.89534	7.34825	7.86725	6.80167	6.77556	18	6	18	7	15	7	18	7	LLHL	trans
106400048	ri|5930429A15|PX00055H24|AK031203|3060-S	259300	Ehd2	EH-domain containing 2	15.1076	7	3' UTR		TAGTACCTGACCCTGGTGGGAGAAAAAAATAAGATGGGGCGGGGGGGGGG	rs3677638	1	97.848	158.298	7.74657	6.83672	58	6.92239	38	6.77427	6.77309	6.81755	6.87333	6.87883	7.38317	6.8679	6.81312	13	11	15	10	15	7	15	10	LLHL	trans
106450576	ri|6030404G09|PX00056K09|AK077882|1651-S	17064	Cd93	CD93 antigen	148.129	2	3' UTR		AGCGGGCTGCTTTCCTTCAGCTTCATACCCGGGGAAACCGAGTAAGCCTC	rs6170159	2	90.909	144.676	6.20998	10.8585	34	10.4857	62	12.4158	11.7304	10.6501	10.2826	9.55709	9.01197	10.285	10.9521	10	14	9	16	7	15	8	17	HHHL	cis
106110082	ri|6030436C20|PX00056P20|AK077910|1208-S	NA	6030436C20Rik		142.768	3	intron 5		CTTGCAGAGAACCTGGGTTTGATTCCCAGCATATACAACAGTTCACAACC	rs3090379	3	84.532	141.979	17.2936	6.97779	40	6.58726	56	6.77636	6.55682	6.67741	6.54323	7.83009	6.7846	6.63721	6.50094	9	15	11	14	10	12	10	15	LLHL	cis
100520068	ri|6030449M12|PX00057O16|AK031546|1738-S	NA	6030449M12Rik	weakly similar to UNKNOWN (PROTEIN FOR IMAGE:4110141)	88.2145	8	putative intergenic		GAGAAAGAGTACACGTAGGGGGGAGGGAGATGGGGCAGGACATTAGGGAC	rs3698182	8	48.904	86.4781	16.9587	7.3744	50	7.1824	46	6.91614	6.91906	7.16571	7.04216	8.51406	7.82932	7.06966	6.9765	13	11	14	11	11	11	12	13	LLHL	cis
100770279	ri|6030458B15|PX00057F21|AK031596|2951-S	NA	6030458B15Rik		67.5794	10	intron 5		AGCTTCTTTCAGATAACCCAGAGTGCCAGGGGGCCCACAGATGAATCTTC	rs13477852	4	45.951	94.7673	6.71665	6.87154	50	6.95169	46	6.83684	6.84188	6.85609	6.89409	6.91449	7.15916	6.88604	6.90275	12	12	14	11	10	12	14	11	LLHL	trans
106940019	ri|6030490M24|PX00058J03|AK031689|3396-S	20019	Rpo1-4	RNA polymerase 1-4	71.8845	6	intron 21	NES11902600|71.884488|	CATGGAGATGCCCACTGTGATACTAGGGCCAGCAAAGTGCTTACAGTAGG	rs3673305	6	57.219	71.8501	9.97004	7.61637	61	6.72248	35	7.98899	7.0834	7.66997	6.68902	6.85462	6.66409	7.87271	6.51058	16	8	16	9	14	8	15	10	HHLH	cis
104070736	ri|6330566F14|PX00044K09|AK018243|1273-S	235330	Ttc12	tetratricopeptide repeat domain 12	48.8132	9	intron 6		GCTCAGGTGGACGGCTTTGCTTCATCTGCCTGCACCACATGGACCTCTGA	gnf09.042.496	9	26.696	47.9613	8.7272	6.81287	38	7.58413	58	6.80009	7.18234	6.79301	7.43739	6.96052	8.2798	6.73794	7.38678	11	13	11	14	7	15	9	16	LLHL	cis
102690133	ri|6430514I22|PX00045D15|AK078216|3794-S	NA	6430514I22Rik	RIKEN 6430514I22Rik	89.7795	12	intron 7		CATCAAGAGGAAGGCGCAGAGGAGCAAGGAAAGCCAGCATACTGCAGGGG	rs13482292	14	42.483	87.0015	6.30743	7.08519	41	7.02235	55	6.94535	6.92342	7.01109	6.99275	7.38244	7.14004	7.0093	7.04818	10	14	11	14	10	12	10	15	LLHL	trans
103290068	ri|6430526J12|PX00046C13|AK032360|3267-S	228357	Lrp4	low density lipoprotein receptor-related protein 4	91.28	2	intron 14	mCV24711692|91.279981|	CGGGAGGTGACCGCAGAAGGATTGGGACTTCAGCTACAGAGTTGGTGACC	rs6230107	2	63.744	91.8105	7.15197	6.76212	46	6.62134	50	6.67476	6.57869	6.76631	6.59828	6.53602	6.54039	7.05801	6.74705	12	12	13	12	10	12	11	14	LHLH	cis
106980301	ri|6430553K24|PX00648N21|AK078268|1214-S	228564	Frmd5	FERM domain containing 5	121.04	2	intron 8		GTCACAAGTGTCAGGGTGGGAGTGAGGTGGCTGGGAAGCCTGTGTGAATG	D2Mit255	2	80.174	123.083	12.9453	7.06755	41	6.80964	55	6.7571	6.67119	6.97463	6.73364	7.69097	7.05342	6.9524	6.79327	11	13	10	15	9	13	11	14	LLHL	cis
102120504	ri|6430628A21|PX00048E03|AK032594|3869-S	14312	Brd2	bromodomain containing 2	33.5954	17	3' UTR		CCTAATTCTTTAGCCATGGGACAGCCCAGAAGACACGCCCTTCACTGATC	gnf17.035.152	17	19.544	34.6633	10.7191	7.14732	32	6.71007	64	7.28149	6.64271	7.24063	6.68534	7.11274	6.78101	6.95441	6.7398	8	16	8	17	8	14	8	17	HHLL	cis
100510592	ri|6720467J09|PX00060C13|AK032886|3192-S	76421	1700028K03Rik	RIKEN cDNA 1700028K03 gene	107.792	5	intron 17		TGCACCCACCACCCCCCCCCACACACACACACATCTTTTAAACAACTTCT	rs3663950	4	81.23	135.002	21.3549	7.76765	34	7.23557	62	7.30383	7.20023	7.1068	7.01031	9.26426	7.55933	7.47011	7.22637	8	16	8	17	8	14	10	15	LLHL	trans
101690017	ri|7530424I01|PX00312K01|AK078725|933-S	333841	7530424I01Rik	hypothetical C-5 cytosine-specific DNA methylase containing protein	53.3242	11	putative intergenic		CATGGGCTCTGGAGTGCAAATTCACATCATCTGGTTTGGTGGCAGGCACC	rs4189478	16	45.447	57.4735	6.47198	6.57116	64	6.65753	32	6.48527	6.49495	6.47807	6.48546	6.87747	7.17584	6.49239	6.47504	17	7	16	9	14	8	17	8	LLHL	trans
106940100	ri|8030411F07|PX00102N21|AK033097|1630-S	16911	Lmo4	LIM domain only 4	144.138	3	intron 3		CCCAACAGGCTTCAGGGCAGCTAATGGAAAGAATTCAGGAGGTCAGGTGC	rs4197634	16	50.863	66.791	7.19551	7.21473	55	7.49426	41	7.42974	7.42992	7.04088	7.16101	7.0821	7.15851	7.2719	8.1854	15	9	14	11	12	10	14	11	LLLH	trans
103120142	ri|8030453O22|PX00103F15|AK020207|751-S	77209	8030453O22Rik	RIKEN cDNA 8030453O22 gene	39.4577	6	5' UTR		CTGCCGCCTGGGGATCAGGATGTAAACTTCTCAGCTACTGTTCTAGTGCC	rs3708061	4	41.281	80.7755	8.85778	6.79359	65	6.83169	31	6.74533	6.74984	6.80847	6.80999	6.79811	7.02083	6.8189	6.73385	16	8	17	8	14	8	18	7	LLHL	trans
103130138	ri|8430438E03|PX00025A16|AK033406|2247-S	100048927	OTTMUSG00000001284	predicted gene, OTTMUSG00000001284	89.849	11	5' UTR	mCV23370227|89.849032|mCV23370226|89.849024|	CCCGCCCTCTTCTGTAAATGAAGGAACATCAAACGAGGGGAGGGGCCATC	rs4165602	16	21.826	27.3515	6.14555	6.89653	44	6.87295	52	6.84203	6.84776	6.86689	6.88394	7.12867	6.89206	6.79838	6.86658	12	12	12	13	9	13	11	14	LLHL	trans
102320102	ri|9030216K14|PX00060P23|AK033474|1567-S	27052	Aoah	acyloxyacyl hydrolase	20.809	13	intron 2	NES11366961|20.809007|	CCTCGGGAACCAGTGGTACGATGTCCAATTTCTCAACATCTGTGAAGTGG	rs13481721	13	4.402	20.5721	19.9477	7.05735	57	6.6394	39	6.69211	6.54551	6.69949	6.56018	6.4877	6.46565	8.23616	6.97687	15	9	15	10	12	10	15	10	LLLH	cis
103440053	ri|9030617G22|PX00061A05|AK020257|1223-S	16348	Invs	inversin	48.3293	4	intron 4		TGCTAGGAGAACACTGACTTCCAGGCAGCTAGGATGGGGGTCTTAAAGCC	gnf03.051.474	3	31.977	54.84	6.86125	7.20597	47	7.29111	49	7.08627	7.1287	7.16901	7.15698	7.36235	7.75864	7.19627	7.22801	11	13	12	13	12	10	12	13	LLHL	trans
102650113	ri|9130003P18|PX00026I05|AK033572|2560-S	237625	Pla2g3	phospholipase A2, group III	3.39404	11	3' UTR		GCTACCAACTAAATCACACCCCCAGCTTGAAAAGGGGACCCGTAACCGTG	rs13483244	18	11.493	20.9673	7.8391	6.87362	58	6.97114	38	6.74754	6.73624	6.77037	6.79998	6.84008	6.79563	7.12586	7.51762	14	10	15	10	14	8	15	10	LLLH	trans
102030537	ri|9130008F23|PX00026C21|AK018601|1316-S	71583	9130008F23Rik	RIKEN cDNA 9130008F23 gene	40.34	17	3' UTR		GCTAGCCCAGGCTTACTTTGGACTTGGTGTCTAGCCTGTGATGGCTAACC	rs3656008	17	23.812	43.0922	7.42475	6.74238	36	6.55576	60	6.88184	6.6845	6.97288	6.57279	6.50565	6.46002	6.60916	6.4958	9	15	9	16	9	13	9	16	LHLL	cis
100670736	ri|9130012A08|PX00026G02|AK033581|2894-S	210156	9130012A08Rik	RIKEN 9130012A08Rik	19.1263	7	exon 3		AGCTGGGGGTCTCCATGTGGTCGGAAGTAAGGCTGAGAGAAGGATCACTG	rs3677638	1	97.848	158.298	6.50929	6.74582	58	6.77636	38	6.74823	6.71768	6.76005	6.71561	6.76535	7.00063	6.70995	6.74467	13	11	15	10	15	7	15	10	LLHL	trans
104570600	ri|9430048B09|PX00109L21|AK034852|2710-S	98733	Obsl1	obscurin-like 1	75.3849	1	intron 6		CAGCCTCATCGCCGTTCTTTGGCATGTTTTGCTTTGCAGTTGGGCTGGGG	gnf02.006.767	2	4.91	9.74751	6.63011	7.65587	48	7.76663	48	7.48929	7.44827	7.53162	7.57238	8.03878	8.37599	7.65183	7.65283	13	11	13	12	10	12	12	13	LLHL	trans
104670484	ri|9430090E10|PX00110N10|AK035116|2143-S	50496	E2f6	E2F transcription factor 6	16.847	12	intron 5		GGGATTTGTAACATCTACCCCCAGCCCCACCCCAAGGACAAGGGGATATC	rs4229284	12	10.89	25.6839	11.5648	7.25314	43	6.67741	53	7.23525	6.59952	7.51476	6.65708	7.20993	6.7193	7.03256	6.73317	11	13	11	14	11	11	10	15	HHLL	cis
105130184	ri|9430091F09|PX00110P05|AK035122|2636-S	100177	Zmym6	zinc finger, MYM-type 6	126.61	4	intron 12		CGAAGGGAGAGGCTGTAAGTGTGTTAACGTGGTTGCTGTGCCTGGGGTAG	rs13477968	4	74.019	126.9	8.37175	7.36316	30	6.92065	66	7.78493	6.95147	7.36622	7.00751	7.12117	6.88514	7.20281	6.8343	7	17	8	17	7	15	8	17	HLLL	cis
101770180	ri|9430091H18|PX00110P18|AK035124|2333-S	434228	EG434228	predicted gene, EG434228	113.492	7	putative intergenic		CTGCCCAGCCTTCAACACAGGCTCAAGGACAATCAGGGGCAAAGCTGTCA	rs3726501	7	75.067	111.62	6.7129	7.13179	57	6.89848	35	7.46135	6.88697	7.09554	6.82815	7.07993	6.97075	6.9054	6.91606	14	9	15	9	13	8	15	9	HLLL	cis
101570021	ri|9630007E23|PX00115M09|AK035814|1461-S	67647	4930523C07Rik	RIKEN cDNA 4930523C07 gene	161.912	1	putative intergenic		GCAGCTATGTGTCCCGTATCAGTGCCCCAAGCATGGACAGCAGTTTCTGG	D1Mit200	1	93.756	152.08	7.66423	9.97446	54	8.56048	42	8.93586	7.59423	9.68539	8.44086	10.2064	9.39034	10.9218	9.13067	12	12	14	11	14	8	14	11	HLLH	cis
105340309	ri|9630025G02|PX00654D01|AK079328|3119-S	16536	Kcnq2	potassium voltage-gated channel, subfamily Q, member 2	181.014	2	intron 15		TGGCCCTGACCTTGGCTCTGTGTAAATAAAAGCAGATGGGGGTGCTTCCC	rs13482732	15	75.107	97.9588	7.69093	6.9111	54	7.07038	42	6.77482	6.74996	6.82559	6.80243	7.32292	7.85658	6.81544	6.81905	14	10	15	10	11	11	14	11	LLHL	trans
104780195	ri|9630031D17|PX00115K16|AK036056|1674-S	NA	9630031D17Rik	similar to SIMILAR TO RAB7, MEMBER RAS ONCOGENE FAMILY	133.54	1	3' UTR		CCATTCCCTGAGGACTCAAAGCTGCTATCTCAGAGAAAAAAAGGCCAGGG	rs6241653	1	86.55	134.924	6.32661	7.66333	50	7.00012	46	7.39319	6.94483	7.61418	6.96789	7.55947	7.14283	8.01416	6.98677	11	13	12	13	13	9	14	11	LLLH	cis
103870239	ri|9630038C08|PX00116O10|AK036131|3133-S	71943	Tom1l1	target of myb1-like 1 (chicken)	90.0796	11	intron 4		GCACAGCCTCCTTAGCATGCGTTTTGCGAGTCCAGCTTTGACTTTGGACC	rs13481152	11	72.435	89.8937	8.94965	6.59283	52	7.27426	44	6.66671	7.2785	6.64737	7.30452	6.59019	6.83199	6.46765	7.72498	13	11	15	10	10	12	14	11	LLLH	cis
102940332	ri|9830148G24|PX00118D14|AK036671|2757-S	319836	E030037K03Rik	RIKEN cDNA E030037K03 gene	175.535	1	putative intergenic		AATTGTGACTAGGGTGTGAAATCCTCACCTGGCTCCTGTCAATAGCTGCC	rs13476250	1	120.702	176.441	8.19908	8.11105	60	7.5949	36	8.04749	7.71221	7.82907	7.77115	7.97654	7.51734	8.56635	7.35727	14	10	16	9	14	8	16	9	LLLH	cis
100450605	ri|9830160P12|PX00118B10|AK036680|3127-S	84652	Drctnnb1a	down-regulated by Ctnnb1, a	23.492	5	intron 9		GCAAGGGCAGATTTGAAGGGATGGGGAGATGAATGGGGTTGGAGTGCATG	rs3654251	5	18.057	23.5009	8.80622	7.15054	51	7.34318	45	6.88396	6.92179	6.93604	7.04038	7.93769	8.58899	6.90903	6.9842	14	10	12	13	12	10	13	12	LLHL	cis
105130280	ri|9830169C09|PX00119K14|AK036738|4191-S	234736	Rfwd3	ring finger and WD repeat domain 3	113.933	8	intron 12		GCCTAGGAAACCCCCGAGTTTTGAAACTAGAACCCGGAGCAGTGATTCCC	gnf09.106.408	9	68.98	109.546	6.1166	7.07151	58	7.17366	38	7.01856	6.91242	7.12141	7.10819	7.46187	7.93821	6.73626	6.78616	15	9	15	10	13	9	15	10	LLHL	trans
102100546	ri|9930036F21|PX00120G24|AK037006|3420-S	18514	Pbx1	pre B-cell leukemia transcription factor 1	170.262	1	intron 3		CTTCCAGTTGAGTGTTGGGAGGCTGGAGAGAGGGAACAGACGGAGGTGTC	rs3704486	4	68.657	125.091	6.32994	6.87122	19	6.64792	77	6.90394	6.90678	6.62305	6.57561	6.42526	6.48284	7.49963	6.60634	4	20	6	19	4	18	5	20	LLLH	trans
100060102	ri|A130009C12|PX00121K02|AK037344|548-S	171207	Arhgap4	Rho GTPase activating protein 4	70.1596	X	intron 2		GTATGACGCACAGGTCAAAGGTCCCCTTGCAGAGATGCGCTGGCAGTTGA	rs4197634	16	50.863	66.791	7.47442	6.75306	55	6.87207	41	6.89774	6.95394	6.67004	6.70037	6.66457	6.66406	6.75691	7.16588	15	9	14	11	12	10	14	11	LLLH	trans
104150039	ri|A130020I08|PX00121D09|AK037468|1550-S	18286	Odf2	outer dense fiber of sperm tails 2	29.7408	2	intron 15		GCTGGGTGCACAGAGGTGGTTGTACTCGGAACAGAATTGCCAGGTCATCC	rs8254378	9	112.921	123.973	6.20875	7.43044	69	7.61547	27	7.30716	7.28838	7.10582	7.09056	8.07252	8.79562	7.34325	7.24057	18	6	18	7	15	7	18	7	LLHL	trans
101240300	ri|A130064M08|PX00124K12|AK037929|1761-S	14852	Gspt1	G1 to S phase transition 1	11.1667	16	intron 2		TCGGTGGCACTAAAGCGACCTGAAGGAATCCCAAGATGCATTGCAGGCTT	rs13482722	15	69.907	94.6804	6.97156	6.81431	34	6.7114	62	7.01457	7.13042	7.11182	6.64208	6.5812	6.54233	6.54597	6.50965	8	16	9	16	8	14	9	16	LHLL	trans
102650180	ri|A130065C13|PX00124A20|AK037935|681-S	NA	A130065C13Rik	RIKEN A130065C13Rik	104.185	7	5' UTR		AATACATTGCCGGGTGGTAGTGGTGAACGCCGTTAGTCTCAGCACTTGGG	rs13479447	7	69.433	105.637	13.1665	8.36146	58	6.87801	38	8.39345	6.82371	7.46643	6.66987	8.12538	6.6617	9.36438	7.38593	14	10	15	10	13	9	16	9	HLHH	cis
103060139	ri|A130084F23|PX00126A03|AK038175|3002-S	218989	6720456H20Rik	RIKEN cDNA 6720456H20 gene	47.4301	14	intron 15		GCTCCTTGGACAAGCAAGATGGCTCAACAGGTAAAGGTGCACTTGGCTCC	D14Mit63	14	23.948	54.3872	7.61174	6.66737	32	6.44571	64	7.01628	6.50884	6.47745	6.40026	6.72746	6.47222	6.44342	6.40784	9	15	9	16	6	16	8	17	HLLL	cis
105420242	ri|A230069K02|PX00129I21|AK038867|1744-S	NA	A230069K02Rik	RIKEN A230069K02Rik	182.269	1	putative intergenic		GCAATGCTACTGTACACGTGGTGAGGAACGCCACCCGCAACAAAGCTCGT	rs4217722	16	72.904	90.4985	6.6103	6.86902	55	6.84588	41	6.78393	6.88511	6.8039	6.80635	7.03842	6.86437	6.87236	6.82376	13	11	15	10	12	10	15	10	LLHH	trans
103360133	ri|A230089O20|PX00129N18|AK039046|2101-S	226922	Kcnq5	potassium voltage-gated channel, subfamily Q, member 5	21.9451	1	intron 2		AGCCTTAGAAGACCTCCAGAGAAAGCTGCAGGCACATACTGATTGATTCC	rs4222215	1	14.855	23.9504	8.26338	7.0016	44	6.72578	52	7.58948	6.82423	6.84371	6.79022	6.8078	6.72526	6.76539	6.57032	11	13	11	14	11	11	11	14	HLLL	cis
105900446	ri|A330040H08|PX00131M06|AK039405|726-S	28240	Trpm2	transient receptor potential cation channel, subfamily M, member 2	77.366	10	intron 3		CCAGGAGTGTTGACAGGCTGAGAGTTGCGGTAGAGTGTAGAAATACCCCC	rs4197634	16	50.863	66.791	9.21534	7.15207	55	7.40153	41	6.76373	6.79964	6.67257	6.66163	6.71051	6.74063	8.42613	9.2347	15	9	14	11	12	10	14	11	LLLH	trans
100580398	ri|A330049H05|PX00131N14|AK039482|2188-S	NA	A330049H05Rik	RIKEN A330049H05Rik	143.048	7	intron 11		TGGCAGTCTGGCCTATTTGGTCAAGTCGAGACTATCTCAATGGAGGTGGA	gnf12.073.387	12	49.788	76.2143	6.38486	6.57872	46	6.51666	50	6.62394	6.59251	6.71146	6.42994	6.58983	6.5521	6.40002	6.48281	11	13	13	12	9	13	13	12	LHLL	trans
100020114	ri|A430001B09|PX00134O03|AK039792|1257-S	14583	Gfpt1	glutamine fructose-6-phosphate transaminase 1	87.0204	6	intron 5		GTGCTTTGAACTGATTTTATTGGGCAGTGTTGGGAGGGGAATCCAGGTGC	D7Mit222	7	75.643	112.726	6.65333	7.20467	57	7.31128	39	7.10849	7.04812	7.24749	7.28036	7.18913	7.61036	7.26508	7.33621	14	10	15	10	13	9	15	10	LLHL	trans
104070156	ri|A430038G23|PX00135K20|AK039977|1188-S	12237	Bub3	budding uninhibited by benzimidazoles 3 homolog (S. cerevisiae)	131.36	7	intron 8		TTTTACCCAGTGGCCTCTCCTGGGCTGAGAATGCAGAGGCTTGGGCACAG	gnf09.106.408	9	68.98	109.546	6.22091	6.75207	58	6.83756	38	6.75057	6.78177	6.66003	6.69756	6.95785	7.2872	6.66728	6.62308	15	9	15	10	13	9	15	10	LLHL	trans
100630538	ri|A430072N08|PX00137L20|AK040174|2229-S	13605	Ect2	ect2 oncogene	27.313	3	exon 19		CAAGTCACTCTCTTCCTCTTCAATGACTGCCTCGAGGTAAATTTGTACTC	rs3703039	18	27.825	49.4117	6.42856	7.02132	38	6.76815	58	6.74704	6.69491	6.89222	6.72973	7.81761	7.06827	6.68061	6.61971	9	15	10	15	9	13	10	15	LLHL	trans
101980471	ri|A430077D02|PX00138C07|AK040202|1098-S	102278	Cpne7	copine VII	125.787	8	intron 7		GGACTTGTCTTCCTTTCCAGTCAAGAAACCCTCTGCAGGAATGGGCTGGC	rs3704486	4	68.657	125.091	7.5105	6.97611	19	6.75909	77	6.94372	6.81476	6.47042	6.50622	6.60619	6.5827	7.9048	7.10239	4	20	6	19	4	18	5	20	LLLH	trans
104570239	ri|A430083G20|PX00138B03|AK040288|2356-S	74370	4932417H02Rik	RIKEN cDNA 4932417H02 gene	119.711	11	intron 31		ACCCTAACTGGGTAAACAGAGGAGAGAGAAATGAGGGGGTGGCCTAGGAC	mCV25433152	2	11.868	17.8295	6.32873	6.73812	52	6.79079	44	6.7196	6.71742	6.74749	6.77724	6.74584	6.93378	6.74144	6.73329	14	10	14	11	11	11	13	12	LLHL	trans
102100390	ri|A430091G03|PX00138P10|AK040395|2885-S	NA	A430091G03Rik	RIKEN A430091G03Rik	9.08432	9	putative intergenic		CATAGACCCGAAGGCTGTTGATGACAGAAACTTGTTCCAGCGCGTCCCGA	rs3659741	17	12.854	24.5785	13.45	7.02834	52	6.89669	44	6.76564	6.81981	7.14466	7.16911	7.54329	6.87305	6.66732	6.7027	12	12	13	12	13	9	14	11	LLHL	trans
101660161	ri|A430092D23|PX00139K17|AK040409|1013-S	13482	Dpp4	dipeptidylpeptidase 4	62.1751	2	intron 10		GATCTTGGTTCTGCAATTTGATGGGGGGGGGGGGGGGAGAGAATGGTTGC	rs13482732	15	75.107	97.9588	6.22975	7.36749	54	7.49608	42	7.17823	7.15634	7.34499	7.22886	7.82312	8.21842	7.22285	7.32554	14	10	15	10	11	11	14	11	LLHL	trans
104920097	ri|A430096J21|PX00139J22|AK040442|3599-S	NA	Ranbp16		69.4157	14	intron 20	NES17255572|69.415765|mCV24329844|69.415766|	CTGTTGCGCATGTACAGTGTTAGGTGCTTCTCCACTATCAGGAAACAGAG	mCV25372020	14	28.616	62.516	15.8208	6.72957	40	6.60389	56	6.48583	6.45897	6.48005	6.4849	7.75303	6.97978	6.45336	6.48972	11	13	11	14	8	14	10	15	LLHL	cis
105390131	ri|A530040J16|PX00141O11|AK079990|1839-S	140792	Colec12	collectin sub-family member 12	44.0248	2	intron 12		GATTCTATCCAGCACCCCGAAGCCTTTCTCCTAACCGGACTAGCTCTCGT	rs3704486	4	68.657	125.091	7.47162	6.77626	19	6.59603	77	6.85117	6.8005	6.5616	6.5355	6.49914	6.48489	7.19564	6.54909	4	20	6	19	4	18	5	20	LLLH	trans
106020112	ri|A630005A05|PX00143L14|AK041358|2600-S	71720	Osbpl3	oxysterol binding protein-like 3	50.1891	6	5' UTR		GTGTTGGCCCTGCTCTTTATGTGGTGTGTTTGGCGTTTGATGGGCGCTCC	rs3704486	4	68.657	125.091	6.54268	6.97511	19	6.8376	77	6.75251	6.74767	6.76346	6.75582	6.72188	6.81554	7.60977	7.02507	4	20	6	19	4	18	5	20	LLLH	trans
101450110	ri|A630040K04|PX00660O22|AK080298|1362-S	234373	Sfrs14	splicing factor, arginine/serine-rich 14	73.1348	8	5' UTR		GGAGTGCCCAGTACCAGGAGAGGCCAGAAGAAGGTGTCAAGATTCCCTGG	rs13479838	8	41.794	77.7893	6.96771	6.70088	50	6.47912	46	6.48899	6.45184	6.65073	6.44836	7.31162	6.64395	6.4291	6.38877	13	11	14	11	11	11	12	13	LLHL	cis
105670338	ri|A630064P09|PX00146D15|AK042161|2051-S	244864	Layn	layilin	50.7383	9	intron 4		GACCATTCCTCGGAGAACCAGAGACGTCTTCATGGCTGTAGATTACTATC	rs3709414	17	36.52	55.2825	7.38997	7.4783	37	7.55089	59	7.4087	7.19266	7.26888	7.13383	7.5747	8.38355	7.65927	7.55297	10	14	9	16	8	14	10	15	LLHL	trans
101580132	ri|A630084I08|PX00147J19|AK042354|3908-S	15228	Foxg1	forkhead box G1	50.2693	12	putative intergenic		GCCTATTGGGGGATCAACACCTTTCTCCGTCGCTATATTACAGGTAGCCA	rs3716572	19	64.407	50.777	7.55811	7.21216	49	7.14767	47	7.0314	7.02817	7.11611	7.07025	7.57792	7.31016	7.09275	7.22289	12	12	12	13	13	9	12	13	LLHL	trans
106370451	ri|A730071F09|PX00152K02|AK043214|781-S	102103	Mtus1	mitochondrial tumor suppressor 1	42.5178	8	intron 3	NES16317600|42.517844|	CTGTGTTGCTGATGCCATTCAGTAGCCTGCAGAAGTCAGGCACACTGGCG	rs3668691	2	124.571	172.381	8.02592	6.88253	43	6.68763	53	6.41122	6.47893	6.45537	6.43825	6.43556	6.42382	8.03767	7.42556	10	14	12	13	9	13	12	13	LLLH	trans
101990270	ri|A730073O03|PX00661C04|AK080526|1167-S	57915	Tbc1d1	TBC1 domain family, member 1	64.4531	5	intron 3		GCGGCCAGAGTTTGTGCGGTGCCAGAGTCGGGATGCTCGTTTCAAGTACA	rs4197634	16	50.863	66.791	6.02174	7.22221	55	7.53575	41	7.20174	7.30172	6.80883	6.80677	7.13919	7.21975	7.72868	8.74346	15	9	14	11	12	10	14	11	LLLH	trans
101780047	ri|A730075A08|PX00152K23|AK043242|1425-S	75304	4930563E22Rik	RIKEN cDNA 4930563E22 gene	72.0346	11	putative intergenic		TGTGCTGGGTAATAGTTGTGTCTTGCCTTCAGCTGTGTCAGCCAGGTTAG	D11Mit219	11	51.006	72.1352	10.2827	7.21171	53	7.64826	43	7.52981	8.0677	7.13184	7.47158	6.95917	7.04342	7.19577	8.04655	13	11	14	11	11	11	15	10	HLLH	cis
100450592	ri|A730090B12|PX00153I13|AK043379|2664-S	117606	Boc	biregional cell adhesion molecule-related/down-regulated by oncogenes (Cdon) binding protein	44.4182	16	intron 8	mCV22296827|44.418243|	GGGGTCAGGTAGGGCTGGAACTGAGGCTGGAAAAGTCTGTGAGTGGAATG	rs13477991	4	80.065	133.152	7.81211	7.07496	31	7.14983	65	6.97361	6.96615	7.00883	6.98478	7.11215	7.46625	7.18365	7.22371	7	17	8	17	7	15	9	16	LLHL	trans
106940301	ri|A830015L23|PX00154H13|AK043656|3328-S	224014	Fgd4	FYVE, RhoGEF and PH domain containing 4	16.3861	16	intron 8		CAATAGCTGGGCCACTCCTGAACCTACACATGGCTAACATACTCCCCTCC	rs3704486	4	68.657	125.091	6.07709	6.81327	19	6.61287	77	6.66841	6.72981	6.55971	6.54559	6.52723	6.48922	7.46226	6.67114	4	20	6	19	4	18	5	20	LLLH	trans
101450315	ri|A830097B02|PX00156P13|AK044167|2388-S	231713	C330023M02Rik	RIKEN cDNA C330023M02 gene	121.59	5	putative intergenic		GACTCCACCTCCTCCAGGGCAGCCAGCTAAAGGTCGGGTGTACTTCACAT	rs13483340	18	26.032	46.1812	7.69657	6.8757	42	6.99957	54	6.69787	6.70233	6.73774	6.81966	7.35054	7.87899	6.74363	6.72293	10	14	11	14	10	12	11	14	LLHL	trans
101740736	ri|A930011O08|PX00066G06|AK044421|2337-S	225998	Rorb	RAR-related orphan receptor beta	19.0433	19	intron 5		GACAACACCAGACAAGTTCCCACTAAGCCTCTGCTACTGTGCGTAGTGAC	rs13482732	15	75.107	97.9588	6.02777	7.13379	54	7.21847	42	7.02923	7.01232	7.10447	7.1171	7.30345	7.59162	7.13645	7.12487	14	10	15	10	11	11	14	11	LLHL	trans
100840593	ri|A930027O03|PX00316D12|AK080739|4205-S	NA	A930027O03Rik	RIKEN A930027O03Rik	31.5018	12	intron 2		TCCCCTGGCCTAAAGAAGGTGATGCCTATCAATGCACAAGAAGCAAACAG	rs6353445	10	81.011	111.098	8.02293	6.77999	44	6.91095	52	6.5445	6.49776	6.44709	6.46942	7.63105	8.51142	6.48847	6.48065	12	12	10	15	11	11	11	14	LLHL	trans
106510138	ri|A930041K15|PX00068G15|AK044774|2603-S	270201	Klhl18	kelch-like 18 (Drosophila)	110.281	9	intron 7		ACGCTGTGGGGGGCCTCAACTCAGCAGGTGATTCCCTGAATGTGGTGGAA	rs13477852	4	45.951	94.7673	6.16023	6.93558	50	6.99814	46	6.88264	6.88806	6.93677	6.88983	7.00842	7.28474	6.92773	6.91387	12	12	14	11	10	12	14	11	LLHL	trans
102940736	ri|B130009O03|PX00156H04|AK044883|2593-S	56275	Rbm14	RNA binding motif protein 14	4.74293	19	intron 21		AACCGAGCAGATACTGGTACTACACCCTTGTTCCTCCAAAACTGCAAGCC	rs6209325	2	91.482	147.747	6.38097	7.65126	30	7.84431	66	7.52297	7.50803	7.62481	7.73746	8.07601	8.6802	7.48236	7.48246	9	15	8	17	6	16	7	18	LLHL	trans
104070561	ri|B130047M19|PX00158K02|AK045209|3386-S	66132	1110008L16Rik	RIKEN cDNA 1110008L16 gene	56.2254	12	putative intergenic		CCACAGTGGTGTGTGTGAGTTCATCTTGGCTGATGCTCTCAAGAGCTCTG	rs13483653	19	60.803	48.0569	7.354	7.07182	48	7.01451	48	6.93922	7.0312	6.9843	7.02555	7.35554	6.97229	6.97354	7.01601	11	13	12	13	13	9	12	13	LLHL	trans
100110452	ri|B230310N24|PX00159C18|AK045780|1552-S	213109	Phf3	PHD finger protein 3	30.7581	1	intron 10	mCV24529556|30.758124|	GGCCATGTGGAGAGGGGAAAGGGAGTGGGGAGAGAGGCGGCAAGCGGGAA	gnf02.006.767	2	4.91	9.74751	6.08907	6.82088	48	6.85916	48	6.77308	6.76071	6.84737	6.80666	6.8273	7.0311	6.8386	6.83222	13	11	13	12	10	12	12	13	LLHL	trans
102350537	ri|B230312L03|PX00159I16|AK045826|718-S	381207	B230312L03Rik	RIKEN B230312L03Rik	6.53102	19	intron 22		GCACCCCACGCGCGGGCTCTGTGACTTTGGGTTTTGGTCTTTTTGTTTCG	rs13483512	19	3.678	6.97989	6.3111	6.74608	65	7.05702	31	6.8813	7.65358	6.52344	6.84158	6.81184	6.91848	6.77934	6.88899	17	7	17	8	14	8	17	8	HLLL	cis
103520161	ri|B230334K19|PX00160F01|AK046026|3064-S	11804	Aplp2	amyloid beta (A4) precursor-like protein 2	30.704	9	exon 6		CTGTGGGGAGGGGCAGAACCGAGGTGGGGGCATCCAGAAGACAATCTCCT	rs8255275	7	34.552	46.035	6.89685	7.17858	64	7.07083	32	6.94421	6.99705	7.00121	7.07797	7.69982	7.20254	7.06174	7.04699	15	9	16	9	16	6	17	8	LLHL	trans
105080600	ri|B230371M02|PX00161F07|AK046332|2845-S	320398	Lrig3	leucine-rich repeats and immunoglobulin-like domains 3	122.565	10	intron 7		CTCGATAGAAAGAGCACACCAATGGTCGTTCAATGCCAGAGGATCACCAA	rs13480910	11	10.446	22.7141	6.21124	6.96389	35	6.91679	61	6.88886	6.86603	6.82622	6.80939	7.40101	7.10873	6.8556	6.88637	8	16	10	15	7	15	10	15	LLHL	trans
104480364	ri|B230380O10|PX00161L15|AK046412|792-S	NA	B230380O10Rik		98.7886	4	putative intergenic		CTCCTGGTTCTAGGGGGGCTACCTTCTCTATGACACTGCACCACCACAGG	rs13477860	4	49.068	96.8363	8.43495	7.29666	38	7.20793	58	7.12902	7.08987	7.21072	7.13093	7.28573	7.50323	7.52671	7.09504	9	15	11	14	7	15	11	14	LLLH	cis
101980440	ri|B230397F11|PX00161M18|AK046479|3215-S	74268	Aven	apoptosis, caspase activation inhibitor	112.434	2	intron 104		TGTCAGTGTTTGTTGAGCAGGATTACCGGGGGGACTTGGGGAAGAGACTG	CEL-8_7689226	8	0	7.70105	6.31434	7.16655	51	7.24331	45	7.15405	7.13094	7.16646	7.176	7.26356	7.56138	7.09708	7.11644	13	11	14	11	11	11	13	12	LLHL	trans
106100280	ri|B930044I03|PX00164L05|AK047271|3050-S	83675	Bicc1	bicaudal C homolog 1 (Drosophila)	70.3299	10	intron 19		ATGGGATGGGGTGGGGTGGGGGGTATTTGCCTTGTAGCCCAGTGTAGGTT	rs13482732	15	75.107	97.9588	6.39603	7.72169	54	7.85005	42	7.5319	7.48577	7.6331	7.59314	8.19766	8.56409	7.63243	7.70075	14	10	15	10	11	11	14	11	LLHL	trans
104590091	ri|B930067N07|PX00164D18|AK047468|2062-S	74665	Lrrc48	leucine rich repeat containing 48	60.188	11	intron 7		GACCAACCAAGCAAACAAGCACTGCCTTTAACCCCAGTCCTGTCTCAGAG	rs3659741	17	12.854	24.5785	19.897	7.06253	52	6.79504	44	6.77286	6.76468	6.81089	6.75299	8.01408	7.00886	6.6609	6.69909	12	12	13	12	13	9	14	11	LLHL	trans
100450440	ri|B930085E10|PX00665F01|AK081094|1965-S	NA	B930085E10Rik		54.4277	6	putative intergenic		GGGGGCAGGCACTTGAGGTAACTGAGTATCTTGCACCTACAGTGGGAAGC	rs4167177	16	23.282	28.9101	6.30248	6.80643	52	6.81883	44	6.79209	6.72993	6.81217	6.84677	6.93591	6.83666	6.70615	6.85098	14	10	14	11	11	11	13	12	LHLH	trans
105360538	ri|C030003M13|PX00073F18|AK047634|1330-S	NA	C030003M13Rik	RIKEN C030003M13Rik	104.696	5	putative intergenic		GCCGCATCAGTGGGGGGAAAAAGTGACTCAGCCAAGGAAGAAACAGAGCA	rs13477852	4	45.951	94.7673	9.43571	7.14385	50	7.21848	46	7.01955	7.02705	7.14216	7.12047	7.31681	7.57686	7.12853	7.13435	12	12	14	11	10	12	14	11	LLHL	trans
102120546	ri|C030004P13|PX00073L17|AK047653|2313-S	432615	OTTMUSG00000003802	predicted gene, OTTMUSG00000003802	117.305	11	putative intergenic		AGAGTCCAGGAAAGTTGATGGCGGTAGGAGTAGGGGCAGGTGCAGTACAG	gnf14.114.290	14	65.647	117.613	6.33339	6.86879	37	6.79611	59	6.83064	6.76208	6.87054	6.82407	7.04001	6.76975	6.73821	6.81936	10	14	9	16	9	13	9	16	LLHL	trans
100060273	ri|C030048B12|PX00075G22|AK081292|1254-S	381925	Ppapdc1a	phosphatidic acid phosphatase type 2 domain containing 1A	129.182	7	3' UTR		TCTTTGAGAGACCCATGCACAAGGAAGGAGGATTCAAGGGTGGGGTGGGC	gnf02.006.767	2	4.91	9.74751	6.6167	6.87378	48	6.94007	48	6.80407	6.84328	6.86251	6.88816	6.93678	7.149	6.909	6.87702	13	11	13	12	10	12	12	13	LLHL	trans
105220427	ri|C130012H18|PX00167M08|AK081381|1672-S	15530	Hspg2	perlecan (heparan sulfate proteoglycan 2)	76.3788	13	intron 6		AGGTTCGATGACAATGTTAGCAGGATGACGTCGAGGGTGGATGTGTGCAC	rs13481896	13	54.879	78.7389	19.1665	6.87795	31	6.57529	65	7.38549	6.665	7.01708	6.61855	6.50621	6.55031	6.55654	6.46964	8	16	8	17	7	15	8	17	HHLL	cis
106760142	ri|C130017I15|PX00167J20|AK047868|2850-S	NA	C130017I15Rik	hypothetical Immunoglobulin and major histocompatibility complex domain/Immunoglobulin C-2 type/Immunoglobulin subtype containing protein	76.7014	2	exon 51		ATCGTTGAGCGAGCAGAACTAATCCAGGTGACCGCAGGAGACCCAGCCAC	rs13475985	1	70.553	94.7798	6.09682	6.65142	53	6.66297	43	6.62536	6.62878	6.70033	6.60141	6.65211	6.71481	6.63105	6.72263	13	11	13	12	12	10	15	10	LHLL	trans
105340450	ri|C130043F22|PX00169C18|AK048250|3730-S	77559	Agl	amylo-1,6-glucosidase, 4-alpha-glucanotransferase	116.318	3	intron 10	NES15945756|116.318506|	GTGGTGGTCCCATGCTGTTAGAGTTTGCTCACATGCAGGACAAGGCCCAC	rs3667755	15	52.748	78.7382	6.00456	6.91385	39	6.84092	57	6.75068	6.75743	6.80954	6.77692	7.38792	7.08121	6.75432	6.77583	9	15	10	15	9	13	11	14	LLHL	trans
103870056	ri|C230051N12|PX00175A06|AK082447|4843-S	19699	Reln	reelin	21.5154	5	intron 26		GGCCTGCATTTTCATGCACAATACCAAGGGATGGCCCTAGATGGCGGGTC	rs3663374	7	63.052	91.3288	11.9059	6.87125	56	6.73021	40	6.51562	6.49252	6.41817	6.46573	8.31502	7.52388	6.50212	6.43272	13	11	15	10	12	10	16	9	LLHL	trans
103140369	ri|C230058A22|PX00175P20|AK082508|3426-S	19699	Reln	reelin	21.737	5	intron 4		GACACTGGTTCAAATACTTTGCCATCTCCCAGCACTGACTGCGCCTCCTC	rs3672220	7	3.566	18.3679	6.12478	6.8857	65	6.70482	31	6.55428	6.54139	6.55962	6.5467	7.98104	7.26623	6.55755	6.53445	17	7	16	9	15	7	17	8	LLHL	trans
100670446	ri|C330006H24|PX00075J05|AK049137|1735-S	216881	Wscd1	WSC domain containing 1	71.577	11	intron 3		CCCCCAAAGGGGGTTGCAAACTGCTACTCTAGGCCATCCTGGTATACTCA	D11Mit219	11	51.006	72.1352	15.4536	6.86249	53	7.16794	43	6.81102	6.81021	6.80024	7.2071	7.03765	7.78948	6.83675	6.83467	13	11	14	11	11	11	15	10	LHHL	cis
104670541	ri|C330006M04|PX00075P13|AK049139|1484-S	75764	Giyd2	GIY-YIG domain containing 2	126.484	7	exon 3		CCTTTGCCTTCCACTTGCGCGTTCTGGCGCACATGCTTCGAGTTCCTCCG	D7Mit222	7	75.643	112.726	6.25925	7.33559	57	7.39542	39	7.16739	7.11724	7.41888	7.36103	7.41074	7.75057	7.34417	7.38835	14	10	15	10	13	9	15	10	LLHL	trans
103610403	ri|C330018M05|PX00076H23|AK049278|2060-S	72723	Zfp74	zinc finger protein 74	29.6397	7	putative intergenic		GCCCCTCTCTAGGCCATTCTTGTTCCCAGAGTATCAGTCAGGATTCTCCA	rs4226520	7	13.907	29.4902	7.30929	6.78428	69	6.62618	27	6.82608	6.62491	6.86917	6.54964	6.69765	6.67965	6.72978	6.65034	18	6	18	7	15	7	18	7	HHLL	cis
100770288	ri|C430003P11|PX00078K18|AK049403|1869-S	19274	Ptprm	protein tyrosine phosphatase, receptor type, M	66.8577	17	intron 10		AGCGATCACTGAGTCATACTCTTTCCTAGCTACCTAGTGCTTTTTTCCCC	rs3701107	17	48.458	70.1553	11.6397	6.5721	46	6.67624	50	6.6289	7.03378	6.54883	6.57908	6.59784	6.54879	6.51303	6.55868	12	12	11	14	11	11	12	13	HLLL	cis
104760215	ri|C430017A15|PX00667N02|AK082913|1936-S	228421	Kif18a	kinesin family member 18A	109.096	2	intron 7		GAGTTGATTAGGCTGGTGCTTGGACTTTCTAGCCTCTTGTCTTAGCCTCC	rs3672782	7	61.294	87.8821	7.9199	6.93491	62	6.86136	34	6.6582	6.72949	6.56707	6.53529	8.2905	7.61403	6.51029	6.48903	15	9	17	8	13	9	17	8	LLHL	trans
103190070	ri|C530044G15|PX00669H18|AK083075|3151-S	94090	Trim9	tripartite motif protein 9	71.1236	12	intron 8		GAGAGTGTGCGTCAACAGTCTTCCACCAGCCAACCGCGGGACTACAGAAT	rs4197634	16	50.863	66.791	6.33636	6.67042	55	6.9101	41	6.62209	6.65734	6.58077	6.60798	6.61539	6.64763	6.85902	7.65765	15	9	14	11	12	10	14	11	LLLH	trans
106110736	ri|C630030D09|PX00084N21|AK083237|1887-S	NA	C630030D09Rik	similar to VON WILLEBRAND FACTOR PRECURSOR [Sus scrofa]	125.558	6	intron 11		GGTGGCCCTGCCCAACTCCTGTTTGTTCTGGGGATGAAGTTGCTGAGCTG	rs13481187	11	82.128	100.468	6.89145	7.16807	54	7.16455	42	6.86975	6.85449	7.03871	7.11342	8.27649	7.88909	6.7341	6.76839	14	10	15	10	11	11	14	11	LLHL	trans
103450735	ri|C630044A22|PX00085I24|AK049998|2226-S	80287	Apobec3	apolipoprotein B editing complex 3	79.7428	15	putative intergenic		AGAAGATATAGAGGAACCGCAAGGTTCACGGCCACAGGCCCAGCCCTGAC	rs6276391	15	53.905	81.6539	6.64617	7.81851	32	6.62007	64	8.29413	6.55081	7.74406	6.80349	7.8384	6.61146	7.50757	6.51833	7	17	9	16	7	15	9	16	HLLL	cis
104070706	ri|C730026K03|PX00086P20|AK050205|846-S	14067	F5	coagulation factor V	166.056	1	3' UTR	NES15832528|166.056264|	AGAAACTCCTTCAAGCCTAAACCATTTAGAGCAGGCCCTATAGCATGGGT	rs13476219	1	103.131	168.085	15.0591	8.00084	47	7.4525	49	7.12796	7.00182	7.00939	6.98471	7.10609	6.70313	10.4134	9.10955	10	14	12	13	12	10	13	12	LLLH	cis
101190711	ri|C730036A03|PX00087A19|AK050302|3104-S	71517	9030624J02Rik	RIKEN cDNA 9030624J02 gene	118.632	7	exon 31		CTGTCAACCTATGGCACCTGGCACAGAGACACGGCTGTGCAGACACAAGG	rs6305308	7	79.762	118.446	18.5988	9.83882	71	9.51774	25	9.612	9.62676	9.77977	9.48652	10.0833	8.92793	9.91066	9.9566	18	6	19	6	16	6	18	7	LLHL	cis
106940372	ri|C730047F11|PX00087B06|AK050423|3305-S	74185	Gbe1	glucan (1,4-alpha-), branching enzyme 1	70.4128	16	intron 15		TAGCAAATGGCACATGAAGCTCTCTCTGAAGTAGAATGGACTCAGCAGCC	rs4202372	16	55.811	72.7923	6.28274	7.23334	53	6.84973	43	7.43336	7.04463	6.82993	6.67298	6.64673	6.60157	7.89765	7.09748	14	10	14	11	11	11	14	11	LLLH	cis
101570736	ri|C920009A07|PX00178J19|AK083338|2605-S	16170	Il16	interleukin 16	83.5258	7	intron 16		ACCTGCAAGTCAGGGACTCTGGTAGCTCACAGCCAATGAACTGCTTTGCC	rs3142729	2	118.803	169.804	7.17877	7.44326	40	7.21896	56	7.0564	7.02395	6.97689	6.94584	7.02428	6.99017	8.56602	7.91587	10	14	11	14	8	14	11	14	LLLH	trans
102340451	ri|C920027J16|PX00178P08|AK050643|1784-S	320795	Pkn1	protein kinase N1	86.58	8	intron 4		CTGAAGGGTTGGAGTTGACCGTGCATGGGAGAGGTTGCGGATAGAGGTGG	rs3698182	8	48.904	86.4781	15.4115	6.80615	50	7.67561	46	6.96085	7.52966	6.65594	7.36202	6.71582	7.10365	6.8966	8.54842	13	11	14	11	11	11	12	13	LLLH	cis
100730300	ri|D030032G01|PX00179L07|AK050903|2816-S	66395	Ahnak	AHNAK nucleoprotein (desmoyokin)	9.08477	19	exon 6		TCCCTAAAGTGGAGGCCAATGTGCAGGCTGGTGCTGGAGAAGGCAAGTGG	rs13459133	11	84.655	101.274	10.175	7.15728	50	6.89539	46	6.69125	6.67546	6.72168	6.67945	6.84162	6.82874	8.33523	7.3616	13	11	14	11	10	12	13	12	LLLH	trans
103170161	ri|D030041I21|PX00180D06|AK050942|2535-S	207227	Stxbp5l	syntaxin binding protein 5-like	36.9732	16	intron 16		GCTGTGTACAGGAAACTCACCTCAGTGACAAAGACAGACACTACCGCAGT	rs3709414	17	36.52	55.2825	6.80839	6.79254	37	6.92258	59	6.83744	6.87114	6.85508	6.7896	6.93335	7.47405	6.57872	6.59774	10	14	9	16	8	14	10	15	LLHL	trans
104540064	ri|D030045D18|PX00180D13|AK083560|3554-S	14151	Fech	ferrochelatase	64.6055	18	intron 3		CCAAGCATGGGGAGTTGGTCAGGAGCAGGAAGAGCCTAGGGGTTCACTAT	rs3703039	18	27.825	49.4117	7.14549	7.15914	38	7.27141	58	6.75786	6.72247	6.7834	6.83058	8.37912	8.99274	6.79806	6.76937	9	15	10	15	9	13	10	15	LLHL	trans
104760577	ri|D130015C16|PX00183G19|AK083819|3056-S	NA	D130015C16Rik	DIACYLGLYCEROL KINASE, DELTA (EC 2.7.1.107) (DIGLYCERIDE KINASE) (DGK- DELTA) (DAG KINASE DELTA) (130 KDA DIACYLGLYCEROL KINASE) (DIACYLGLYCEROL KINASE, ETA) homolog [Mesocricetus auratus]	77.3129	14	exon 27		TCCTCACGAAGAGCGGGTGTCCAGTGCCTTACACTCTGTGGAGATGGAGC	rs3706792	14	38.923	77.7249	7.60407	7.14131	41	7.00294	55	6.81781	6.73748	6.7703	6.70994	6.72804	6.7587	8.28618	7.71954	10	14	11	14	10	12	10	15	LLLH	cis
100780148	ri|D130027H15|PX00183M16|AK083864|2229-S	434317	D130027H15Rik	RIKEN D130027H15Rik	67.7674	8	intron 2		GCATTTGGGGGCCACAGGTCGATACTGTTTGTTTCCGTCTATGGCTGTCC	rs4197634	16	50.863	66.791	10.9259	7.08796	55	7.36785	41	7.21568	7.25452	6.85014	6.88984	6.85991	6.86814	7.38441	8.39286	15	9	14	11	12	10	14	11	LLLH	trans
104070184	ri|D130051G04|PX00184D22|AK051470|1733-S	216001	Cbara1	calcium binding atopy-related autoantigen 1	59.1467	10	intron 6		GGGCTGACCACTTGGGATTGGATAACCAGTTAAGGGGCTCCTCCCTGTGG	rs4197634	16	50.863	66.791	6.15881	7.47505	55	7.70922	41	7.30073	7.32061	7.01742	7.10234	8.56244	8.51382	7.18739	7.90259	15	9	14	11	12	10	14	11	LLLH	trans
101190064	ri|D130076F04|PX00186D03|AK084012|3209-S	20563	Slit2	slit homolog 2 (Drosophila)	48.3724	5	intron 5		GGGTCCTCTGTTGAATGGAGAGGCACTTGGTGTTTGGTGCTGTAGCCCTG	rs13478235	5	33.333	47.9649	8.97729	6.50537	61	6.60343	35	6.5304	6.89375	6.48214	6.53995	6.49316	6.48291	6.51348	6.52935	16	8	16	9	13	9	16	9	HLLL	cis
100380324	ri|D130077B20|PX00186K11|AK084024|2249-S	231991	Creb5	cAMP responsive element binding protein 5	53.5415	6	intron 4		CGTGTATGAGTAAATGTGTTGGGGCTGAGTCTAACACGTCTGTTCCCAGC	rs13483012	17	29.715	48.0654	8.28322	7.06564	33	6.91278	63	7.73716	7.11592	6.85063	6.86373	6.7766	6.80863	6.82346	6.8651	9	15	7	18	9	13	8	17	HLLL	trans
105340504	ri|D230004H07|PX00187J04|AK084159|1630-S	20515	Slc20a1	solute carrier family 20, member 1	128.892	2	intron 5		CTCCACTTTCTCAGTAAGAAGAGTAGGGATGAGTTGTTGGGGGGGGGGTT	rs13469412	2	81.606	128.825	8.66928	7.12089	37	7.0113	59	7.04482	6.89487	7.00758	6.93437	7.71917	7.23445	6.89148	6.97375	10	14	10	15	7	15	10	15	LLHL	cis
102370593	ri|D230024H20|PX00188O22|AK051960|2503-S	17685	Msh2	mutS homolog 2 (E. coli)	87.6174	17	intron 11		GGTCTTCTTCTAGAGCAGCTCTTAGCCACTGAGCCGTCTCTCTAGCCCTG	rs3702283	4	0.286	4.49421	6.62576	6.53877	62	6.56173	34	6.54459	6.5614	6.59675	6.46931	6.56054	6.6262	6.45367	6.57968	16	8	17	8	13	9	16	9	LHLL	trans
103390025	ri|D330036A12|PX00192E08|AK084726|800-S	68427	Slc39a13	solute carrier family 39 (metal ion transporter), member 13	90.719	2	putative intergenic		AGGGAAGGCCCTGGAGAAGCCGAGTCTGCCTGTAAAAAAAGCGGTGGTTG	rs6230107	2	63.744	91.8105	13.5171	6.90712	46	7.3507	50	7.15944	8.33546	6.91822	7.28151	6.74055	6.85172	6.77018	6.99362	12	12	13	12	10	12	11	14	HLLL	cis
102260348	ri|D330046C14|PX00193J11|AK084811|1631-S	319565	Syne2	synaptic nuclear envelope 2	76.8095	12	intron 9	NES17595161|76.809541|	GACGTCACAGCAGAATGTAAGCCGTGCCTTTACTGGGAGTAATCTGAGCC	rs4197634	16	50.863	66.791	6.39662	6.65621	55	6.7834	41	6.80268	6.8423	6.5257	6.53763	6.54576	6.54811	6.72445	7.19488	15	9	14	11	12	10	14	11	LLLH	trans
106020497	ri|D330048D07|PX00192P08|AK084821|3752-S	12558	Cdh2	cadherin 2	16.7822	18	intron 8		GCAAAGTGTCTATAAACTCAGCACTCTGGGGGGGCAGAGACCAGAGAGTC	rs6371145	19	48.71	37.1243	6.17872	7.07987	62	6.9923	34	6.94251	6.93998	6.99371	6.94034	7.34841	7.04345	7.02268	7.05548	15	9	16	9	16	6	15	10	LLHL	trans
100360358	ri|D330050J08|PX00193B21|AK084836|1751-S	NA	D330050J08Rik		74.2308	1	intron 3		GATGATGTCATGCGTCAGTGTCCCCACCTGGAAGATGGGTTCAACACCAC	rs3695339	4	54.001	104.013	6.42164	6.75447	45	6.72596	51	6.70916	6.71849	6.73514	6.76923	6.9206	6.72019	6.67159	6.70074	11	13	13	12	10	12	11	14	LLHL	trans
102970131	ri|D430011I09|PX00193B24|AK084917|2177-S	19359	Rad23b	RAD23b homolog	55.3893	4	intron 4		GGTAAACTTACCTGTTTTCCAAAGGAGGTAGGTCTCCCATGGCCCATTAT	rs13477959	4	65.868	123.698	6.01749	7.35984	17	7.0056	79	7.31641	7.30593	7.82535	6.87661	7.73226	7.2709	6.70564	6.58224	4	20	5	20	3	19	5	20	LHLL	trans
100060463	ri|D430042L13|PX00196A13|AK085139|2414-S	319545	D430020J02Rik	RIKEN cDNA D430020J02 gene	116.844	12	putative intergenic		ATAAGCCTTAAGAGAGTTTCGGTCGGGGGTCGAACTCCTCTACCCCTGCC	rs3694890	12	99.319	117.832	9.08046	7.55588	45	7.67309	51	7.18935	7.07882	7.21024	7.12186	8.17259	8.51883	7.6434	8.14535	11	13	11	14	11	11	12	13	LLHH	cis
102320053	ri|D630016K15|PX00196G08|AK052662|1524-S	NA	D630016K15Rik	RIKEN D630016K15Rik	67.4312	10	exon 12		GACAGCCTAGCAGACTTTCAGGAGTGGATGGGCGCCTTCCGGCAACATTT	D11Mit99	11	81.257	99.4649	6.00448	6.72351	51	6.6005	45	6.66799	6.58625	6.68363	6.6095	6.46057	6.50353	7.02853	6.70112	14	10	14	11	10	12	13	12	LLLH	trans
103830008	ri|D630024B06|PX00197C12|AK052690|2966-S	218973	Wdhd1	WD repeat and HMG-box DNA binding protein 1	46.1801	14	intron 15	mCV25278624|46.180104|	GCTGTGAGCCACCTCTGTGGGTTCTGGAAACTAAACTGTAGTCCTGTAAG	gnf09.042.496	9	26.696	47.9613	10.191	6.65214	38	6.50291	58	6.60942	6.46475	6.45559	6.40624	7.38078	6.71211	6.37786	6.42236	11	13	11	14	7	15	9	16	LLHL	trans
106980180	ri|D630038J09|PX00673B05|AK085534|1864-S	75578	2310009E04Rik	RIKEN cDNA 2310009E04 gene	95.3135	4	3' UTR		TTCTTGATCCTTACTGTGTGTATGACGCTCACTCATTGGATCCAGGAGCG	rs3657682	12	10.012	15.7581	11.054	6.69101	39	6.55358	57	6.96556	6.5913	6.68324	6.55626	6.53967	6.53903	6.56274	6.52896	10	14	10	15	10	12	9	16	HLLL	trans
100070022	ri|D930002G22|PX00200J24|AK086071|2252-S	NA	D930002G22Rik	RIKEN D930002G22Rik	38.8327	1	intron 3		GTCTAGCCTGGGCATCTGCCTCTTGAGACACTGGTAAGAACTTGGTGCTG	gnf09.106.408	9	68.98	109.546	9.13089	6.62813	58	6.71476	38	6.55217	6.53189	6.61168	6.61818	6.78135	7.19638	6.58775	6.54248	15	9	15	10	13	9	15	10	LLHL	trans
102690022	ri|D930007M09|PX00200P23|AK086136|2809-S	19210	Ptdss1	phosphatidylserine synthase 1	67.3999	13	intron 6		CATGAGCCATAAGTGGGTCAGGTCTTGCTTGGTTTCAGTGTGAACCCTGC	rs13475920	1	54.295	73.1444	6.05156	7.08696	40	7.0162	56	6.96121	6.94836	6.98888	6.9874	7.39859	7.07225	6.99824	7.06892	10	14	9	16	10	12	11	14	LLHL	trans
100130215	ri|E030003B04|PX00204A12|AK086820|1328-S	76799	2510006D16Rik	RIKEN cDNA 2510006D16 gene	129.116	4	putative intergenic		GTGCACAGGTCAGGACACCTTGCCAGAGTCAGTTCTTTTCTTCCTCCATG	rs3661158	4	76.46	129.433	8.60842	6.75777	34	6.64933	62	7.00651	6.66087	6.70872	6.63817	6.71846	6.69565	6.62067	6.60843	8	16	9	16	8	14	9	16	HLLL	cis
104780161	ri|E030013B01|PX00205E24|AK086937|1997-S	791299	ENSMUSG00000059659	predicted gene, ENSMUSG00000059659	128.439	6	putative intergenic		CTGCGCTGGCATTGGAACCTACTTCTTTGGGATTTCAGCAGATACAGGAG	rs3663374	7	63.052	91.3288	31.0596	7.54782	56	6.98008	40	6.91148	6.83896	6.96575	6.88957	9.7098	7.24846	6.98905	6.95491	13	11	15	10	12	10	16	9	LLHL	trans
106400110	ri|E030015M03|PX00204D04|AK053145|3015-S	20563	Slit2	slit homolog 2 (Drosophila)	48.5711	5	intron 32	NES14742784|48.571097|	GCTGGGATAAAGCCAGGTTCCCTTTAAGAATCTCTCTCTACACCGTCCAC	rs13478235	5	33.333	47.9649	8.45767	6.45318	61	6.52868	35	6.49504	6.82234	6.43736	6.41369	6.42467	6.46844	6.45029	6.44287	16	8	16	9	13	9	16	9	HLLL	cis
101500452	ri|E030045B01|PX00206B13|AK087325|1419-S	223473	Npal2	NIPA-like domain containing 2	34.5941	15	intron 3		GAGCCTTGTGGGGGCTCTTGAGGTACTCTACCACTGAACTATACCCCGGA	mCV25433152	2	11.868	17.8295	6.13064	6.9056	52	6.9519	44	6.82676	6.83191	6.89117	6.87355	7.04756	7.26716	6.88594	6.83471	14	10	14	11	11	11	13	12	LLHL	trans
102340452	ri|E030046G19|PX00207E07|AK087337|2963-S	18552	Pcsk5	proprotein convertase subtilisin/kexin type 5	17.7375	19	putative intergenic		TCCAGAACCCACACAGCAGCTTACAACCATCTATACCAGGGGGTCCAGAG	CEL-4_72665819	4	39.813	73.8628	7.33533	6.88952	71	6.90992	25	6.82815	6.80562	6.88613	6.79768	6.95218	7.18777	6.9016	6.80229	18	6	19	6	15	7	19	6	LLHL	trans
103780324	ri|E130009G23|PX00208M03|AK053314|3205-S	16404	Itga7	integrin alpha 7	128.219	10	intron 5		GGCTGTGAGGTGAAACACAGGTGGCAGAGGATGGATGGCTATCAAAGGGG	rs13481364	12	14.246	28.8628	7.1291	6.96882	46	7.0184	50	6.88878	6.91202	6.91511	6.91176	7.12324	7.39321	6.96034	6.91412	12	12	12	13	11	11	11	14	LLHL	trans
101990301	ri|E130303A03|PX00092P07|AK053727|2497-S	53892	Ppm1d	protein phosphatase 1D magnesium-dependent, delta isoform	85.1299	11	intron 2		ACAGGGTCTCTCACATAAGCACAAGCCCTACCTCTGTGATGCCCGAGCGT	rs6259742	11	66.553	82.4241	6.33421	6.67628	56	6.87038	40	6.59117	6.68624	6.60518	6.64724	6.97402	7.44729	6.6132	6.62074	14	10	16	9	11	11	15	10	LLHL	cis
106200446	ri|E130320P19|PX00209G05|AK053913|3264-S	20563	Slit2	slit homolog 2 (Drosophila)	48.471	5	intron 7		GAGCCACAGATGAGATCCATTTCCAAGCCTTCACTTCTATTCTCCTTGAG	rs13478235	5	33.333	47.9649	15.5615	6.49133	61	6.61685	35	6.52495	6.99949	6.47448	6.52941	6.49986	6.50191	6.46761	6.47913	16	8	16	9	13	9	16	9	HLLL	cis
103140301	ri|E230011J22|PX00209H14|AK054000|3198-S	380796	E230011J22Rik	RIKEN E230011J22Rik	113.509	12	exon 14		GACAATGAGCGCTGTCCAGACACGAGGAGCCAGCTTCAGGTTAGGATTCC	rs13483502	19	0.895	4.31639	6.09374	6.90395	66	6.99671	30	6.78568	6.75422	6.88209	6.84847	7.02615	7.54682	6.92791	6.89315	16	8	17	8	15	7	18	7	LLHL	trans
104920593	ri|E230016G06|PX00210E14|AK087586|3403-S	215114	Hip1	huntingtin interacting protein 1	135.719	5	intron 15		TACGTCTGTAGTTCCAGCCCACAGGATCAGAGGTTCAAGGTCATGCTGGC	rs4197634	16	50.863	66.791	6.40197	7.03588	55	7.13604	41	7.14944	7.14021	6.85236	6.83901	6.83642	6.82123	7.26871	7.71585	15	9	14	11	12	10	14	11	LLLH	trans
106590576	ri|E330019D12|PX00211L12|AK054358|2820-S	NA	E330019D12Rik	RIKEN E330019D12Rik	108.699	8	intron 3		TTCCTTTTTGAAGGTTATTTTGGCCACCTCCTGCCACTCGAGATTCCACG	rs6256701	2	71.937	104.228	8.42232	7.2861	40	7.46617	56	6.75248	6.74191	6.76215	6.78741	9.1762	9.90726	6.69595	6.65701	11	13	10	15	9	13	10	15	LLHL	trans
102510373	ri|E330020G21|PX00211P24|AK054368|2866-S	67703	Kirrel3	kin of IRRE like 3 (Drosophila)	32.2707	9	intron 2	mCV25019096|32.270748|	CATGTAGTGCATCCAGAGACCCCACGGGTAAGATGCCTCCTGAAAGCTGA	rs6406454	9	15.371	33.1328	7.06818	8.2997	39	6.97671	57	8.71927	7.51268	7.95641	6.64914	7.11635	6.66699	9.25834	7.09886	11	13	11	14	8	14	9	16	LHLH	cis
105910364	ri|E330029N23|PX00675J08|AK087850|4178-S	233103	4931406P16Rik	RIKEN cDNA 4931406P16 gene	33.9488	7	intron 12		AGCCAGCATGGAGATGGCACTGGCTGTTTGCACAGCTAAGTTAACCCCCT	rs6239372	7	19.281	34.4076	15.0083	6.71501	50	6.54163	46	6.97566	6.55366	6.77836	6.47932	6.5707	6.57378	6.56099	6.57291	12	12	12	13	12	10	14	11	HHLL	cis
104060114	ri|E330038N15|PX00318P14|AK054538|1281-S	240776	Kcnt2	potassium channel, subfamily T, member 2	142.26	1	intron 13	NES16474858|142.265191|NES16474982|142.261045|NES16474910|142.263522|NES16474907|142.262859|NES16474983|142.261154|NES16474918|142.262262|NES16474984|142.261211|NES16474857|142.264772|NES16474908|142.26301|NES16474859|142.265212|NES16474987|142.261686|NES16474911|142.263872|NES16474979|142.260225|NES16474917|142.262208|	CAGAGATGAGGGCAGGGATCACCAAACAATCTTGAGAGCATGGGCTGTGA	gnf02.006.767	2	4.91	9.74751	6.85443	7.04307	48	7.11589	48	6.99211	6.92737	7.02963	7.06672	7.12757	7.40046	7.04242	7.05813	13	11	13	12	10	12	12	13	LLHL	trans
106400035	ri|F630049N15|PL00015K03|AK089229|1852-S	79554	BC002216	cDNA sequence BC002216	154.709	4	3' UTR		CCTGCCCTGGTCAGTAGACCTGTTTCACGGCTTCTGTAGAATATTACATC	rs3720634	4	104.835	154.751	8.75138	6.36192	35	8.16532	61	6.3848	7.82694	6.23783	8.07424	6.42014	8.01569	6.41531	8.69277	10	14	9	16	7	15	9	16	LLLH	cis
106180138	ri|G630052H11|PL00013B17|AK090328|1796-S	NA	G630052H11Rik	G630052H11Rik	118.238	7	putative intergenic		CGGACCCTCTCCAGGAATGGTTTGCCTTGTCATGGATTGCTTAGGTCCTG	rs6209325	2	91.482	147.747	6.2378	7.09299	30	7.02878	66	6.94571	6.96117	7.03565	7.07211	7.44085	7.03958	7.04972	7.03459	9	15	8	17	6	16	7	18	LLHL	trans
101690170	scl000057.1_28_REVCOMP-S	11931	Atp1b1	ATPase, Na+/K+ transporting, beta 1 polypeptide	166.274	1	3' UTR		TCCATGTTCTAGCATATGTAATAATTGCCAGGAGTACAGTGCTCTTGTTG	rs6399765	1	105.213	169.099	6.41067	8.02018	51	8.00638	45	7.51267	8.4342	6.98524	7.13372	9.11555	8.44902	8.36281	8.09061	11	13	13	12	13	9	14	11	HHLL	cis
510037	scl00006.1_238-S	57912	Cdc42se1	CDC42 small effector 1	95.3216	3	3' UTR		TCTTTGAGCACAGTCTTCTGGTGGATACTCTCCTGCATCGAGCTACCTTC	rs6371145	19	48.71	37.1243	6.51226	11.9411	62	12.0584	34	11.8965	11.622	11.6589	11.5887	11.2396	11.1799	13.0352	13.4009	15	9	16	9	16	6	15	10	LLLH	trans
106940632	scl000061.1_90-S	11931	Atp1b1	ATPase, Na+/K+ transporting, beta 1 polypeptide	166.274	1	3' UTR		GTAATAATTGCCAGGAGTACAGTGCTCTTGTTGATCTTGTGTCAGTCAGG	rs13476219	1	103.131	168.085	7.80034	9.61784	47	9.62061	49	9.09575	10.073	8.18647	8.42633	10.9019	10.5223	10.1554	9.63527	10	14	12	13	12	10	13	12	HHLL	cis
3800692	scl000080.1_69-S	69922	Vrk2	vaccinia related kinase 2	26.3717	11	3' UTR		CCAGCTATATGAGTTTCCAAGGTTCATATTGCAAGCCCTATCTGGACTGC	rs3706539	11	12.205	27.485	6.32282	9.18666	42	9.36538	54	8.69165	8.99266	8.89635	9.20068	9.61266	9.99464	9.54579	9.31489	10	14	11	14	9	13	12	13	HHHL	cis
106650369	scl000093.1_57-S	68327	0610007P22Rik	RIKEN cDNA 0610007P22 gene	24.9703	17	3' UTR		TCCATCCCCAGGTCCTACTGCCACTTCTGAATAATGCACACCAGCTTCAA	rs3659741	17	12.854	24.5785	10.1496	8.31599	52	7.491	44	7.93542	7.44441	8.13018	7.67963	7.80936	7.3647	9.28518	7.43939	12	12	13	12	13	9	14	11	LLLH	cis
106760133	scl000098.1_12_REVCOMP-S	NA	scl000098.1_12_REVCOMP	scl000098.1_12_REVCOMP	115.122	8	putative intergenic		AGCAGGCCCGTCCATCCCCAGGTCCTACTGCCACTTCTGAATAATGCACA	rs3659741	17	12.854	24.5785	10.6222	8.20233	52	7.68441	44	7.80211	7.51692	8.03378	7.75934	8.02032	7.8681	8.87089	7.63509	12	12	13	12	13	9	14	11	LLLH	trans
103130348	scl0001000.1_8-S	98366	Smap1	stromal membrane-associated protein 1	23.8257	1	intron 5		GCCTTTGGTATCCTCTCCTTCTCTGCAAGCTGCTGTTGATAAAAACAAGT	rs13478518	5	89.682	128.074	11.2668	7.15254	56	7.40383	40	6.70021	6.70982	6.79355	6.83063	8.72692	9.36553	6.67233	6.70938	15	9	15	10	12	10	14	11	LLHL	trans
107040132	scl0001072.1_33-S	18139	Zfml	zinc finger, matrin-like	83.9474	6	intron 25		CACCCTCACAAAAAGTGGCAGAACCAACAAAAGGCGAAGAGGCCTTCCAA	rs6315445	17	43.201	67.2019	6.26077	7.12697	42	7.13884	54	7.0116	7.13794	7.11463	7.11931	6.99288	7.09533	7.37545	7.1979	11	13	10	15	10	12	11	14	LLLH	trans
5910020	scl0001092.1_7-S	64450	Gpr85	G protein-coupled receptor 85	13.7881	6	5' UTR		GGATTTCAGGTTTCGTAATGTTGCATGATGCGATCGGTATTTACCCGGGG	rs13481357	12	13.673	27.4797	7.26104	7.39385	43	7.44579	53	7.2355	7.1964	7.36732	7.32016	7.56887	7.98013	7.40468	7.38732	11	13	11	14	11	11	10	15	LLHL	trans
3120008	scl0001334.1_1-S	237940	Aoc2	amine oxidase, copper containing 2 (retina-specific)	101.145	11	exon 3		GATCCACAGCCCTCCTGGTGTGCATGTGCCTCTGGAGAGCAGCGAGGAGA	rs3664495	9	34.72	59.8848	6.2669	6.85352	28	6.99902	68	6.65366	6.68194	6.78833	6.74167	7.39423	7.98295	6.6662	6.66773	8	16	8	17	6	16	6	19	LLHL	trans
5270039	scl0001348.1_3-S	76626	Msi2	Musashi homolog 2 (Drosophila)	88.1608	11	3' UTR		GCAAGACTGGGCGAAGTTTCTGAGTGGCCCTTTGTTTAGGTGACGTCCTC	rs13481145	11	68.607	88.2519	7.2127	8.59621	60	8.4266	36	9.62853	9.9698	8.91351	8.776	8.53434	7.96561	7.33767	7.08501	15	9	17	8	12	10	16	9	LHHH	cis
1990315	scl0001351.1_1-S	71562	Afmid	arylformamidase	117.651	11	exon 7		GGACCAGGTGACCCGCAGTGTCGTGTTTCTACAGAGGCGCTATCCAAGCA	D3Mit189	3	55.138	101.105	7.73479	7.2979	63	6.97959	33	6.7485	6.6781	6.73616	6.77498	8.88641	8.14212	6.78324	6.70262	15	9	15	10	16	6	17	8	LLHL	trans
6510400	scl000140.1_18-S	212518	Sprn	shadow of prion protein	140.005	7	exon 2		AGAATGGGGCAATGGGAGGCAACGGAACCGACCGAGGAGTCTACAGCTAC	rs3663374	7	63.052	91.3288	10.1376	7.168	56	7.06102	40	6.933	6.91874	6.98624	7.04801	7.80291	7.21559	7.05314	7.07763	13	11	15	10	12	10	16	9	LLHL	trans
102570619	scl0001434.1_18-S	29856	Smtn	smoothelin	3.42744	11	intron 12		CCTGCCTTTAGCACCCGCCGCAGCTCTTCTGGGGGCCCCTCTCGAAGGAG	rs13477829	4	44.518	87.8648	6.73063	6.95713	58	7.03187	38	6.88063	6.86688	6.92572	6.96769	7.09296	7.37097	6.95359	6.9026	14	10	16	9	12	10	16	9	LLHL	trans
3440056	scl0001460.1_23-S	71562	Afmid	arylformamidase	117.651	11	exon 8		TGCTATGGTGCTCCTGGCCCGCTGGACCAAGCATGGCGTCACACCCAACC	D3Mit189	3	55.138	101.105	7.49036	7.19301	63	6.89017	33	6.65168	6.60305	6.65589	6.66722	8.84436	8.12045	6.59039	6.56917	15	9	15	10	16	6	17	8	LLHL	trans
3520500	scl0001564.1_6-S	71562	Afmid	arylformamidase	117.652	11	exon 9		GTGGGATCTACGACCTGGAGCCCCTCATAGCCACCTCCCAGAATGACCCT	D3Mit241	3	43.795	66.6755	6.83091	6.99392	64	6.84802	32	6.50764	6.43125	6.56043	6.58654	8.57132	7.95972	6.46776	6.58621	16	8	16	9	15	7	17	8	LLHL	trans
5130301	scl0001664.1_192-S	65962	Slc9a3r2	solute carrier family 9 (sodium/hydrogen exchanger), isoform 3 regulator 2	24.3671	17	3' UTR		TCTCTGAGGGGCCAGAGGATGGGTGTTCCATGACTCAAGAGGGCAGCCTC	rs3659741	17	12.854	24.5785	19.2589	7.04878	52	7.46086	44	7.15299	7.17034	6.88721	6.9581	6.95125	6.96675	7.20004	8.73052	12	12	13	12	13	9	14	11	LLLH	cis
450154	scl0001695.1_1621-S	19043	Ppm1b	protein phosphatase 1B, magnesium dependent, beta isoform	84.9254	17	3' UTR		GTCCGGGATGGTCTTCTGATGTCTCCTACAATGCGGTGAGCAGAACCGAC	rs13483136	17	63.195	83.6558	11.3343	11.4882	44	11.2201	52	11.1931	11.1792	11.2504	10.9041	12.1669	11.5594	11.2591	11.3543	11	13	10	15	12	10	11	14	LHHL	cis
4730333	scl0001730.1_5-S	17687	Msh5	mutS homolog 5 (E. coli)	34.6502	17	exon 8		AGTGAGTCTCACCCCTCGGTGTACAAAGTAGCCAGTGGGCTGAAGGAGGG	gnf17.035.152	17	19.544	34.6633	25.4309	7.67619	32	9.1319	64	7.88832	10.1994	7.45906	8.91978	7.89848	8.52826	7.4589	8.83637	8	16	8	17	8	14	8	17	HLLL	cis
610255	scl0001740.1_6-S	57261	Brd4	bromodomain containing 4	31.9272	17	exon 18		TTAAGAACATGGGCTCCTGGGCCAGCCTGGTACAGAAGCATCCGACCACC	D7Mit222	7	75.643	112.726	6.68994	7.01408	57	7.06989	39	6.92299	6.89995	7.00308	6.99822	7.14926	7.43991	6.99294	6.97847	14	10	15	10	13	9	15	10	LLHL	trans
4670195	scl000186.1_92-S	20646	Snrpn	small nuclear ribonucleoprotein N	59.8621	7	3' UTR		TTGTGTACCTGCAAGCTTTTTGACCCCTCTTACTGCATTAACTATAGATA	rs6345670	7	41.078	63.5745	8.04523	6.87505	73	7.86526	23	7.29059	8.35163	6.94937	8.3609	6.64089	7.56386	6.61778	7.04852	18	6	19	6	16	6	20	5	HHHL	cis
100840324	scl0001966.1_7-S	NA	scl0001966.1_7	scl0001966.1_7	95.3721	3	5' UTR		GCTGGTTTGGGATTGTGATCTTGTGAGAGCTAGGCTGGTGACTCAAGGCC	rs4197634	16	50.863	66.791	8.13417	6.88441	55	7.08315	41	7.05661	7.00646	6.53991	6.62185	6.68778	6.64527	7.21294	8.00527	15	9	14	11	12	10	14	11	LLLH	trans
102470577	scl0002000.1_2-S	11490	Adam15	a disintegrin and metallopeptidase domain 15 (metargidin)	89.4263	3	exon 21		AATCCCCCCACTCGCCCTCTGCCCGCTGACCCTGTGGTGAGGCGCCCAAA	rs13477553	4	4.562	9.39086	10.4372	7.08677	64	7.33881	32	6.92367	6.84564	6.93554	6.94278	7.0386	8.20143	7.43116	7.36538	16	8	17	8	14	8	17	8	LLHL	trans
1340195	scl0002049.1_44-S	320832	Sirpb1	signal-regulatory protein beta 1	15.9946	3	exon 5	NES12899958|15.994671|	CTGTTAATTGCTGCCACTGTCATTTACATGCGTAAGAAGCAAAATGCCTG	rs3659988	3	5.439	16.6424	9.81116	6.98871	45	6.83556	51	6.71973	6.68751	6.6685	6.66049	6.77492	6.77038	7.82582	7.18088	12	12	12	13	10	12	11	14	LLLH	cis
940746	scl0002100.1_16-S	109333	Pkn2	protein kinase N2	142.759	3	exon 7		GTGCCAAGATATCCTAGAGAATGTACCTGGACGGTCAAAAGCAACGTCGG	rs3657958	18	29.76	50.1102	6.12455	7.04897	35	7.18734	61	6.78353	6.70786	6.9365	6.91298	7.77017	8.52628	6.78579	6.73965	9	15	9	16	8	14	9	16	LLHL	trans
4920411	scl0002175.1_5-S	14151	Fech	ferrochelatase	64.5961	18	exon 5		TCCGGTACGTCCATCCCCTGACAGAAGAGGCAATTGAAGAGATGGAGAGA	gnf02.006.767	2	4.91	9.74751	7.59827	7.89111	48	8.24787	48	7.15991	7.21323	7.56491	7.79688	10.1719	10.8721	7.13595	7.11727	13	11	13	12	10	12	12	13	LLHL	trans
7040026	scl0002188.1_58-S	66878	Riok3	RIO kinase 3 (yeast)	12.2865	18	exon 8		GCTGTATTAGTACAGGAAAGGAATCTGTTGTCTTTCATGCATATGGAGGG	gnf02.006.767	2	4.91	9.74751	6.50553	7.47625	48	7.70341	48	6.96558	7.03048	7.09296	7.24196	7.8979	8.60871	8.09333	7.8631	13	11	13	12	10	12	12	13	LLHL	trans
2810605	scl0002190.1_16-S	14151	Fech	ferrochelatase	64.5895	18	exon 7		CCATTTTCCAGAGGAGAAGAGAAGCGAGGTGGTCATTCTGTTTTCTGCCC	gnf02.006.767	2	4.91	9.74751	7.53107	7.99111	48	8.44416	48	7.06579	7.12098	7.68134	8.09542	10.819	11.6414	6.97253	6.93433	13	11	13	12	10	12	12	13	LHHL	trans
770603	scl0002233.1_3-S	271508	4933408B17Rik	RIKEN cDNA 4933408B17 gene	34.705	18	exon 6		CTTGGCTGGATAAAAGGAAGGACTTGAGTAGTCTGGAATGAGTGCCAGCT	rs13481870	13	50.527	71.4696	8.51597	7.05476	29	6.83004	67	6.62595	6.55835	6.49679	6.57245	6.84019	6.75796	8.10595	7.43806	7	17	7	18	7	15	8	17	LLLH	trans
100610020	scl0002255.1_1-S	67847	Sncaip	synuclein, alpha interacting protein (synphilin)	53.034	18	intron 11		CCATCTTCCCTCTAATGCGCTGGTTGAAGAGCATCTACGTGACTATGCAC	rs13483363	18	30.918	52.9129	12.2564	6.50161	39	6.6933	57	6.55965	6.63681	6.47056	6.48819	6.40912	6.38686	6.55785	7.21673	10	14	10	15	9	13	10	15	LLLH	cis
2260093	scl000226.1_3-S	52443	Mrpl48	mitochondrial ribosomal protein L48	100.439	7	exon 4	mCV24189682|100.439349|mCV24189681|100.439321|	CTGTGGACCAGTCGGCACTACAAGACAAAGCCCACTCGTGGCATCGGAAG	rs6227780	7	66.546	99.2995	8.8119	9.95884	54	9.02718	42	9.41203	8.26312	10.4916	9.18985	9.90318	9.82808	9.98002	8.88781	13	11	14	11	12	10	15	10	HHLH	cis
4850176	scl0002336.1_289-S	104001	Rtn1	reticulon 1	73.2274	12	exon 2		GGTGAACAAGATCCTAGCTGACCCCCTAGACCAGATGAAGGCAGAAGCCT	rs3681655	2	17.192	26.1904	6.08914	6.61017	49	6.61239	47	6.56452	6.5939	6.61978	6.56496	6.73643	6.60022	6.54322	6.67941	13	11	14	11	10	12	12	13	LHHL	trans
4570170	scl000238.1_112-S	56018	Stard10	START domain containing 10	101.196	7	exon 3		ATGGAAAAGCCAGCTGCCTCAACAGAACCCCAAGGGTCTCGGCCCGCCTT	rs6227780	7	66.546	99.2995	19.315	8.20902	54	7.33394	42	7.40213	7.23464	9.19934	7.73917	9.54841	7.63537	6.91251	6.69601	13	11	14	11	12	10	15	10	LHHL	cis
3390132	scl000247.1_3-S	11489	Adam12	a disintegrin and metallopeptidase domain 12 (meltrin alpha)	133.729	7	exon 22		CCTCCTCAGAAGCCTCTGCCTGCTGATCCACTGAGCAGGACTTCTCGGCT	rs3719306	12	36.931	58.5903	7.16733	6.91696	34	6.90034	62	6.73826	6.75369	6.85618	6.89212	7.58459	7.12852	6.72014	6.82158	8	16	10	15	6	16	10	15	LLHL	trans
103520014	scl0002474.1_1-S	NA	AK010858.1	NADH-CYTOCHROME B5 REDUCTASE (EC 1.6.2.2) homolog	82.9982	15	intron 2		TGCTGTCTACCAGGAGAACATTGCAGGCTTGGCCCGCCGCTCTGGACTGC	rs6259798	3	59.655	107.599	6.37655	6.91099	55	6.72768	41	6.47134	6.50232	6.63762	6.60996	7.95439	7.48207	6.55512	6.5133	13	11	13	12	14	8	15	10	LLHL	trans
101850142	scl0002487.1_316-S	NA	scl0002487.1_316	scl0002487.1_316	79.7277	15	intron 5	NES14563395|79.727777|	GGATCCCTGTTCAGACTGCATGAGAAGACCCGTTTCTATCTAGGCTCTGC	rs6276391	15	53.905	81.6539	7.8449	6.94785	32	6.55583	64	7.00911	6.53919	6.74213	6.60416	7.4679	6.56584	6.70144	6.5158	7	17	9	16	7	15	9	16	LLHL	cis
106130600	scl0002507.1_236-S	14114	Fbln1	fibulin 1	85.0795	15	intron 15		AGCCCAGGGACTTGCTCCTGACCGTCAAGATGGATCTTTATCGCCACGGC	rs13482686	15	57.985	85.4558	18.2016	6.86124	35	6.82702	61	7.05238	6.79243	6.907	6.69425	6.68485	6.61782	6.80825	7.20081	8	16	9	16	8	14	10	15	LLLH	cis
3520053	scl000252.1_5-S	84704	Snurf	SNRPN upstream reading frame	59.884	7	5' UTR		GGGAGCCGGAGATGCCAGACGCTTGGTTCTGAGGAGTGATTTGCAACGCA	rs6345670	7	41.078	63.5745	7.15269	6.89742	73	7.26509	23	6.88063	7.14467	7.02851	7.70314	6.8035	7.15248	6.86314	7.01908	18	6	19	6	16	6	20	5	LHLL	cis
5130288	scl0002528.1_296-S	11600	Angpt1	angiopoietin 1	42.2568	15	3' UTR		CTGAGGTCAACAGAATCGCCACTTGGGTCCAGAGAATGCCACTCACAATC	rs13481455	12	32.413	53.7317	7.71256	7.5781	36	7.54484	60	9.25244	8.48147	7.80663	8.16885	6.75875	6.71563	6.66557	6.69569	8	16	10	15	8	14	10	15	HLLL	trans
107100347	scl0002617.1_582-S	319636	Fsd1l	fibronectin type III and SPRY domain containing 1-like	53.5887	4	intron 16		TGGACTTGCACTTGGGAATCAGGTTCTGCTCACTTGGACATCCCTGCATC	D4Mit286	4	24.892	43.218	6.22088	9.25362	81	9.24112	15	8.53271	8.71101	9.00667	9.19297	10.0783	10.3087	9.5146	8.61927	21	3	21	4	18	4	21	4	LLLH	trans
4760576	scl0002647.1_116-S	230751	1810007P19Rik	RIKEN cDNA 1810007P19 gene	125.591	4	3' UTR		TAGCCCTCCCTCAAGAGACTGCCTTAGACCACCCTGGACACGGATGGCTG	rs3704486	4	68.657	125.091	8.12253	7.39013	19	7.03604	77	7.12812	6.91989	7.32216	7.17508	6.66339	6.54495	8.26268	7.46209	4	20	6	19	4	18	5	20	LLLH	cis
5360433	scl0002652.1_12-S	66264	Ccdc28b	coiled coil domain containing 28B	129.123	4	exon 4		GCTGGAGCATGTTCGGGAGATGCAGGAGAAGTTGGCCAGACTGCACTTCA	rs13477991	4	80.065	133.152	6.1746	9.1052	31	9.15744	65	9.68642	9.23429	9.62271	9.47566	8.58195	8.81108	8.60008	9.06237	7	17	8	17	7	15	9	16	LLHH	cis
520735	scl0002655.1_13-S	22004	Tpm2	tropomyosin 2, beta	43.5359	4	3' UTR		GGAAGAGAACGTGGAGATACACCAGACCTTGGACCAGACCCTTCTGGAAC	D4Mit286	4	24.892	43.218	7.83363	7.45533	81	7.11063	15	8.63756	7.99655	7.52833	7.03324	6.79188	6.84357	6.76878	6.79066	21	3	21	4	18	4	21	4	HHLL	cis
4280133	scl0002672.1_20-S	65973	Asph	aspartate-beta-hydroxylase	9.38051	4	exon 24		GACTCTTTTGAGCACGAGGTTTGGCAGGATGCCTCGTCTTTCCGGCTGAT	rs6287262	12	39.604	61.0852	6.50743	6.96689	38	6.93441	58	6.85587	6.90242	7.0697	7.24386	7.02586	6.89856	6.9174	6.69765	9	15	11	14	7	15	11	14	LLHH	trans
103130204	scl0002702.1_3805-S	NA	AK083781.1	AK083781.1	13.6989	4	putative intergenic		GGATCGACCAGCCTGTGCGAATTCTGCTTAATAGTTTGGGGTCTAGAGAG	rs13478891	6	67.123	91.9766	7.82821	7.16114	47	6.96928	49	6.6657	6.66395	6.71244	6.71473	8.72003	7.90081	6.67242	6.72137	11	13	13	12	11	11	12	13	LLHL	trans
5080458	scl0002818.1_24-S	29864	Rnf11	ring finger protein 11	108.955	4	exon 2		CCGACACCTAGCCAGACTCGGCTAGCAACTCAGCTGACTGAAGAGGAACA	rs13477883	4	53.714	103.46	6.4975	8.39059	41	8.7287	55	7.75357	7.8673	7.522	7.57811	10.2692	11.443	8.37917	8.17747	10	14	12	13	9	13	10	15	LLHL	cis
5900441	scl000284.1_80-S	17540	Mrvi1	MRV integration site 1	110.737	7	5' UTR		TCGCCTGATCTCTGGTGTTGATGCAAAACCAAAGAGCTCATCTGTGGCTC	gnf02.006.767	2	4.91	9.74751	6.58932	7.01719	48	7.04393	48	6.98561	6.90498	6.99356	6.94071	7.12363	7.38183	6.98831	6.94487	13	11	13	12	10	12	12	13	LLHL	trans
110348	scl0002874.1_1-S	245684	Cnksr2	connector enhancer of kinase suppressor of Ras 2	153.234	X	exon 12		CAAGCTACGACCTATATCTATGCCAGTGGAATATAATTGGGTGGGGGACT	rs13482732	15	75.107	97.9588	7.79593	7.15234	54	7.23598	42	7.0285	7.00185	7.10694	7.10445	7.37691	7.75258	7.14838	7.05179	14	10	15	10	11	11	14	11	LLHL	trans
1940435	scl0002915.1_289-S	18700	Piga	phosphatidylinositol glycan anchor biosynthesis, class A	159.767	X	exon 3		CCTACTGACTTCACTCCAGACCCATTTAGGAGGCATGATAGTGTAATAAC	gnfX.146.867	X	73.687	162.031	19.3733	6.74416	68	7.24131	28	6.62179	6.97988	6.77992	6.9201	7.04435	8.37919	6.57381	6.68607	17	7	18	7	15	7	18	7	LLHL	cis
4920097	scl000293.1_16-S	58187	Cldn10	claudin 10	117.703	14	3' UTR		GTTGTGCAAGAGAACTGTCCTCACAATAGTCCTTCCAAGGCTCTCCTGTA	gnf14.114.290	14	65.647	117.613	10.0624	7.6885	37	7.11215	59	7.3901	7.01081	8.57057	7.25354	7.92276	7.39445	6.90371	6.83008	10	14	9	16	9	13	9	16	LHLL	cis
1340739	scl000295.1_2787-S	21807	Tsc22d1	TSC22 domain family, member 1	75.1528	14	exon 2		GCTCCTTCTGGAATGCCTTCTGTCCCAACAAACTTAGTTCCACCACAGAA	rs3693087	4	106.997	154.966	6.16151	6.75567	32	6.75205	64	6.79721	6.92851	6.72494	6.7558	6.69204	6.66808	6.78386	6.66659	9	15	8	17	6	16	9	16	HHLL	trans
6520341	scl000296.1_62-S	17681	Msc	musculin	68.2026	14	intron 3		GCAACCTTCATCCTCGGCAAACAGAGAACTCTAGGGTCACGTGAATGCGG	gnf02.006.767	2	4.91	9.74751	6.52479	7.28311	48	7.45606	48	6.85506	6.87636	6.92778	6.90929	8.61765	9.02023	7.01966	7.00742	13	11	13	12	10	12	12	13	LLHL	trans
2120403	scl0003060.1_2-S	11486	Ada	adenosine deaminase	163.422	2	exon 7		AGTAAAGAATGGCATTCATCGGACCGTCCACGCTGGCGAGGTGGGCTCTC	rs3696248	2	107.65	164.049	8.56345	7.96788	43	7.72206	53	7.83813	8.13521	7.97465	7.8159	7.05857	7.03171	8.84666	7.91514	12	12	11	14	9	13	11	14	LLLH	cis
5080687	scl000308.1_148-S	58187	Cldn10	claudin 10	117.722	14	exon 1		ATCTGCGTTACCGATTCCACCGGTGTCGCCAACTGCAAGGAGTTCCCCTC	gnf14.114.290	14	65.647	117.613	17.5764	6.91531	37	6.72501	59	6.73242	6.65976	7.44646	6.77358	6.88797	6.84093	6.61472	6.63937	10	14	9	16	9	13	9	16	LHLL	cis
106770079	scl0003134.1_65-S	16181	Il1rn	interleukin 1 receptor antagonist	24.1675	2	intron 2		CCTCGGGATGGAAATCTGCTGGGGACCCTACAGTCACCTAATCTCTCTCC	rs13483363	18	30.918	52.9129	7.21275	7.15381	39	6.99933	57	6.67537	6.64698	6.71578	6.67675	6.6893	6.73751	8.48833	7.87769	10	14	10	15	9	13	10	15	LLLH	trans
3780056	scl0003156.1_0-S	67701	Wfdc2	WAP four-disulfide core domain 2	164.255	2	exon 4		CGAGCGAAGGAGAGCTCTCAGGGACAGATACTAAACTCTCAGAGACTGGG	rs13477250	3	50.593	88.5921	12.965	6.53203	67	6.79898	29	6.72244	7.61308	6.43187	6.49293	6.53939	6.54138	6.44485	6.44606	16	8	16	9	17	5	18	7	HLLL	trans
380309	scl0003272.1_5-S	14287	Fpgs	folylpolyglutamyl synthetase	32.5088	2	exon 10		GTTGTACCTGTGTCCGCCATTGGAAGCCCTGGAGGAGGTTGGACTGCCAT	rs3716179	19	76.242	57.4959	6.09276	7.4122	47	7.26643	49	7.41662	7.06182	8.39956	8.02759	6.91809	6.98292	6.86928	6.93752	12	12	12	13	12	10	11	14	HHLL	trans
2810152	scl000331.1_58-S	20540	Slc7a7	solute carrier family 7 (cationic amino acid transporter, y+ system), member 7	53.328	14	exon 10		CTTTGTGGGCCTTTCTATTGTGGGTCAGCTTTATCTACGCTGGAAGGACC	D14Mit63	14	23.948	54.3872	6.8804	7.56693	32	7.87029	64	7.1614	7.23546	7.54825	7.59758	7.07253	7.19222	8.41495	9.32528	9	15	9	16	6	16	8	17	LLLH	cis
4200152	scl0003331.1_104-S	12048	Bcl2l1	Bcl2-like 1	152.521	2	exon 2		TGCAAGTTGGATGGCCACCTATCTGAATGACCACCTAGAGCCTTGGATCC	rs13482732	15	75.107	97.9588	6.79507	7.08714	54	7.37358	42	6.59019	6.5826	6.61949	6.57669	8.70586	9.44407	6.81327	6.74661	14	10	15	10	11	11	14	11	LLHL	trans
1940398	scl0003346.1_51-S	228608	Smox	spermine oxidase	131.212	2	exon 6		AATGGACGGAGATCCCAGGCGCCCATCACATCATCCCCTCGGGCTTCATG	rs13477873	4	49.653	100.928	8.3082	7.07757	47	7.32742	49	6.71804	6.64427	6.63697	6.57524	8.52213	9.21641	6.86772	6.70547	12	12	14	11	9	13	12	13	LLHL	trans
2120450	scl0003378.1_33-S	NA	Cst11	cystatin 11	148.462	2	exon 2		GACCACCTGCTTGAAGACAGAGACGAGCCTCTGTGATATCCAGAAAGGGG	rs6230107	2	63.744	91.8105	7.00586	6.97075	46	7.04979	50	6.90483	6.90451	6.96159	7.0007	7.02829	7.40203	7.00118	6.91448	12	12	13	12	10	12	11	14	LLHL	trans
105720148	scl0003390.1_0-S	227753	Gsn	gelsolin	35.0888	2	putative intergenic		CTCTTCCAGTGCTTCAGCCGCTGTCATAGCATCTCCTCTCGGAGTGGCTC	rs4170308	16	27.257	32.3916	7.84235	7.07895	56	7.37322	40	6.63291	6.61847	6.69964	6.65786	6.73834	6.71292	8.25518	9.24135	15	9	15	10	12	10	14	11	LLLH	trans
4610025	scl0003551.1_44-S	19882	Mst1r	macrophage stimulating 1 receptor (c-met-related tyrosine kinase)	107.776	9	exon 19	09.108.097|107.775966|	ACCCCCATATCGATCCCTTCGACCTCTCTCACTTCCTGGCTCAGGGCCGT	rs6366991	9	68.12	107.874	27.7031	6.90487	62	7.76336	34	6.67209	7.11067	7.01579	9.37878	6.68868	7.10862	7.21592	7.31011	16	8	16	9	14	8	16	9	LHLL	cis
3780088	scl0003573.1_108-S	74080	Nmnat3	nicotinamide nucleotide adenylyltransferase 3	98.2089	9	exon 4		ATTCGGGTGGACCCCTGGGAGAGTGAGCAGGCGCAGTGGATGGAAACGGT	rs6244819	9	57.498	96.7176	8.8005	6.88903	66	7.3902	30	6.81218	7.11066	7.07941	7.69038	7.10426	8.2166	6.58559	6.6115	17	7	17	8	15	7	17	8	LHHL	cis
7050129	scl0003595.1_158-S	71538	Fbxo9	f-box protein 9	77.8941	9	5' UTR	NES16810517|77.894121|	AAAATGGCTGCCGTACGCCGGGCCCGCAGTTATTGCCGCTGCCTGGTGCG	rs13477883	4	53.714	103.46	6.62912	7.44137	41	7.6345	55	6.93644	7.02958	7.30258	7.27144	8.61665	9.29887	7.0551	7.0713	10	14	12	13	9	13	10	15	LLHL	trans
2450129	scl0003619.1_7-S	140580	Elmo1	engulfment and cell motility 1, ced-12 homolog (C. elegans)	20.1929	13	exon 2		CGTGAAGGTGGCCATAGAATGGCCTGGCGCCTACCCTAAACTCATGGAGA	rs4170308	16	27.257	32.3916	9.48214	7.25793	56	7.27467	40	7.52977	7.36233	7.36715	7.27709	6.86791	6.79205	7.18394	7.63951	15	9	15	10	12	10	14	11	LLLH	trans
3710528	scl0003779.1_7-S	74732	Stx11	syntaxin 11	12.6344	10	putative intergenic		GCTGCTTTGCTCTTCGCGCGGAGAATGAGGTGTCTTCACACACAGCTCCT	CEL-14_116404928	14	70.623	123.244	6.78208	6.58783	32	6.80412	64	6.29436	6.30525	6.61794	6.58346	6.44022	6.4675	6.99879	7.77151	8	16	8	17	8	14	8	17	LLLH	trans
60520	scl00038.1_12-S	52443	Mrpl48	mitochondrial ribosomal protein L48	100.427	7	exon 6		GGAAGTGATGCGACTGCCAGACCAAGGCAACAAAATGGTCCTAGACTCCA	rs6227780	7	66.546	99.2995	12.6052	9.8572	54	9.99976	42	9.72847	9.64926	10.2463	10.3304	9.60455	10.3814	9.80773	9.63999	13	11	14	11	12	10	15	10	LLHL	cis
5860162	scl0003887.1_47-S	17299	Mettl1	methyltransferase-like 1	126.446	10	exon 3		AAATAAGAGCCATGATGATCCAAAGGATGAGAAAGAAAAGCACTCTGGGG	rs13476352	2	8.509	13.3541	6.42299	6.90914	48	6.98345	48	6.88083	6.87625	6.8815	6.84685	6.91677	7.26014	6.9634	6.94484	13	11	13	12	10	12	12	13	LLHL	trans
101690347	scl0003962.1_7-S	NA	scl0003962.1_7	8 days embryo whole body cDNA, RIKEN full-length enriched library, clone:5730514E09 product:weakly similar to SPLICING FACTOR, ARGININE/SERINE-RICH 6	124.007	5	intron 2		GGTCATGATTCTCACTGATGAAGATTGTAGTTATTCCCTCTGAAGTCCTA	rs3672782	7	61.294	87.8821	6.50397	7.11236	62	7.17631	34	7.00161	6.98234	7.10742	7.1209	7.2406	7.52383	7.11695	7.05897	15	9	17	8	13	9	17	8	LLHL	trans
103170053	scl000401.1_34-S	380921	Dgkh	diacylglycerol kinase, eta	77.3101	14	intron 29		GGGAGAGTACAAAGAAATCTTCATCCGTCATGACGTCAGAGGGGCTGAAC	rs3706792	14	38.923	77.7249	6.80417	6.80081	41	6.7025	55	6.66082	6.57681	6.68397	6.67015	6.6901	6.6984	7.18001	6.85329	10	14	11	14	10	12	10	15	LLLH	cis
4730592	scl0004097.1_46-S	60363	Cldn15	claudin 15	137.26	5	exon 6		TCAGCTTCGGTAAATATGGCAAAAACGCATACGTGTAGGAAGCTCTGGCC	rs13478557	5	107.023	139.748	7.00785	7.08965	48	7.01882	48	6.63169	6.62211	6.90336	6.82931	6.5866	6.57165	8.35818	7.8407	12	12	13	12	12	10	11	14	LLLH	cis
4780176	scl0004142.1_42-S	231801	Hrbl	HIV-1 Rev binding protein-like	137.882	5	3' UTR		TTCTTGTAGCACTGTGTCATTGGGGGAAGAAGGGGCTCTCCCCTCCTGGG	rs3717612	14	50.089	99.1644	6.79444	7.35644	48	7.25665	48	6.96245	6.9511	7.12802	7.08247	8.30324	7.97609	7.12997	7.09071	12	12	13	12	11	11	12	13	LLHL	trans
6040431	scl00048.1_13-S	64384	Sirt3	sirtuin 3 (silent mating type information regulation 2, homolog) 3 (S. cerevisiae)	140.721	7	exon 5		CCCCGCTGCCCTGTCTGTACTGGCGTTGTGAAACCCGACATTGTGTTCTT	rs3706539	11	12.205	27.485	14.1387	8.52912	42	9.32713	54	9.11559	9.30804	8.69977	8.6572	8.6478	11.5256	7.79496	7.87067	10	14	11	14	9	13	12	13	LLHL	trans
380685	scl000491.1_1-S	74760	Rab3il1	RAB3A interacting protein (rabin3)-like 1	10.0953	19	exon 6		GGTGACAGCCTTGAAGACATTGGTCATCACATCCACACCAGCCTCTCCCA	D3Mit189	3	55.138	101.105	6.03017	7.39198	63	7.09844	33	6.71484	6.6909	6.84565	6.86017	9.34837	8.76103	6.63019	6.60781	15	9	15	10	16	6	17	8	LLHL	trans
1780215	scl000524.1_1771-S	14537	Gcnt1	glucosaminyl (N-acetyl) transferase 1, core 2	17.3938	19	3' UTR	NES13603524|17.393868|	CTTCGCACCATTGCACTTGTTGAACCATGTCTGATGCTGTAGTGGCCCAG	rs13483545	19	16.674	17.1911	28.522	8.77601	65	7.86087	31	8.09599	7.62782	8.2545	7.73162	9.88603	6.96926	8.91002	8.76578	17	7	16	9	16	6	16	9	LLHL	cis
104050095	scl000554.1_19-S	NA	scl000554.1_19	scl000554.1_19	73.7257	8	putative intergenic		ATGCCTGTTGAGCCCCGGCAGCCCGTGCAGCCCGTGCAGCCCATCGCTGG	rs13479838	8	41.794	77.7893	23.0734	7.07853	50	6.83757	46	6.76728	6.71613	6.80174	6.69656	6.71887	6.76076	8.06833	7.12464	13	11	14	11	11	11	12	13	LLLH	cis
1940377	scl000563.1_47-S	23954	Nek3	NIMA (never in mitosis gene a)-related expressed kinase 3	23.5968	8	exon 14		CCCTGAGGCCTTGCTGTCAATGCTGAAGGACGCTGATCTCAGTCAGGCAT	CEL-8_7689226	8	0	7.70105	7.9275	6.86102	51	6.70594	45	6.86154	6.89024	6.71028	6.7319	7.3811	6.67905	6.58277	6.53784	13	11	14	11	11	11	13	12	LLHL	trans
2450338	scl000572.1_890-S	18983	Cnot7	CCR4-NOT transcription complex, subunit 7	41.992	8	3' UTR		CTCCAGTTTTATGACAGCACCGCCTCCCTTGATCGGCTTCCTTTTACTCC	rs13479619	8	9.152	15.2793	6.63988	9.54674	52	9.88294	44	9.28086	10.3509	9.79983	9.84664	9.13737	9.32166	9.867	9.9987	13	11	15	10	11	11	13	12	HLLL	trans
106450142	scl000588.1_2-S	58994	Smpd3	sphingomyelin phosphodiesterase 3, neutral	109.211	8	5' UTR		TTGGCACCCTGCACCCTGCACCCTGCACAGTAGTAGCTCAAGTATCACCC	rs13483438	18	78.205	74.3442	11.2512	6.58064	46	6.50502	50	6.50721	6.53151	6.52413	6.4652	6.81121	6.49386	6.51844	6.53068	12	12	12	13	10	12	12	13	LLHL	trans
4760187	scl00061.1_10-S	68458	Ppp1r14a	protein phosphatase 1, regulatory (inhibitor) subunit 14A	29.0003	7	exon 3		CGGACGAGGTCAACATCGATGAGCTATTGGAATTGGACAGTGAAGAGGAA	D7Mit222	7	75.643	112.726	6.95951	6.91457	57	6.96771	39	6.92042	6.85066	6.87664	6.87252	6.91084	7.23867	6.95027	6.93608	14	10	15	10	13	9	15	10	LLHL	trans
1170088	scl000620.1_6-S	99375	Cul4a	cullin 4A	13.1062	8	5' UTR		AACTACACTCAGGACACGTGGCGGAAGCTTCACGAAGCGGTCAAGGCCAT	gnf02.006.767	2	4.91	9.74751	7.45595	7.34789	48	7.58674	48	6.85491	6.92441	7.42409	7.55118	8.52741	9.06716	6.81646	6.81346	13	11	13	12	10	12	12	13	LLHL	trans
2630014	scl000695.1_0-S	20650	Sntb2	syntrophin, basic 2	109.881	8	exon 4		CCTGATAGCAGGAACACCTTGATCTTACGCTGCAAGGATACGGCCACAGC	rs4197634	16	50.863	66.791	7.28871	6.89239	55	7.06632	41	6.99351	6.93956	6.67678	6.6525	6.67592	6.67037	7.18523	7.94379	15	9	14	11	12	10	14	11	LLLH	trans
2650670	scl0007.1_62-S	109689	Arrb1	arrestin, beta 1	99.4775	7	3' UTR	NES16090209|99.477552|	AGGCTTCCTACACGTCAGCATCCACATTCTTTCCGTTTATCCCACAGATC	rs3663374	7	63.052	91.3288	14.3981	7.56228	56	7.21478	40	6.92971	6.7936	7.19645	6.86529	9.11973	8.16888	7.25111	7.05776	13	11	15	10	12	10	16	9	LLHL	cis
1660093	scl000703.1_52-S	12725	Clcn3	chloride channel 3	63.8468	8	5' UTR		GCAGGGGAAGGGAAAATGCCAGTCTTTTTAATCTAGCAAGCTTCTCGATC	rs3677551	9	33.281	56.5035	6.19234	6.89043	34	7.1403	62	6.66842	6.64379	6.64307	6.72098	7.93517	8.45949	6.69359	6.67757	10	14	10	15	6	16	8	17	LLHL	trans
106840451	scl000744.1_106-S	216134	Pdxk	pyridoxal (pyridoxine, vitamin B6) kinase	77.8402	10	putative intergenic		GTCTGCCGGAGTCTAGGATACCAAGAAGTTCTAGCTGTGCACAAGAGAGC	rs13479694	8	22.939	35.6802	14.4407	6.54249	66	6.79477	30	6.44486	6.48738	6.41541	6.47361	6.39137	6.42869	6.90056	7.70523	17	7	17	8	15	7	17	8	LLLH	trans
520541	scl000746.1_18-S	270084	Aytl1a	acyltransferase like 1A	95.7541	8	exon 3	NES15676185|95.75408|NES15676186|95.754094|	CTCCCAGTCCGTGCTTTACTGGTTGGAATAATTTTGCTGCTCGCATGGCC	rs4227313	8	55.466	94.0022	10.2052	7.18562	47	6.79598	49	6.57198	6.53062	6.993	6.62538	6.51567	6.49383	8.79602	7.39767	12	12	12	13	12	10	11	14	LLLH	cis
1410301	scl000768.1_18-S	75734	5230400G24Rik	RIKEN cDNA 5230400G24 gene	82.6209	1	exon 7		GCTCGGGTCTGTCCTCCCCATATGCTACCTGAAGATGGAGCTAATCTTTC	gnf02.006.767	2	4.91	9.74751	7.36626	7.49853	48	7.74437	48	6.92629	6.92594	7.3776	7.45362	8.93028	9.57132	7.05635	7.01885	13	11	13	12	10	12	12	13	LLHL	trans
4200102	scl000815.1_22-S	171567	Nme7	non-metastatic cells 7, protein expressed in	166.274	1	3' UTR		GCTCTCCAGAGTAAAGACGACACAGACTGAGACGCCCAGACAATCGAGTC	rs13476219	1	103.131	168.085	9.51131	8.25789	47	8.51896	49	8.70641	8.67651	8.62594	8.87336	8.22256	9.01438	7.60574	7.53837	10	14	12	13	12	10	13	12	LLHL	cis
5220181	scl00094.1_14-S	15451	Hpn	hepsin	30.8121	7	exon 6		ATGTGCGCACTGCGGGCGCCAACGGCACATCGGGCTTCTTTTGCGTGGAC	rs6239372	7	19.281	34.4076	7.3475	7.02552	50	6.72558	46	6.75183	6.55242	7.91752	7.06318	6.92022	6.70538	6.5858	6.53386	12	12	12	13	12	10	14	11	LHLL	cis
2970647	scl000949.1_9-S	14268	Fn1	fibronectin 1	71.5264	1	exon 42		CCTGAACCAGCCTACAGATGACTCATGCTTTGACCCTTACACGGTTTCCC	rs13481187	11	82.128	100.468	15.6088	7.74831	54	7.40616	42	6.72425	6.74987	6.7492	6.73476	7.00792	6.99482	10.4246	9.0245	14	10	15	10	11	11	14	11	LLLH	trans
5550685	scl00095.1_110-S	83382	Siglece	sialic acid binding Ig-like lectin E	43.5274	7	exon 2	mCV22873523|43.527373|	CCTGGACTGGTACCTCTGTGTCATTTTTGAGCACCAACACTACGGGTTCC	rs8271728	7	33.101	43.678	6.9878	6.62308	57	6.49614	39	6.43038	6.4167	6.37112	6.40099	6.35972	6.36769	7.28391	6.78299	14	10	14	11	14	8	15	10	LLLH	cis
4050195	scl000950.1_13-S	104086	Cyp27a1	cytochrome P450, family 27, subfamily a, polypeptide 1	74.6652	1	exon 3		GGACAACCTCCTTTGGGACTTACACCAATGTGAATCTGGCTAGTGCCCCA	D11Mit99	11	81.257	99.4649	9.70138	6.58599	51	6.48345	45	6.47981	6.46798	6.37257	6.41119	6.33777	6.35487	7.12111	6.69115	14	10	14	11	10	12	13	12	LLLH	trans
102570390	scl00104366.1_6-S	104366	Snora64	small nucleolar RNA, H/ACA box 64	24.4484	17	intron 4		CCGTGTGACTTTCGTACGGAGAGAGAGAGAAAACGAGTTCCTCCAGGACT	rs6170159	2	90.909	144.676	7.01197	6.97301	34	6.93891	62	6.85138	6.93659	6.94059	7.0589	7.15911	6.85621	6.99867	6.90087	10	14	9	16	7	15	8	17	LLHH	trans
6590563	scl00105348.2_131-S	105348	Golm1	golgi membrane protein 1	59.6448	13	3' UTR	NES12422273|59.644836|	GCACCACTTTCCAACAAGACCTGAAACTCAGCGGCCTACAAACTCCTACC	rs13481828	13	44.013	58.0609	14.3	10.7724	39	10.7758	57	10.0553	10.7808	11.5179	11.0412	11.3245	10.786	10.2472	10.4969	10	14	10	15	9	13	10	15	HLLH	cis
5080451	scl00108013.2_53-S	108013	Brunol4	bruno-like 4, RNA binding protein (Drosophila)	25.6224	18	3' UTR		AATGAAATAACGTGAGCCCAGATGGGGAAGCTGAAGGGCTGGGCACTAGG	rs3664950	11	19.298	36.0164	6.65597	7.11318	41	7.07663	55	7.0276	7.04632	6.98678	7.0365	7.41384	7.12781	7.06432	7.10438	10	14	10	15	9	13	12	13	LLHL	trans
6100129	scl00108735.2_193-S	108735	Sft2d2	SFT2 domain containing 2	167.011	1	3' UTR		CCTGGGCACACTCCCTGGGAGTAAAACCAAATTCAAATGCCGGTGGTGGA	rs13476219	1	103.131	168.085	6.00751	9.87424	47	9.4304	49	10.6366	9.89869	9.20937	9.16875	8.52732	7.80724	11.1448	10.5202	10	14	12	13	12	10	13	12	HLHH	cis
5080601	scl00109245.1_158-S	109245	Lrrc39	leucine rich repeat containing 39	116.575	3	3' UTR	NES15941310|116.574925|	CGTAATGCAACATCTGCAAACACAATCATGTGCCCCCACCAAACCGCATC	rs13477174	3	45.301	68.6606	9.19907	7.12412	66	6.9424	30	6.71319	6.70776	6.74531	6.70147	8.45786	7.72649	6.73571	6.70184	16	8	17	8	15	7	18	7	LLHL	trans
6660121	scl00109689.1_173-S	109689	Arrb1	arrestin, beta 1	99.4774	7	3' UTR		TTTGGACTAACCTCTCCTGTCCCCCATCCTTAACTGATACGAGCAAAAGG	rs3663374	7	63.052	91.3288	7.34953	7.22855	56	6.95785	40	6.74676	6.6024	6.88933	6.66086	8.64791	7.88039	6.87348	6.69724	13	11	15	10	12	10	16	9	LLHL	cis
4920315	scl0011421.2_89-S	11421	Ace	angiotensin I converting enzyme (peptidyl-dipeptidase A) 1	105.805	11	exon 15		CTCTACAACATCCGTAACCATCACAGCCTCCGCCGGCCCCACCGTGGGCC	rs3722313	13	21.143	41.4538	6.23629	6.83563	54	6.90572	42	6.74177	6.74071	6.73156	6.71926	6.83359	6.77902	7.02148	7.36627	13	11	13	12	14	8	14	11	LLLH	trans
1050008	scl0011488.2_256-S	11488	Adam11	a disintegrin and metallopeptidase domain 11	102.595	11	3' UTR		GCCCACTGCCTAGCTCATGACTCTGTCCCAGACTGTCTTCGATTCCAAAC	rs13459133	11	84.655	101.274	12.2626	7.13705	50	7.38095	46	7.83003	8.63481	6.99255	7.45581	6.76732	6.77505	6.88409	6.76885	13	11	14	11	10	12	13	12	HHLL	cis
6770152	scl0011603.2_274-S	NA	Agrn	agrin	155.009	4	3' UTR		CGGTGATCCGAGGCTAGAGGGAGCTGCATGGTATCTTGTTACTAACTCAG	rs3693087	4	106.997	154.966	7.13445	9.96891	32	10.7674	64	9.35075	9.97433	9.28941	10.4889	11.7558	11.517	9.99982	11.0571	9	15	8	17	6	16	9	16	HHLH	cis
5310133	scl00118452.2_120-S	118452	Baalc	brain and acute leukemia, cytoplasmic	38.764	15	exon 2		ACTGTCCTCTAACGGGGTGCTCCGACCTGCAGCCCCGGGTGGAATAGCCA	gnf02.006.767	2	4.91	9.74751	7.90655	7.06362	48	7.10644	48	7.00435	6.92957	7.0152	6.97628	7.16492	7.43252	7.09585	7.07523	13	11	13	12	10	12	12	13	LLHL	trans
1580452	scl0012048.1_98-S	12048	Bcl2l1	Bcl2-like 1	152.473	2	3' UTR		TCCCCTGAAGGAGACTAGCTTGCCTTGGTTTTGATGTGTGTGGCCTCAGA	D2Mit14	2	63.171	85.6948	6.09097	7.82797	43	8.17383	53	6.95192	6.97705	7.09688	7.05403	9.98783	10.9095	7.81266	7.73087	12	12	12	13	9	13	10	15	LLHL	trans
2630746	scl0012659.1_5-S	12659	Ovgp1	oviductal glycoprotein 1	106.115	3	exon 12		CTGAGGTAGAAACGTACTCCCAAGATGGGTGAAATTGGTCTTCCAGCTCT	rs6259798	3	59.655	107.599	8.81746	7.74919	55	8.18751	41	7.20131	7.50673	7.11014	7.19139	7.52796	7.85658	8.98436	10.3965	13	11	13	12	14	8	15	10	LLLH	cis
5910008	scl0012745.2_138-S	12745	Clgn	calmegin	86.3167	8	putative intergenic	NES16273277|86.316734|	GAAGAGGAGGGTACGGAAGGATTGAAGCGTCAAGGGTCGCAAATCCCGGA	rs3698182	8	48.904	86.4781	27.5784	7.00382	50	6.65454	46	6.51589	6.47658	6.79252	6.59347	8.35663	6.99485	6.53886	6.56885	13	11	14	11	11	11	12	13	LLHL	cis
5720148	scl0013685.1_134-S	13685	Eif4ebp1	eukaryotic translation initiation factor 4E binding protein 1	28.7423	8	putative intergenic	NES14964093|28.742373|	TCTGGCTGAAGCTAGCCCTCTATGGGCCTGGACCAGAACGCTGCAGGTCT	CEL-8_26907016	8	20.063	29.5357	6.37162	6.88596	63	6.45688	33	6.91891	6.40899	7.02947	6.54215	6.4562	6.43281	7.07659	6.44506	16	8	17	8	14	8	16	9	HHLH	cis
1090288	scl0013844.2_257-S	13844	Ephb2	Eph receptor B2	135.926	4	3' UTR		GCAGGCTCCCCTGTGAGCAAATGCAGGGAATCCGAGCAGAACAATCGGTT	rs4224864	4	81.806	137.48	8.71349	6.83323	31	6.65456	65	7.3478	6.87292	6.79507	6.65418	6.6071	6.54572	6.5814	6.53867	8	16	7	18	7	15	9	16	HLLL	cis
1570458	scl00140484.1_147-S	140484	Pofut1	protein O-fucosyltransferase 1	152.958	2	3' UTR		TGGGCTCTCGTCTGTGGCAAGCACTGTACTCTTTGACCCCGTTTCTCCCC	rs6376291	2	92.055	153.833	6.28215	7.82487	27	8.26531	69	7.73036	7.85675	7.85483	8.20748	8.29033	9.23095	7.52308	7.79712	8	16	8	17	5	17	6	19	LLHL	cis
3780047	scl0014191.2_145-S	14191	Fgr	Gardner-Rasheed feline sarcoma viral (Fgr) oncogene homolog	132.274	4	3' UTR		CCTCTGTGGAGAAGCTGGTAGCTGACATGCCTCTGTTTGGAAACCAGGAG	rs13477991	4	80.065	133.152	16.377	7.52396	31	8.12493	65	6.68423	7.05561	6.52877	6.71382	6.71572	7.23648	9.69035	11.5933	7	17	8	17	7	15	9	16	LLLH	cis
3990142	scl0014247.2_61-S	14247	Fli1	Friend leukemia integration 1	32.1735	9	exon 9		TGCCTTCCTACCATGCCCATCAACAGAAGGTGAACTTTGTCCCGTCTCAC	rs4139403	9	16.529	34.3936	6.75447	8.00941	41	7.35164	55	8.57947	7.33603	7.58272	7.30647	7.19318	6.92789	8.54735	7.79982	11	13	12	13	8	14	10	15	HLLL	cis
3140039	scl0014299.1_177-S	14299	Freq	frequenin homolog (Drosophila)	31.1173	2	3' UTR		AGCCCTACATATCTGGCAGCATGCCTCCCACCCACACCTCTGCTAGGTCA	rs13459062	2	20.405	30.994	11.2375	6.99702	46	6.63698	50	7.5833	7.17949	7.23011	6.64615	6.4998	6.41696	6.43551	6.40718	13	11	13	12	9	13	11	14	HHLL	cis
4810161	scl0014420.1_244-S	14420	Galc	galactosylceramidase	98.605	12	3' UTR		CTGCTCGCTAGTCCACACGGGGCGTCAAGACATGATTTGGATTTTCTATT	rs6227780	7	66.546	99.2995	18.5678	7.31045	54	7.03313	42	6.89131	6.89533	6.91228	6.91507	8.17794	6.942	7.35134	7.40571	13	11	14	11	12	10	15	10	LLHL	trans
3290435	scl0014544.2_150-S	14544	Gda	guanine deaminase	21.4607	19	3' UTR		CTGTTCTCTATGCTAACTCAGCAGTAACTTGTCCAGATCTATTTTCCTGG	gnf02.006.767	2	4.91	9.74751	6.13237	7.6958	48	8.10718	48	6.73816	6.77488	6.71382	6.71735	8.6515	9.77546	9.00061	8.97749	13	11	13	12	10	12	12	13	LLHL	trans
3390079	scl0014696.1_196-S	14696	Gnb4	guanine nucleotide binding protein, beta 4	32.7752	3	3' UTR	NES12883812|32.775257|	CTCCTAACGGAACAGACAGCTCTCCTCTTCAGTTCTCTCCTGTAGATTCA	rs3664070	3	14.937	34.1063	7.845	7.46977	24	7.7123	72	7.89636	8.60169	8.44257	8.4513	6.8686	6.94166	6.6997	6.77068	6	18	6	19	5	17	7	18	HLLL	cis
1940390	scl0014727.1_108-S	14727	Gp49a	glycoprotein 49 A	51.1723	10	exon 7		TCCTCATCGGATACCAGTGTCGTCACAAAAATAAGGCTAATGCTTCTGTG	rs6311474	2	104.655	161.737	6.93325	7.11125	40	6.98013	56	6.39686	6.41281	6.39175	6.39236	6.42693	6.39738	9.23597	8.56429	11	13	11	14	8	14	10	15	LLLH	trans
7650022	scl0014863.1_0-S	NA	Gstm2	glutathione S-transferase, mu 2	108.114	3	5' UTR		CGTCCGCAGACTAGCAAGGCCCGGGTTGGTCTGCTCTGGACACCAGCACT	rs6371145	19	48.71	37.1243	6.87845	7.08802	62	7.07638	34	7.02916	7.10167	7.05399	7.11992	7.30205	6.97363	6.95488	7.07608	15	9	16	9	16	6	15	10	LLHL	trans
2190725	scl0014964.1_100-S	14964	H2-D1	histocompatibility 2, D region locus 1	34.8752	17	3' UTR		GGAGCCTCCTTCATCCACCAAGACTAACACAGTAATCATTGCTGTTCCGG	gnf17.035.152	17	19.544	34.6633	10.9141	7.09949	32	13.2281	64	7.86198	13.6064	6.87861	12.8757	6.7904	12.1384	6.86699	14.1219	8	16	8	17	8	14	8	17	LLLH	cis
580332	scl0014972.1_210-S	14972	H2-K1	histocompatibility 2, K1, K region	33.6066	17	3' UTR		CTGCAACTCCTCACTTCCACACTGAGAATAATAATTTGAATGTAACCTTG	gnf17.035.152	17	19.544	34.6633	8.73379	9.73148	32	7.18337	64	10.7639	7.27756	9.74283	7.20703	8.7524	6.87751	9.66677	7.32296	8	16	8	17	8	14	8	17	HLLL	cis
4760026	scl0014999.1_162-S	14999	H2-DMb1	histocompatibility 2, class II, locus Mb1	33.7702	17	3' UTR		CTTCAGGACACCCCACTTTCTTGTGTCATACTGCCTCTATTCAGGTCCCC	rs13482947	17	17.736	31.3616	17.1823	8.73118	36	8.30716	60	9.01549	7.52653	8.50424	7.8613	7.9815	8.13671	9.42347	9.62334	9	15	9	16	9	13	9	16	HLLL	cis
2570576	scl0015033.1_49-S	15033	H2-T18	histocompatibility 2, T region locus 18	35.0783	17	intron 2		TCAAACCCTACATTAGCCGTCATCCCTTGTACAGCCAACCTTCCTGGTCC	rs13482947	17	17.736	31.3616	18.919	6.77832	36	6.98304	60	6.93339	7.60482	6.78459	6.87274	6.71736	6.71785	6.67795	6.72589	9	15	9	16	9	13	9	16	HLLL	cis
110193	scl0015257.2_92-S	15257	Hipk1	homeodomain interacting protein kinase 1	103.873	3	3' UTR		TACTTGTAGTTGATGAGCACGAGGAGGGCTCCGTGGCTGCCTGCTAGTAG	rs13482732	15	75.107	97.9588	6.00173	7.56766	54	7.81773	42	6.80891	6.82374	7.00202	7.02987	8.49398	9.12423	8.20464	8.13109	14	10	15	10	11	11	14	11	LLHL	trans
6770192	scl0015446.2_268-S	15446	Hpgd	hydroxyprostaglandin dehydrogenase 15 (NAD)	59.2127	8	3' UTR		AAATGATTCACTTCGTGTGTTTGCACTTCAAAAGCGGGAAGCTCCTTTAC	rs13479814	8	39.714	71.2505	6.26601	7.49253	44	7.26373	52	7.08571	7.02587	7.0263	6.98656	7.55615	7.39216	8.42951	7.61593	11	13	12	13	11	11	10	15	LLLH	trans
6420102	scl0015950.1_6-S	15950	Ifi203	interferon activated gene 203	175.757	1	3' UTR		CTTTTCAATACCATGAACAATGGACTGATCCAGCCTAGACTAGTTTGAGT	rs8242852	1	117.749	172.887	11.2646	7.69768	68	7.10592	28	8.61614	7.19588	7.27432	7.00781	7.46912	7.14839	7.5078	7.0648	16	8	18	7	16	6	18	7	HLLL	cis
4570270	scl0016561.1_7-S	16561	Kif1b	kinesin family member 1B	148.02	4	3' UTR		GAGTGGCGTCTCCTGTCACCATCCCCATGCTATAACAGAATCCATGAAGC	rs6358921	4	92.086	149.93	6.56955	8.26394	46	8.2571	50	7.83818	7.8282	8.11873	7.76554	6.92386	6.96999	9.97504	10.3375	13	11	11	14	10	12	12	13	LLHH	cis
5670386	scl0016835.2_30-S	16835	Ldlr	low density lipoprotein receptor	21.4976	9	exon 18		GACAACCCAGTCTACCAGAAGACCACAGAGGACGAGCTCCACATTTGCCG	D7Mit222	7	75.643	112.726	6.78456	7.2319	57	7.31019	39	7.10549	7.01907	7.16063	7.15081	7.25814	7.69678	7.3984	7.41275	14	10	15	10	13	9	15	10	LLHL	trans
6510603	scl00171167.2_95-S	171167	Fut10	fucosyltransferase 10	32.7034	8	3' UTR		CAGTAGAGACGGAGGGGCAGTCACACTAAGCCTGAAGAATCGTCCTCTCC	rs13479694	8	22.939	35.6802	8.11917	7.19802	66	7.06862	30	7.50262	7.1209	7.41124	7.15527	6.93503	6.98582	6.91226	7.00867	17	7	17	8	15	7	17	8	HHLL	cis
7100441	scl0017444.1_101-S	17444	Grap2	GRB2-related adaptor protein 2	80.4773	15	3' UTR	mCV22740087|80.47729|	GAGGAGGGACTGGAGGGCATCTGTTACTGAGGGAGACAAAAGAACAGTCT	rs6276391	15	53.905	81.6539	9.57042	6.7626	32	6.93029	64	6.73211	6.72018	6.80113	6.78671	6.67662	7.47738	6.81465	6.78421	7	17	9	16	7	15	9	16	LLHL	cis
3140026	scl0017967.2_96-S	17967	2610206P12Rik	hypothetical protein	49.2697	9	intron 16		CCTTGGTCTCATTGCTTTTCTCTGCGGTGACTCTTCTTCTGCTCTGATAG	rs6399406	9	22.505	42.9969	6.00829	6.70109	32	6.79766	64	6.55869	6.56851	6.58942	6.53928	6.5051	6.52008	7.13391	7.50429	9	15	9	16	6	16	8	17	LLLH	cis
5390538	scl0018011.1_315-S	18011	Neurl	neuralized-like homolog (Drosophila)	47.3127	19	3' UTR		GGTAGCACTGCCTCCCTTGTGAACTGGGCCACTGTGTTTGTGAATAAAGG	rs3660360	19	61.681	48.4272	12.9857	6.89866	49	6.54048	47	7.59503	6.66056	7.13027	6.59392	6.41725	6.44123	6.49222	6.44492	12	12	12	13	13	9	12	13	HHLL	cis
1990736	scl0018089.2_54-S	18089	Nkx2-3	NK2 transcription factor related, locus 3 (Drosophila)	43.6684	19	3' UTR		GGGCCAGGTCCCCTCGTTAAAATAAAAATACAGACGTATCGCTCCTTCCA	rs6199956	11	30.307	50.5887	7.85143	7.16385	41	7.00378	55	8.78409	8.22107	6.66569	6.70101	6.52487	6.58301	6.5193	6.58857	11	13	10	15	9	13	11	14	HLLL	trans
3360471	scl0018191.2_279-S	18191	Nrxn3	neurexin III	90.738	12	3' UTR		CCTTATCTGGTTCTGACCAGTGTGTGTGTAACTTTCCAAGATCTGAGGGG	rs13481357	12	13.673	27.4797	7.48818	7.5053	43	7.53485	53	7.34586	7.24064	7.37994	7.4001	7.77186	8.13243	7.52535	7.47737	11	13	11	14	11	11	10	15	LLHL	trans
2940056	scl0018726.1_33-S	18726	Pira3	paired-Ig-like receptor A3	3.51583	7	intron 2		CAGGAATCTATGAACACTATGACCCCAGGCTCTCAGCACTGCCCAGCCCT	rs4197634	16	50.863	66.791	6.10792	7.01487	55	7.1477	41	6.76778	6.77878	6.79446	6.76769	6.91594	6.94621	7.58483	8.01273	15	9	14	11	12	10	14	11	LLLH	trans
4210465	scl0018728.1_38-S	18728	Pira5	paired-Ig-like receptor A5	3.44372	7	intron 4		GGTCTCCCAAAAGGCCCATCCCACCAATTCCCACAGAGAACAAGGATCAC	rs3724197	7	0.286	15.5291	10.7896	7.48968	71	7.99372	25	6.91786	6.99873	6.90284	6.88679	7.0495	7.25719	9.07137	10.4427	19	5	18	7	16	6	18	7	LLLH	trans
70066	scl0018844.1_135-S	18844	Plxna1	plexin A1	89.2847	6	3' UTR		GCTTGGCAAGAGCTGCTAGTGGTTTTCCTGAGAGAGAGGTGGCCTCTGAG	rs3695682	2	70.182	101.521	7.27361	6.32367	35	6.34714	61	6.35271	6.31201	6.35146	6.31271	6.37372	6.30031	6.22237	6.45549	9	15	9	16	8	14	9	16	LLLH	trans
3610215	scl0019043.2_303-S	19043	Ppm1b	protein phosphatase 1B, magnesium dependent, beta isoform	84.9254	17	3' UTR		TAGTCCCTGTCCGGGATGGTCTTCTGATGTCTCCTACAATGCGGTGAGCA	rs13483136	17	63.195	83.6558	12.2939	11.383	44	11.0959	52	11.027	10.989	11.1289	10.8051	12.125	11.4907	11.1603	11.2249	11	13	10	15	12	10	11	14	LHHL	cis
6650082	scl0019301.2_74-S	19301	Pxmp2	peroxisomal membrane protein 2	110.522	5	exon 3		TTCATGGAATACTCGGTCCCTCCTGAGGTTCCCTGGGCCAGCGTCAAGAG	rs3725274	5	72.204	110.295	11.0775	7.85577	49	7.42274	47	7.21291	6.96787	8.43447	7.90334	8.41107	7.41514	7.41821	7.33286	13	11	12	13	12	10	12	13	LLHL	cis
2360739	scl0019652.1_157-S	19652	Rbm3	RNA binding motif protein 3	7.29721	X	3' UTR		CAGCTACAGTCCTCACCCCTTCACCCTTTGAGGCTATTCTACATGGGCCA	rs3701169	6	64.463	89.3141	6.04828	7.04742	51	6.89851	45	6.89049	6.90933	6.87504	6.79413	7.60722	7.04075	6.86118	6.86482	12	12	14	11	12	10	13	12	LLHL	trans
2970746	scl0020019.1_252-S	20019	Rpo1-4	RNA polymerase 1-4	71.9088	6	3' UTR		GCCAGACCGTTTCTATTTTTGTCCACTGTTATTCCAGCGTGGGCTGAGTA	rs3673305	6	57.219	71.8501	13.9071	10.9757	61	10.7845	35	11.2131	11.2126	11.6216	11.7687	9.94821	10.3451	10.9924	9.90781	16	8	16	9	14	8	15	10	LLLH	cis
1940037	scl0020563.2_90-S	20563	Slit2	slit homolog 2 (Drosophila)	48.5935	5	3' UTR		GTTCTGTTGGCTGACCTTGATGTCTGACCATTGATGCCACTGAACTGTGG	rs13478235	5	33.333	47.9649	23.1572	6.49758	61	6.81515	35	6.61135	7.99338	6.51567	6.60418	6.42193	6.37882	6.42718	6.41513	16	8	16	9	13	9	16	9	HLLL	cis
6620110	scl0020646.1_10-S	20646	Snrpn	small nuclear ribonucleoprotein N	59.884	7	5' UTR		CAGACGCTTGGTTCTGAGGAGTGATTTGCAACGCAATGGAGCGAGGAAGG	rs6345670	7	41.078	63.5745	7.37224	6.73417	73	6.96916	23	6.71092	6.90653	6.79216	7.26413	6.73889	6.93223	6.69622	6.73469	18	6	19	6	16	6	20	5	LHLL	cis
2320632	scl0020661.1_145-S	20661	Sort1	sortilin 1	108.489	3	3' UTR		CAAAGACCTGTGTCAACCATACAGCAAAGGCAGACCCCATAACGACGTCC	rs6241653	1	86.55	134.924	6.03563	10.6676	50	10.6627	46	10.9071	10.8624	10.0032	10.3835	8.92779	8.42114	12.6644	12.5905	11	13	12	13	13	9	14	11	LLHH	trans
3190128	scl0020678.1_3-S	20678	Sox5	SRY-box containing gene 5	143.79	6	3' UTR		TCCGGTTCATCCTTCCCAGTGGCCAAGCACATTAACTCTCTCATACACTG	rs3677539	6	113.663	148.556	6.94385	7.15124	40	6.80339	56	7.3221	6.90803	7.12391	6.8549	7.61805	6.78676	6.72866	6.66875	10	14	12	13	7	15	11	14	LLHL	cis
4070601	scl0020679.1_64-S	20679	Sox6	SRY-box containing gene 6	115.268	7	exon 17	mCV24974597|115.268097|	CTACGAAGATGATCCCAAATCAGACTATAGCAGCGAGAATGAGGCCCCAG	rs3656074	7	77.991	115.925	6.67495	7.47721	65	7.38082	31	7.1917	7.27281	7.09134	7.07612	8.87386	8.39509	6.89946	6.90605	16	8	17	8	15	7	17	8	LLHL	cis
2470609	scl0020750.1_112-S	20750	Spp1	secreted phosphoprotein 1	104.681	5	3' UTR		GTTGTTTCATGCAAACACCGTTGTAACCAAAAGCTTCTGCACTTTGCTTC	rs13478442	5	70.741	106.581	14.496	7.35681	53	6.89112	43	7.53504	7.45798	6.82256	6.57976	6.67176	6.58784	8.38415	6.95758	14	10	13	12	13	9	13	12	LLLH	cis
3850097	scl00208943.1_250-S	208943	Myo5c	myosin VC	75.0912	9	3' UTR		GTCCTCTCTGGGGCGACCGGTTGATTGTTCAGTACCACCTACTAAACGTG	gnf17.058.703	17	37.104	57.0388	8.80694	7.33537	41	7.1417	55	8.90929	8.38209	6.98723	6.9489	6.65163	6.65927	6.63736	6.64446	11	13	10	15	9	13	11	14	HLLL	trans
5290253	scl00209760.1_40-S	209760	Tmc7	transmembrane channel-like gene family 7	118.327	7	3' UTR	NES11582876|118.32735|	TGCGGCTCTCTAACGGGTGTGTGTTAAACTCCTGATTCCGTGTCTTGAAA	rs6305308	7	79.762	118.446	15.7703	7.16027	71	6.75563	25	6.66282	6.52845	6.67046	6.47087	6.93755	6.65552	8.3727	7.28025	18	6	19	6	16	6	18	7	LLLH	cis
5080193	scl0020983.2_127-S	NA	Syt4	synaptotagmin IV	31.5824	18	3' UTR		ACCATGGTCTTGAATTATTCACTGCCTGTCAGAAGCCTCAGTGTGGCCTA	D7Mit222	7	75.643	112.726	7.693	7.01679	57	7.10567	39	6.97164	6.91586	6.98821	6.98065	7.10369	7.54029	7.0122	7.02935	14	10	15	10	13	9	15	10	LLHL	trans
2850270	scl0021408.2_196-S	21408	Zfp354a	zinc finger protein 354A	50.9145	11	3' UTR		GGAGTGCGCTGGACTTCTCAGTAGCAAAACACTAAACTCTACTGTGGTGA	rs8243055	11	30.88	52.0975	6.61785	6.72979	37	6.86556	59	6.93441	7.24684	6.67503	6.91021	6.67267	6.65537	6.62015	6.65826	10	14	9	16	8	14	10	15	HHLL	cis
4590646	scl0021419.1_16-S	21419	Tcfap2b	transcription factor AP-2 beta	19.2194	1	exon 8		CAAAGCTGTCTCACGCACTTCAGTCTCATCACGCACGGCTTCGGTGCCCC	gnf02.006.767	2	4.91	9.74751	6.90364	7.21385	48	7.27601	48	7.14151	7.0444	7.19376	7.14653	7.35825	7.64894	7.19365	7.24727	13	11	13	12	10	12	12	13	LLHL	trans
6760050	scl00215474.2_178-S	215474	Sec22c	SEC22 vesicle trafficking protein-like C (S. cerevisiae)	121.532	9	3' UTR		GCAGCTTCCTCGGACGTGAACTTCAGCCTCACGTCAATGTTGATCTCACG	rs13480455	9	108.933	120.867	12.1097	8.06778	69	7.74364	27	7.54347	7.27441	7.8224	7.51817	7.55813	7.7174	9.26218	8.39754	18	6	18	7	15	7	18	7	LLLH	cis
6620129	scl00215690.2_326-S	215690	Nav1	neuron navigator 1	137.255	1	3' UTR		AGTGCTCTCGAAGCCTACACTTTCCTTCTGGAGCCTGGGACCCTGTTTAC	rs6241653	1	86.55	134.924	15.2003	8.34834	50	8.52496	46	9.78788	8.88998	8.12177	8.40491	7.05109	6.851	8.61608	9.60506	11	13	12	13	13	9	14	11	LHLH	cis
5220088	scl00216049.2_44-S	216049	Zfp365	zinc finger protein 365	67.2833	10	3' UTR		TGATGTGGTGCCCAAAATGCTTGATGTGCTAGAGGGGGGCACACTCAGTG	rs13482732	15	75.107	97.9588	6.47068	7.32468	54	7.45712	42	7.18273	7.16758	7.28341	7.27136	7.62512	8.03393	7.27478	7.31241	14	10	15	10	11	11	14	11	LLHL	trans
5340577	scl0021672.1_16-S	21672	Prdx2	peroxiredoxin 2	87.8645	8	putative intergenic	NES16273473|87.864558|	CTGAGCATGGTGGGACACAGTGAGACCAAATAATTACTAGGCCTGGAGGG	rs3698182	8	48.904	86.4781	34.8674	10.0666	50	7.03907	46	9.40802	6.68494	10.3022	7.13827	13.0556	7.76034	7.76531	6.64448	13	11	14	11	11	11	12	13	LLHL	cis
5550008	scl0021788.1_246-S	21788	Tfpi	tissue factor pathway inhibitor	84.2338	2	3' UTR		GTGTCTTGTTTCCATTGGTGACCATCTATTAGAAGATATATTTTCGCCAG	D2Mit14	2	63.171	85.6948	7.17851	7.67152	43	6.76315	53	8.26921	7.13298	8.16318	6.81517	6.93524	6.48987	7.02697	6.65904	12	12	12	13	9	13	10	15	HHLL	cis
4560494	scl0021825.1_197-S	21825	Thbs1	thrombospondin 1	117.815	2	exon 21	NES09026578|117.815437|NES09026579|117.815529|	CAGATGGCGTCTCAGCCACAGGCCAAAGACCGGTTATATCAGAGTGGTGA	rs3685813	11	85.537	102.611	7.87426	6.95092	49	6.68084	47	6.66473	6.64444	6.5411	6.49956	6.45392	6.47298	8.03876	7.09129	12	12	14	11	10	12	13	12	LLLH	trans
3870397	scl0021873.2_51-S	21873	Tjp2	tight junction protein 2	24.1619	19	3' UTR		GCTGGGGAGGCCAAGATTTTAGAGTGTTTGTCCGTTGTCTGGAACCACAT	rs6259521	19	24.376	24.0139	10.7092	7.8632	60	7.29605	36	9.00374	7.96814	8.02278	7.31552	7.15222	6.91155	7.27405	6.94085	15	9	15	10	15	7	15	10	HHLL	cis
2190050	scl0022228.2_135-S	22228	Ucp2	uncoupling protein 2 (mitochondrial, proton carrier)	100.376	7	3' UTR		GCCCAGGAATCTGACCGAAGGCCCACATTTGACTGTTAAAATGAGATGCT	rs3672782	7	61.294	87.8821	6.63924	6.99737	62	7.35458	34	6.6151	6.65944	6.66779	6.82726	8.03474	8.86444	6.87095	6.96533	15	9	17	8	13	9	17	8	LLHL	trans
6940577	scl0022379.1_143-S	22379	Fmnl3	formin-like 3	99.1454	15	3' UTR		GGCACTGTCTGTCCCAGCTCCAAGACTGCTAGAGGAAGGATGTGCCGCAA	gnf09.042.496	9	26.696	47.9613	7.38976	9.59732	38	9.59423	58	9.84473	9.83927	9.24988	8.84587	7.8334	8.39568	11.0915	11.1736	11	13	11	14	7	15	9	16	LLHH	trans
540687	scl0022427.2_165-S	22427	Wrn	Werner syndrome homolog (human)	34.7004	8	3' UTR		ACCAGACTCCAGGCTCTTCTTCTCCTGAACTCATCCACACAACGAGAACA	rs13479694	8	22.939	35.6802	11.5563	10.4095	66	10.3979	30	9.8794	9.8979	10.6497	10.9675	11.0125	11.2398	10.1675	9.52932	17	7	17	8	15	7	17	8	LLLH	cis
101230408	scl0022651.1_9-S	22651	Zfp125	zinc finger protein 125	21.1432	12	putative intergenic		AATCCCAAGGTTGTTCTTTCTTGTTGTGGCCGGCCAGCAGCTCGCAATGT	rs4229284	12	10.89	25.6839	22.2799	7.3784	43	6.46012	53	8.12531	6.48597	7.54787	6.42579	6.7279	6.44316	7.08593	6.48221	11	13	11	14	11	11	10	15	HHLL	cis
4210364	scl00226527.1_138-S	226527	BC026585	cDNA sequence BC026585	159.325	1	3' UTR		TCCTGCCTAAACTTAACCCCTTCTGTGAGCAAAAGGTACTGTGAGTTCCT	rs3677638	1	97.848	158.298	14.1934	8.7684	58	6.9325	38	9.72048	7.02827	9.30139	7.06911	7.56822	6.91497	8.61045	6.70283	13	11	15	10	15	7	15	10	HHLH	cis
7040725	scl00229445.2_194-S	229445	Ctso	cathepsin O	82.0424	3	3' UTR		CCCCAGAAAACCAGAGACAGAGCAGCCGAATGTGTTCCTTACTACACAGC	rs13477250	3	50.593	88.5921	8.59342	6.69508	67	6.8207	29	6.79924	7.20108	6.65868	6.63776	6.65825	6.76228	6.66961	6.66293	16	8	16	9	17	5	18	7	HLLL	cis
6510026	scl00231798.1_133-S	231798	Lrch4	leucine-rich repeats and calponin homology (CH) domain containing 4	137.87	5	3' UTR		GACCTCAGAAGCCCCACTCTCATACCCACAATACCCTTACCCTTAGTGCT	rs6276391	15	53.905	81.6539	6.52286	7.01992	32	6.99503	64	6.94789	7.02836	6.95394	6.93717	7.30873	7.04554	6.91729	6.97012	7	17	9	16	7	15	9	16	LLHL	trans
6940092	scl00231986.2_210-S	231986	Jazf1	JAZF zinc finger 1	52.6985	6	3' UTR		AGTGGCCTACATCTGGATCGTCCTGGAGCTTCTCTCACCGACAGTACCAT	rs13459133	11	84.655	101.274	6.2721	6.71652	50	6.63111	46	6.66973	6.65784	6.48007	6.51417	6.56345	6.57994	7.13568	6.76498	13	11	14	11	10	12	13	12	LLLH	trans
4540441	scl00233056.2_80-S	233056	Zfp790	zinc finger protein 790	29.5395	7	3' UTR		GAGCCCCACAAATGTATGAAGTGATTTTAGTTACCATGGCAGCTTGGGTC	rs13476608	2	61.989	82.7949	6.32055	7.73518	39	7.58106	57	7.83332	7.88853	7.87017	7.81785	7.46073	6.99946	7.69419	7.63296	11	13	11	14	8	14	9	16	LLHL	trans
2320504	scl00235283.2_241-S	235283	Gramd1b	GRAM domain containing 1B	40.0486	9	exon 20		ATCAGGTCCCGAGACTACACAGCTGAGAGCGACGAGAAGAGGAACCGCTA	rs3023208	9	20.727	40.8727	6.00626	7.76267	29	7.78626	67	7.95752	8.08039	7.56119	7.17084	6.72654	6.82815	8.65834	8.95768	8	16	8	17	6	16	7	18	LHLL	cis
4280739	scl00235344.1_224-S	235344	Snf1lk2	SNF1-like kinase 2	50.6451	9	3' UTR		GGCAGCTTTGTAATACTGACGTGTCTGCCTGTCGGTTCACATCAGCAGTG	gnf09.042.496	9	26.696	47.9613	8.65554	8.26252	38	8.15468	58	7.67558	7.72786	8.11124	8.03649	9.28874	8.45214	8.36663	8.32603	11	13	11	14	7	15	9	16	LLHL	cis
6520253	scl00235574.1_8-S	235574	Atp2c1	ATPase, Ca++-sequestering	105.27	9	3' UTR	NES14217485|105.269809|	CATTGATAGGAGAGTTCTGTTGTTTGTGTCTGTACTACTGAAGCACGAGC	rs6286924	9	60.131	101.897	9.3267	8.06413	62	7.22515	34	7.65112	6.97099	7.77744	7.00374	7.28451	6.91057	9.44599	7.9521	16	8	16	9	14	8	16	9	LLLH	cis
870113	scl0023972.1_63-S	23972	Papss2	3'-phosphoadenosine 5'-phosphosulfate synthase 2	32.7314	19	exon 14		AGCAAGGCACGAGGAGTTTGACTTCATCTCAGGAACTCGCATGAGGAAGC	rs3685192	19	40.728	32.1709	9.3064	6.62668	55	6.96217	41	6.43923	6.56661	6.68349	7.08535	6.44177	6.44812	6.92884	7.60839	13	11	14	11	14	8	14	11	LHLH	cis
4810184	scl00240832.1_75-S	240832	Tor1aip2	torsin A interacting protein 2	157.831	1	3' UTR		GACAGATGCAGCCTGTGAACACGAGAGTAGTGCAGCAAAAATGATTTTCA	rs3677638	1	97.848	158.298	12.0294	8.31094	58	7.23969	38	7.71073	7.08303	8.01461	7.23728	9.45727	7.59992	7.98113	7.16227	13	11	15	10	15	7	15	10	LLHL	cis
3710711	scl00241452.2_214-S	241452	Dhrs9	dehydrogenase/reductase (SDR family) member 9	69.2038	2	3' UTR		GATGGCCTCCTGAATCCTTGCCAAAGGAGACAGTTCTGTTACACTTGCCC	CEL-14_116404928	14	70.623	123.244	6.31693	6.61358	32	6.7779	64	6.36095	6.35826	6.31763	6.28867	6.41287	6.44432	7.36289	7.93682	8	16	8	17	8	14	8	17	LLLH	trans
6510180	scl00241547.2_39-S	241547	D230010M03Rik	RIKEN cDNA D230010M03 gene	91.5159	2	3' UTR		GCTCTTAGGCTAGTGCTGTTAAGCAGCTTTGGGTAAGATCTCCCAGAATT	rs3672782	7	61.294	87.8821	7.65946	6.91837	62	6.97333	34	6.8621	6.83773	6.92999	6.8972	6.95605	7.20035	6.92758	6.9466	15	9	17	8	13	9	17	8	LLHL	trans
1010273	scl00241919.1_47-S	241919	Slc7a14	solute carrier family 7 (cationic amino acid transporter, y+ system), member 14	31.3974	3	3' UTR		ATTTATCTTAGGAAATCTCTTCTGGTGGGTTTCAGTGTGTGTGAAGCCGA	rs13475887	1	45.474	61.3315	6.75249	6.94997	50	6.92402	46	6.82952	6.8991	6.88179	6.95629	7.1916	6.9177	6.91033	6.91719	13	11	12	13	12	10	13	12	LLHL	trans
6650520	scl00242747.1_237-S	242747	MGC67181	MGC67181 protein	146.667	4	3' UTR		AAAAAGGGGTAGTGATGCTGGTATAATCTCAGAATTCCGAACCCTGGGGC	rs6358921	4	92.086	149.93	12.6396	7.44358	46	6.88506	50	7.83184	6.92829	7.42941	6.83098	6.98885	6.89944	7.41492	6.89344	13	11	11	14	10	12	12	13	HHLH	cis
6980102	scl00244091.2_50-S	244091	Fsd2	fibronectin type III and SPRY domain containing 2	81.4079	7	3' UTR		TCAGAATAAACCTCTCCACTACCGCTCCCATGCAGTGAGTGCTGCCATGC	rs3684222	7	55.97	82.3563	11.5435	6.77482	73	6.45909	23	7.25181	6.39709	6.74823	6.40049	6.48582	6.46384	6.5943	6.56517	18	6	20	5	16	6	19	6	HLLL	cis
1230711	scl00244183.1_117-S	244183	A530023O14Rik	RIKEN cDNA A530023O14 gene	104.232	7	5' UTR		AAAAAACATACCAACCTCCAGATCTGAACAGCATGCTACAATCATTTCAA	rs13479447	7	69.433	105.637	9.80752	6.79666	58	6.47284	38	6.48061	6.29087	6.27618	6.3109	6.3772	6.33099	7.90196	6.99681	14	10	15	10	13	9	16	9	LLLH	cis
2510050	scl00257632.2_203-S	257632	Nod2	nucleotide-binding oligomerization domain containing 2	91.5783	8	3' UTR		ATGCTTTAGGACATGGAGTTGGGGCTTGGAGGCTTGCAGGGGACAAAACC	rs13479907	8	53.725	92.2715	17.3052	6.79587	43	7.07317	53	6.75153	6.81573	6.70045	6.71424	6.71005	6.73183	7.04402	7.88162	11	13	11	14	11	11	10	15	LLLH	cis
2970300	scl0026377.2_67-S	26377	Dapp1	dual adaptor for phosphotyrosine and 3-phosphoinositides 1	137.869	3	3' UTR	mCV24271520|137.869298|NES10881334|137.86927|NES10881335|137.869303|mCV24271513|137.86931|	ACACAGCCAAACTAGCAGAGCAGGACTGAGGTGCAATGACATACTGGGGT	rs13477412	3	79.015	132.625	6.69529	7.24838	39	8.59323	57	7.81739	9.64944	7.04503	8.57844	7.05509	7.72829	7.13291	8.24376	9	15	10	15	10	12	10	15	HHLL	cis
2850138	scl0026570.2_279-S	26570	Slc7a11	solute carrier family 7 (cationic amino acid transporter, y+ system), member 11	50.4682	3	3' UTR	NES12919518|50.468196|	GTACCTGGGCTATCATTCCTCTACCACGTTTCTTATTATGACTGAGAACC	CEL-3_46812824	3	25.12	46.9057	11.662	6.74496	38	6.60822	58	6.49862	6.51225	6.60053	6.5052	6.60531	6.58175	7.30694	6.81461	9	15	10	15	10	12	9	16	LLLH	cis
1230707	scl00268527.2_292-S	268527	Greb1	gene regulated by estrogen in breast cancer protein	16.6972	12	3' UTR		GGAGGACGTTAGGGTTATAGCTGTGGACTGAAGAGTTGCCTTCCAAAGGA	rs4229284	12	10.89	25.6839	14.1495	6.73873	43	7.16437	53	6.78927	8.31234	6.84679	7.16303	6.54964	6.53137	6.77229	6.63493	11	13	11	14	11	11	10	15	HLLL	cis
3140131	scl0026875.1_310-S	26875	Pclo	piccolo (presynaptic cytomatrix protein)	14.8019	5	intron 23		CTGTGCGTGTTACCGTAGCTGTTAAGTGTATCAGCTGTGTTGGGCATGTG	rs3693453	5	7.212	14.1699	12.521	6.51934	43	6.62655	53	6.67447	7.18527	6.43272	6.44413	6.45267	6.50565	6.49715	6.44243	12	12	12	13	9	13	10	15	HLLL	cis
540059	scl0026889.1_256-S	26889	Cln8	ceroid-lipofuscinosis, neuronal 8	14.9002	8	3' UTR		CCACACCCCGTGTCAGTAAGATCTCATTCGTTCCACAAAGGGCTGATGCC	rs13479619	8	9.152	15.2793	14.6187	7.04788	52	7.2723	44	6.79141	6.8491	6.81394	6.82077	7.85525	8.55522	6.89112	6.86052	13	11	15	10	11	11	13	12	LLHL	cis
2760402	scl00268977.2_205-S	268977	Ltbp1	latent transforming growth factor beta binding protein 1	75.2967	17	3' UTR		CCCAAGACTATGGGTGTCCTTAGATGACAGGGAAGTAAGGACTTGTGCAG	UT_17_75.437568	17	52.11	74.7686	18.7439	6.58394	40	6.89909	56	6.49217	6.6362	7.09272	7.9256	6.40156	6.45111	6.41843	6.37804	10	14	9	16	11	11	10	15	LHLL	cis
4070010	scl00269033.2_181-S	269033	4930503L19Rik	RIKEN cDNA 4930503L19 gene	70.5787	18	exon 9		CCTGGTCGATGATACCAGTGGGAGACAGTCACCAAAGAAGTGAAGAGGAA	rs3675825	18	72.566	70.82	6.28675	7.52901	35	7.2071	61	7.25983	7.07687	7.76989	7.25397	7.98553	7.43702	7.15151	7.08115	9	15	9	16	8	14	9	16	LHHL	cis
3310121	scl0026931.1_100-S	26931	Ppp2r5c	protein phosphatase 2, regulatory subunit B (B56), gamma isoform	111.023	12	intron 13		GCGAATCCCCAGTATGCAGTGTATAGTCAAGCCAGCGCCGTGAGCATTCC	gnf02.006.767	2	4.91	9.74751	6.70651	7.14235	48	7.21249	48	7.11477	7.04008	7.072	7.06933	7.17948	7.53268	7.2175	7.19496	13	11	13	12	10	12	12	13	LLHL	trans
450333	scl0027223.1_124-S	27223	Trp53bp1	transformation related protein 53 binding protein 1	120.89	2	exon 28		GTGATCCAGTGCCTCATTGTTGGGGAGAGAATTGGATTCAAGCAGCATCC	rs13476740	2	79.601	121.278	27.5353	10.1592	37	9.76326	59	10.9458	11.0846	9.99162	9.98417	10.8758	9.01408	8.95023	8.99363	10	14	9	16	8	14	10	15	LLHL	cis
1580504	scl00319162.1_289-S	319162	Hist3h2a	histone cluster 3, H2a	58.7728	11	3' UTR		GCAGCTCATAAGTTGCCCTGTCATATGTGGCTAGTGAATAACTAGAGAGC	rs6371333	11	34.373	57.9486	8.82252	6.98958	40	6.7208	56	7.00699	6.66222	6.89183	6.69133	7.43002	6.82114	6.75118	6.7085	10	14	11	14	8	14	11	14	HLHL	cis
6130136	scl00319231.2_67-S	319231	6720487G11Rik	RIKEN cDNA 6720487G11 gene	68.1676	13	putative intergenic		GTATGTTGCCTGGTGACTAAAAGTAAAATATACCAGAGACAAACCAACCC	rs3659292	7	118.06	139.532	6.70615	6.44534	33	6.43604	63	6.35878	6.43816	6.51185	6.41715	6.28604	6.48793	6.53498	6.39717	7	17	10	15	6	16	10	15	HLHL	trans
6020593	scl00319236.1_170-S	319236	9230105E10Rik	RIKEN cDNA 9230105E10 gene	104.222	7	exon 2		TCTCATTGAAGAGGTGGCCCAGGAGTACAAGGAGCAGCTGCAGGTAGTTC	rs13479447	7	69.433	105.637	9.48972	8.38123	58	7.19526	38	8.27809	7.43017	7.76828	6.78165	7.66134	6.8138	9.63104	7.77525	14	10	15	10	13	9	16	9	LLLH	cis
100360059	scl00319472.1_234-S	319472	9330158H04Rik	RIKEN cDNA 9330158H04 gene	36.2634	6	putative intergenic		CCTGCCTCTACTTCTGATAACTATTATTATCCTACAAGAGGGCCAATGGA	rs13477852	4	45.951	94.7673	6.14113	6.97373	50	7.09782	46	6.9025	6.859	6.92825	6.93809	7.15549	7.61579	6.95043	6.95302	12	12	14	11	10	12	14	11	LLHL	trans
100130092	scl00320060.1_251-S	320060	B230308N11Rik	RIKEN cDNA B230308N11 gene	65.8849	5	putative intergenic		AGCAACTTGAGAGCTTGTCATGATGATGGATACCGTGGCTCCTGAGGGCC	rs13481618	12	79.706	102.93	7.25307	7.54993	55	7.65699	41	7.55812	7.56996	7.50886	7.54079	7.63168	8.08264	7.51033	7.49747	13	11	14	11	13	9	15	10	LLHL	trans
6560685	scl00320662.1_330-S	320662	Casc1	cancer susceptibility candidate 1	145.132	6	3' UTR		CAGTCAGCCGCTAAAGTGATTTAAGAGCACCAGGCGTTCCAGCCACACTG	rs3660360	19	61.681	48.4272	6.01583	7.18297	49	7.11097	47	6.93919	7.00907	6.96592	6.98099	7.6426	7.28911	7.14585	7.21169	12	12	12	13	13	9	12	13	LLHL	trans
5080181	scl00329912.1_59-S	230597	Zfyve9	zinc finger, FYVE domain containing 9	108.136	4	putative intergenic		GGTCCTGTGGACTTCTACGGTCTTAGTCTTGTACTCGGGTGATGTCTTCT	rs3703981	4	22.463	35.4987	7.60148	7.16382	72	7.08837	24	6.98213	6.93056	6.80034	6.78061	6.76832	6.94639	8.09084	7.58659	19	5	19	6	16	6	18	7	LLLH	trans
610112	scl00333883.1_4-S	333883	Cd59b	CD59b antigen	103.882	2	exon 4	NES17510231|103.881907|	TTGCTCTCCTAACCTGGATTCCTGTCTCTATGCTGTAGCCGGAAGGCAAG	rs6256701	2	71.937	104.228	13.1415	8.01388	40	7.96011	56	7.61863	7.14582	8.01392	7.72559	10.0088	10.6743	6.6532	6.54807	11	13	10	15	9	13	10	15	LLHL	cis
6450156	scl00380752.1_280-S	380752	Tssc1	tumor suppressing subtransferable candidate 1	29.4536	12	3' UTR	NES17536889|29.453602|	GCAAACTGAAATAAAGTCAGTGGGATGCGCACAGCCTCCTCCTTTCAGGC	rs13481353	12	11.475	26.3775	6.6009	8.36316	47	8.3721	49	8.00087	7.96461	8.16121	8.1049	9.06692	9.51141	8.21096	8.15569	12	12	12	13	12	10	11	14	LLHL	cis
4560441	scl0054519.2_226-S	54519	Apbb1ip	amyloid beta (A4) precursor protein-binding, family B, member 1 interacting protein	22.7269	2	exon 15		GCAAGAGAACCAAGGACTCCCCGGTGCACCAGGGAACAGTGAGCAAGATT	rs6230107	2	63.744	91.8105	6.08233	8.47122	46	8.28791	50	7.90464	7.91028	8.65323	8.43736	7.87603	7.18115	9.41528	9.43216	12	12	13	12	10	12	11	14	LLHL	trans
5860315	scl0054712.2_43-S	54712	Plxnc1	plexin C1	94.2245	10	exon 29		CAGAACAGCAACTGGGGAAGGAAGCACCAACCAATAAACTTCTCTATGCC	CEL-14_116404928	14	70.623	123.244	6.15553	6.95657	32	7.09124	64	6.867	6.93008	7.08846	7.0246	6.6758	6.6565	7.195	7.66756	8	16	8	17	8	14	8	17	LLLH	trans
430692	scl0056419.2_241-S	56419	Diap3	diaphanous homolog 3 (Drosophila)	85.4882	14	exon 28		CATGCGTCTACAGGGAGGATCAAGGCAGTTGAGAAGGAAGCCTGTAATGC	rs13482292	14	42.483	87.0015	10.9401	9.66737	41	8.54035	55	9.51856	7.85004	8.82438	8.45046	12.1329	10.5966	8.27796	7.62353	10	14	11	14	10	12	10	15	HLHL	cis
1170278	scl0056421.2_256-S	56421	Pfkp	phosphofructokinase, platelet	6.5792	13	3' UTR		CTAGGCTTAGTAATGTTTCAGAGGCTTAATTTGCTCACTGCTGTCATTTA	rs3674040	17	58.912	79.3927	6.47728	6.96641	40	6.83178	56	6.87785	6.85749	6.7549	6.78247	7.51234	7.00463	6.64481	6.73362	10	14	9	16	11	11	10	15	LLHL	trans
630253	scl0056473.2_148-S	56473	Fads2	fatty acid desaturase 2	10.1318	19	exon 11		GATTGCCCCACTGGTGAAGTCTCTCTGCGCCAAGCATGGCATTGAATACC	D2Mit14	2	63.171	85.6948	6.72497	7.71596	43	7.48045	53	7.63243	7.58245	8.43237	8.45965	8.144	7.48465	6.57127	6.54657	12	12	12	13	9	13	10	15	LLHL	trans
2120022	scl0056738.1_278-S	56738	Mocs1	molybdenum cofactor synthesis 1	48.9209	17	3' UTR		GGTCTGCCCACACCTGTCTACTCTGGCATGTGTCAGGAAAAGGAGCGTCA	rs13483016	17	30.88	49.0234	8.74162	10.9367	39	10.7853	57	9.94247	9.79702	10.5272	10.2967	11.7936	11.2627	11.6275	11.7494	11	13	9	16	9	13	10	15	LHHL	cis
6620270	scl0058187.1_36-S	58187	Cldn10	claudin 10	118.009	14	intron 5	mCV23680842|118.009168|mCV23680841|118.009169|mCV23680839|118.009405|mCV23680843|118.009045|NES17297876|118.008878|	CAAGACACCCAGAATGGGCTACACATACAACGGACCCACGTCTGCCATGT	gnf14.114.290	14	65.647	117.613	12.6	7.13678	37	6.62462	59	7.0341	6.6119	7.82455	6.65594	6.95715	6.6946	6.74275	6.54756	10	14	9	16	9	13	9	16	LHLL	cis
6220358	scl0058239.1_184-S	58239	Dexi	dexamethasone-induced transcript	10.4439	16	3' UTR		AGGTTGACAGAACTGAGATACTGCACTGGGAAGGCCATGCTTCCCTGGCT	rs4161857	16	5.129	11.875	17.4393	7.41308	41	7.79216	55	8.0141	8.11188	7.77651	7.72669	6.75138	6.84186	7.17649	8.25612	10	14	10	15	11	11	10	15	LLLH	cis
2900433	scl0059043.2_22-S	59043	Wsb2	WD repeat and SOCS box-containing 2	117.639	5	3' UTR	mCV22965283|117.639301|mCV22965279|117.639329|	CTTGTGCTGTCTGTCACATGTGTTTGTCTCTGCTGCTTGACCTCATGGGA	rs13476589	2	57.735	77.9012	6.13914	9.73245	38	9.69505	58	9.34829	9.44244	9.79042	9.82455	9.59112	9.13809	10.2632	10.2662	11	13	10	15	8	14	9	16	LLHL	trans
3170296	scl0059069.1_70-S	59069	Tpm3	tropomyosin 3, gamma	90.1597	3	exon 3		GCAGAAGAAGCTGAAAGGGACAGAGGATGAGCTGGACAAGTATTCGGAAG	rs6209325	2	91.482	147.747	7.1213	7.01638	30	6.95859	66	6.85066	6.91252	6.9217	6.94508	7.38901	7.01055	7.01826	6.96356	9	15	8	17	6	16	7	18	LLHL	trans
100070041	scl0064009.1_89-S	64009	Syne1	synaptic nuclear envelope 1	5.32449	10	exon 56		CCGATGCTCAGATATACCAACGGTCCTCCTCCACTCTGAAGCAAGCAGAC	rs13483313	18	22.419	39.7888	6.07663	7.9248	45	7.80534	51	7.33762	7.33063	7.31016	7.47456	7.94911	8.24685	9.15818	8.2064	11	13	12	13	11	11	11	14	LLLH	trans
5130750	scl0064450.1_199-S	64450	Gpr85	G protein-coupled receptor 85	13.7852	6	3' UTR		CACGCCTTGTAAGTTTGGGGGAGCATTCCAAAGCAGTATATTGGTTCCAA	rs3709414	17	36.52	55.2825	6.42587	7.23304	37	7.1681	59	7.05404	7.00289	7.06406	7.13847	7.68002	7.30617	7.20655	7.22502	10	14	9	16	8	14	10	15	LLHL	trans
3140347	scl0066052.1_175-S	66052	Sdhc	succinate dehydrogenase complex, subunit C, integral membrane protein	172.966	1	3' UTR	mCV24423096|172.966009|	TGTCCTGCTCAGCTAGAGGGAGATAAAGAGCAGCCTGGGAGCTTGGAGCT	rs8242852	1	117.749	172.887	6.08841	11.6297	68	11.9684	28	11.7346	11.7606	12.2612	12.54	11.4827	12.257	11.0356	11.3871	16	8	18	7	16	6	18	7	LLHL	cis
2480113	scl0066131.2_3-S	66131	Tipin	timeless interacting protein	64.1024	9	exon 9	NES16793492|64.102433|	CGCCAGTACACATGAAGAGGAACAGTGCAAAGCAGAGGAGACACAACTGG	rs3655717	9	38.1	65.2632	9.18226	8.38503	32	6.83987	64	8.22763	6.83994	8.44283	6.95089	9.15436	6.86101	7.74376	6.72352	9	15	9	16	7	15	7	18	LLHL	cis
1990671	scl0066223.2_60-S	66223	Mrpl35	mitochondrial ribosomal protein L35	71.7449	6	3' UTR	NES11911624|71.744907|	CCAGGGAACTCTCATTGGGCCATCCTGCCTTTTCCTCGTAAGTCTGAATC	rs3673305	6	57.219	71.8501	13.2317	7.65709	61	6.59337	35	7.92725	6.80293	8.23135	6.46008	7.19847	6.61761	7.1844	6.52629	16	8	16	9	14	8	15	10	LHLL	cis
2450091	scl0066253.2_243-S	66253	Aig1	androgen-induced 1	13.343	10	3' UTR		GAGAGATTTGGGCATCGCCACGGACATAGTCCATCATTCTGGCTATCACC	D10Mit28	10	0.866	9.10356	15.5842	7.03422	52	6.86208	41	7.46282	6.8465	7.30908	6.86322	6.66885	6.62826	6.69614	7.04658	13	11	13	11	13	8	13	11	HHLL	cis
105860577	scl0066602.1_26-S	66602	1700020I14Rik	RIKEN cDNA 1700020I14 gene	119.295	2	putative intergenic		TGTGCTCACAAAGCTGTGTGGTTGAGTGGTTACTGGTTGAGTTTGTGGGG	gnf02.006.767	2	4.91	9.74751	6.64166	8.00731	48	8.09587	48	7.6286	7.60468	7.71959	7.78894	8.68921	8.96518	8.16104	7.99236	13	11	13	12	10	12	12	13	LHHL	trans
4480402	scl0066892.1_63-S	66892	Eif4e3	eukaryotic translation initiation factor 4E member 3	99.5909	6	3' UTR		CGGTTTCACTCATGAGGGGCTCGGATCCTTCTTGTCTCAATGACGTGCAT	rs3023208	9	20.727	40.8727	6.82661	10.0351	29	10.0193	67	10.1662	9.92549	10.009	9.62885	8.21662	8.7465	11.4739	11.6029	8	16	8	17	6	16	7	18	LLHH	trans
102850435	scl0067218.1_83-S	NA	2810038D20Rik	2810038D20Rik	43.5364	14	putative intergenic		GGCTAGGGCGATTACAATAGGAAGTCAGGCATAGGTTTAGTGATGGTGGT	D7Mit222	7	75.643	112.726	6.41245	7.08088	57	7.15098	39	7.01081	6.95039	7.08714	7.05306	7.16521	7.4852	7.06694	7.14869	14	10	15	10	13	9	15	10	LLHL	trans
2100672	scl0067326.2_320-S	67326	1700037H04Rik	RIKEN cDNA 1700037H04 gene	130.838	2	3' UTR		CCCCTACCCCCTCAGGTCTGTGGTACTTGGTTTTTAAATGACTGGTTGGG	mCV25034641	2	82.469	131.353	9.19909	12.0935	33	12.253	63	11.7115	11.5006	12.0413	12.078	13.4101	13.2988	11.6498	12.0875	9	15	9	16	6	16	9	16	LLLH	cis
580017	scl0067896.2_111-S	67896	Ccdc80	coiled-coil domain containing 80	45.0467	16	exon 9		CTGGGGATGCGCTGCCCAGAAGATGAGTATGCAGGATATGGTTACCATAG	rs4179504	16	36.856	44.1788	21.9963	7.05801	61	6.68668	35	6.69836	6.63484	6.70939	6.66397	6.68279	6.63961	8.07117	6.80253	16	8	16	9	13	9	16	9	LLLH	cis
3400753	scl0068040.1_198-S	68040	Zfp593	zinc finger protein 593	133.516	4	3' UTR		GCCACTTGACCATTGAGGTTCTGTAAATTCAACTACCTTGGTGGGAGGGT	rs3663950	4	81.23	135.002	7.08617	8.03937	34	7.70538	62	8.57851	7.97537	8.56838	7.93101	7.69612	7.58976	7.45944	7.26958	8	16	8	17	8	14	10	15	HHLL	cis
3520278	scl0068054.1_3-S	68054	Serpina12	serine (or cysteine) peptidase inhibitor, clade A (alpha-1 antiproteinase, antitrypsin), member 12	104.43	12	3' UTR		AACGGCTCCCTGAGGTACAGGAAAGCACATGGCAGGACAGTCAGATCCTA	gnf02.006.767	2	4.91	9.74751	6.72819	6.83294	48	6.88118	48	6.81247	6.74251	6.78787	6.78656	6.89779	7.1411	6.8499	6.84593	13	11	13	12	10	12	12	13	LLHL	trans
2060452	scl0068339.2_100-S	68339	Ccdc88c	coiled-coil domain containing 88C	101.371	12	intron 7		GCCAGCATTTGAAGTAGGCTGTAGATGTCATTCGTTGCATTTAGAGGCCC	rs3690738	12	79.133	102.285	7.34075	7.24925	59	6.68855	37	7.00583	6.86713	6.95584	6.50445	7.32216	6.74507	7.67353	6.64447	14	10	15	10	14	8	16	9	LLLH	cis
4480458	scl0068477.1_272-S	68477	Rmnd5a	required for meiotic nuclear division 5 homolog A (S. cerevisiae)	71.3208	6	3' UTR		GCCAGGCAGTATCCTGTGGAGGGAGGAGGGTGTACGTTCGTTTACTATGG	gnf02.006.767	2	4.91	9.74751	7.3961	7.04324	48	7.21478	48	7.02517	6.99686	6.98181	7.11598	7.22598	7.81783	6.97708	6.9337	13	11	13	12	10	12	12	13	LLHL	trans
101410471	scl0068976.1_198-S	NA	1500017I17Rik		121.046	10	5' UTR		CTGAGCTGCTTTCCAGGTGTTCCTAGTTCCTCTGGGACTTGTGTCTAGCC	rs6237927	10	91.206	120.775	13.2007	6.4408	37	6.681	59	6.5802	7.14387	6.43023	6.80066	6.35205	6.38387	6.38524	6.39774	10	14	9	16	9	13	9	16	HHLL	cis
780377	scl0069640.2_311-S	69640	2310040C09Rik	RIKEN cDNA 2310040C09 gene	61.5243	11	intron 9		TGCATCAAACTGGAACCCCTACCTCATATTTCCTGCTCCAGGAAGGTTGA	rs3657266	11	35.534	59.0455	9.48898	6.56261	37	7.15053	59	6.6688	6.89476	6.50862	6.8955	6.77098	8.23732	6.39222	6.53342	9	15	10	15	7	15	11	14	LLHL	cis
105080717	scl0069989.1_267-S	69989	2010205A11Rik	RIKEN cDNA 2010205A11 gene	73.1193	2	intron 4		CTGATGTCACTAATTAGTCCAAGCGCATGGCTCAGTCCACATAGTCCTCC	rs13477026	3	11.3	26.5728	6.16968	7.03663	37	7.03659	59	6.73444	6.71278	7.07571	7.19003	7.68969	7.30994	6.8426	6.91201	10	14	10	15	7	15	10	15	LLHL	trans
103800576	scl0070040.1_94-S	70040	2610037D02Rik	RIKEN cDNA 2610037D02 gene	96.0188	15	putative intergenic		GTCCATGTGGTCCTAAGGTAACAGGGGTAGATTTACAGTATGGGCGGGAG	rs13482729	15	73.609	96.9395	9.53428	7.00581	48	6.95488	48	6.81189	6.85075	6.83384	6.83861	7.05971	7.14018	7.31533	6.98999	12	12	13	12	10	12	13	12	LLLH	cis
4010494	scl0070408.2_228-S	70408	Polr3f	polymerase (RNA) III (DNA directed) polypeptide F	144.226	2	intron 6	mCV22518171|144.226457|	GGGCAAGGTCGAGGGAATGTAGAGTAGATGAAGCACAGATGTTTGGGGGC	rs13476589	2	57.735	77.9012	6.73414	7.10202	38	7.16232	58	7.02568	6.95936	7.09191	7.09824	7.18771	7.48058	7.13038	7.10883	11	13	10	15	8	14	9	16	LLHL	trans
2120609	scl0070885.2_95-S	70885	Ints10	integrator complex subunit 10	71.7563	8	exon 18		GTCTCCCGCTGTGGTGAGAACCTGATGGCGGTACTACATCGCTTCTGCAT	rs13479814	8	39.714	71.2505	17.1572	10.1947	44	10.4723	52	10.297	10.1255	10.7657	11.1379	9.89158	11.0348	9.73032	9.78345	11	13	12	13	11	11	10	15	LLHL	cis
520037	scl0071078.2_199-S	71078	Adam30	a disintegrin and metallopeptidase domain 30	98.2484	3	exon 2		GTAATCGCCGCCGTAATCTCCAGCAAAAAAATCCAGCTGAGACGCAGGGG	rs13482732	15	75.107	97.9588	6.21735	7.36768	54	7.49536	42	7.21819	7.19307	7.29876	7.34303	7.58776	7.95138	7.41811	7.45265	14	10	15	10	11	11	14	11	LLHL	trans
1820538	scl0071405.1_259-S	NA	5530400B04Rik	RIKEN cDNA 5530400B04 gene	155.522	2	exon 4		CTGTATCGTCAACTTTCAGATCCCAACCATATCTCCCCTCCTGGACCCTA	gnf02.006.767	2	4.91	9.74751	6.42989	7.10851	48	7.17932	48	7.06111	6.9494	7.06705	7.05461	7.25452	7.54885	7.08312	7.14787	13	11	13	12	10	12	12	13	LLHL	trans
3610100	scl0071791.2_113-S	71791	Cpa4	carboxypeptidase A4	30.5415	6	3' UTR		CTCCTCCTTGCCCCATCTTCCCAGTAGTGGTATGCAGCTCAGGAACACAC	CEL-7_6264134	7	0	11.2371	7.28662	6.89688	68	6.87079	28	6.85405	6.88169	6.69549	6.74767	6.73916	6.77417	7.29205	7.05821	18	6	17	8	16	6	17	8	LLLH	trans
2940711	scl0072147.2_204-S	72147	Zbtb46	zinc finger and BTB domain containing 46	181.34	2	3' UTR	mCV23775924|181.340129|NES08693474|181.340127|	TGGTGACTGGTCATCCTCCGGACCGCTGAATTACAGGACCGTTTCCAGCC	rs6402916	2	142.184	181.737	8.24405	7.3342	35	7.01098	61	7.05301	6.93568	7.62514	7.09153	7.79253	7.08965	6.93066	6.93194	8	16	9	16	8	14	10	15	LHHL	cis
6290411	scl0073046.2_136-S	73046	Glrx5	glutaredoxin 5 homolog (S. cerevisiae)	105.442	12	3' UTR		GTATTGCTATAACCGTGATCTGTTCTTACGTTGTCTTTATTCTCTGCCGG	rs4167177	16	23.282	28.9101	6.02441	12.3591	52	12.557	44	11.5144	12.1058	13.0366	13.1503	14.4969	14.5676	10.7303	10.5461	14	10	14	11	11	11	13	12	HLLL	trans
4010687	scl0073296.1_60-S	73296	Rhobtb3	Rho-related BTB domain containing 3	76.3358	13	3' UTR		GGCATGGTAGCTGAAGCCCACTCCTGTGCAAGCCATACTGGAACTTCATA	rs13481896	13	54.879	78.7389	15.8731	8.30315	31	8.73699	65	9.92975	9.54362	9.03865	9.5143	7.08968	8.98683	7.00283	6.98007	8	16	8	17	7	15	8	17	LLHL	cis
106900450	scl0073338.1_268-S	73338	1700041B20Rik	RIKEN cDNA 1700041B20 gene	126.83	2	putative intergenic	mCV23167418|126.830308|	CCTGCTTTCCAGGTAAAAGGATGCGGTGATGCCTCTGTGCTGGTGGGAAT	rs6280404	2	81.033	127.707	15.4856	9.98867	41	10.2265	55	9.7441	9.72079	10.3037	10.2389	9.79814	9.61271	10.0568	11.2973	11	13	11	14	8	14	11	14	LLLH	cis
2340390	scl0073458.2_13-S	73458	1700055N04Rik	RIKEN cDNA 1700055N04 gene	3.97005	19	putative intergenic		CTGTGAACACCCCATTTCTGGAATTTTTTCTGAGCTACCTGTAGCCAGGC	gnf11.035.919	11	17.828	34.9836	6.32779	6.66303	38	6.69227	58	6.46758	6.42694	6.44902	6.43313	6.56487	6.53542	7.08887	7.41104	9	15	10	15	8	14	11	14	LLLH	trans
6900239	scl0073733.1_231-S	282619	Sbsn	suprabasin	30.4647	7	3' UTR	NES16139002|30.464772|	CGCCACCATGCCCTAAACTGATGCCCAGGCAACAGAATGTTCCGGTTGTC	rs6239372	7	19.281	34.4076	19.2674	7.69856	50	6.60083	46	8.324	6.67079	7.79734	6.49518	7.06201	6.60787	7.62341	6.64297	12	12	12	13	12	10	14	11	HHLL	cis
105890484	scl0073854.1_20-S	73854	4930428B01Rik	RIKEN cDNA 4930428B01 gene	29.8491	7	putative intergenic		GTGTCATGAGCAAAATGGGCTGGTATAGCATCGAGACTGTTGGGGTACTC	rs4226520	7	13.907	29.4902	7.00741	7.80072	69	8.18913	27	7.636	8.07432	7.51027	7.70282	7.24139	8.20756	8.72197	8.75543	18	6	18	7	15	7	18	7	LLHL	cis
4070717	scl0074525.2_276-S	74525	8430419L09Rik	RIKEN cDNA 8430419L09 gene	135.201	6	3' UTR		GTATGCAACCACTCTGGCCCCGTGTCCTTCCCTCCTTGTAGAGCTTTGAA	D6Mit339	6	98.257	136.388	14.7602	7.64118	49	7.52674	47	6.86949	6.8765	7.74504	7.5234	9.49191	8.50586	6.81803	7.20091	12	12	14	11	10	12	13	12	LLHL	cis
2230138	scl0075219.2_3-S	75219	Dusp18	dual specificity phosphatase 18	3.79896	11	3' UTR		GGTAGGCAGGAGAGGATGAAGCTAACTGCTGTTCTAGACTAATGTCATCC	rs13483012	17	29.715	48.0654	6.54643	6.91034	33	6.83716	63	7.36286	7.13016	6.77715	6.78563	6.72429	6.66031	6.7271	6.76845	9	15	7	18	9	13	8	17	HLLL	trans
6770672	scl0075533.2_243-S	75533	Nme5	expressed in non-metastatic cells 5	34.6918	18	exon 5		GCCAACCCTACTTCAAGGACTCACAGAGCTTTGTAAGGAAAAGCCACCAG	rs13483299	18	20.66	36.246	6.54641	6.89553	49	6.79836	47	6.80649	6.75571	6.84506	6.81627	6.76554	6.79732	7.14133	6.82751	11	13	13	12	12	10	13	12	LLLH	cis
5270066	scl0075615.1_61-S	242747	MGC67181	MGC67181 protein	146.667	4	3' UTR		GGTAGTGATGCTGGTATAATCTCAGAATTCCGAACCCTGGGGCAGGTGTA	rs6358921	4	92.086	149.93	9.08812	7.40695	46	6.7239	50	7.91112	6.91727	7.52859	6.72256	6.63493	6.52046	7.39261	6.74952	13	11	11	14	10	12	12	13	HHLH	cis
2370463	scl0075953.1_41-S	75953	Samd7	sterile alpha motif domain containing 7	30.9577	3	3' UTR	NES14439228|30.957678|	ATTCAGTTGTGGACTGTGGCCATGTGTGGTGGGAGTGGAAACGAGGGGTC	CEL-4_149694865	4	94.283	150.653	6.18093	6.97864	50	6.95291	46	6.89221	6.92814	6.92734	7.00957	7.19717	6.92538	6.93418	6.9374	14	10	12	13	11	11	13	12	LLHL	trans
104780142	scl0076220.1_271-S	76220	6530402F18Rik	RIKEN cDNA 6530402F18 gene	29.0745	2	putative intergenic		CTAGAGAATTGAATTGTAAATTCCAGCCTGGTAAGGAAGGGGAGGGGGGT	rs13482732	15	75.107	97.9588	9.33356	7.82221	54	8.01137	42	7.56128	7.51928	7.66663	7.67924	8.29503	8.8274	7.87834	7.94462	14	10	15	10	11	11	14	11	LLHL	trans
105270364	scl0076368.1_234-S	76368	2610028L16Rik	RIKEN cDNA 2610028L16 gene	19.5438	12	putative intergenic		GTACATGGAGTTTAATCAGTTGTTCCCATAGGGTCTGGAAGATTGGAGTG	rs3661905	3	13.431	32.0444	9.80738	6.978	27	6.69001	69	7.91336	7.1243	6.94048	6.65266	6.46	6.49854	6.51613	6.48675	7	17	7	18	5	17	8	17	HLLL	trans
1990102	scl0077031.2_227-S	77031	Slc9a8	solute carrier family 9 (sodium/hydrogen exchanger), member 8	167.166	2	3' UTR		CCCAGCCTGCTTTTGGGAAGGCTCCTATGGCCCCTGTGGGCACAATGAAA	rs3142729	2	118.803	169.804	6.02803	7.30787	40	7.26934	56	7.19629	7.15004	7.23137	7.22958	7.97592	7.57283	6.99994	7.1249	10	14	11	14	8	14	11	14	LLHL	cis
6130181	scl0077721.2_286-S	77721	Mrps5	mitochondrial ribosomal protein S5	127.295	2	3' UTR		CTGACAGCACCCGGAGGACACGCCACTCTCACTTTTTATTTTAAAAAAAG	rs6280404	2	81.033	127.707	12.8951	10.6666	41	10.996	55	10.9888	11.2679	11.5316	11.5992	10.5659	10.5159	9.55274	10.6207	11	13	11	14	8	14	11	14	LLLH	cis
104280605	scl0078429.1_38-S	NA	A230108M10Rik		25.0987	12	intron 6		CACTGTAAAGTCTAGATCATTCTGGATTGCACCAGGAGCCTCCTCCCTGA	rs4229284	12	10.89	25.6839	24.2291	6.95716	43	6.64743	53	7.46137	6.62876	6.98635	6.64571	6.65287	6.64326	6.70515	6.66825	11	13	11	14	11	11	10	15	HLLL	cis
5860288	scl0078785.2_44-S	78785	Clip4	CAP-GLY domain containing linker protein family, member 4	71.7613	17	exon 17		CTGTGGGTGACAAGCGCTATTTCACCTGTAAGCCGAACTACGGAGTGCTG	CEL-17_76803485	17	56.714	78.166	6.55407	6.8831	40	7.05752	56	7.05887	7.60881	6.76746	6.89864	6.91877	6.94239	6.77217	6.79687	10	14	9	16	11	11	10	15	HLLL	cis
3440707	scl0078795.1_199-S	78795	Armc9	armadillo repeat containing 9	88.1089	1	3' UTR		CAGAGGAGTTCAGAGCCAGCACTGCTGTCCAGTCACAGACACATCCATAC	gnf02.006.767	2	4.91	9.74751	6.11485	6.80037	48	6.76829	48	6.77308	6.86029	6.97577	7.06976	7.1253	6.77131	6.36913	6.4094	13	11	13	12	10	12	12	13	LLHL	trans
6450524	scl0078908.2_178-S	78908	Igsf3	immunoglobulin superfamily, member 3	101.59	3	3' UTR		GGCCCAATTTGTATCTTATCTCTTCCTTCAGCCGGAGTTGTTGGAACCAC	D3Mit189	3	55.138	101.105	6.78772	7.81502	63	7.41104	33	7.34826	7.36076	8.52474	7.5281	8.5278	7.98766	6.92978	6.88881	15	9	15	10	16	6	17	8	LHHL	cis
6370086	scl0080720.2_10-S	80720	Pbx4	pre-B-cell leukemia transcription factor 4	72.7996	8	exon 8	NES16284586|72.799605|	CACTGACCAATGGAAGTGACGTGGTTCTCACTCTGCGGACCCTGGCCTTC	rs13479838	8	41.794	77.7893	11.1343	7.77808	50	7.09787	46	7.99166	7.04971	8.49337	7.66942	7.4835	6.98718	6.98222	6.74867	13	11	14	11	11	11	12	13	HHLL	cis
6510068	scl0094092.2_10-S	94092	Trim16	tripartite motif protein 16	62.6568	11	exon 7		TTGGCCTGACCTGCAAAGGCATTGACCGTAAGGGGGAAGAACGGAACAGC	rs3024185	11	38.524	62.9132	6.69284	7.68393	41	7.4258	55	7.47641	7.54632	7.61344	7.33894	7.50736	7.36264	8.03918	7.45756	10	14	11	14	8	14	12	13	LHLH	cis
105860500	scl0100072.1_155-S	100072	Camta1	calmodulin binding transcription activator 1	149.904	4	3' UTR		TGGCGCCCAACGGGGGGTCCCTGAGACTTGCATGTAAAACTAGTCTAGAT	rs13477852	4	45.951	94.7673	6.79687	7.26573	50	7.30268	46	7.12048	7.04216	7.2259	7.16684	7.52175	7.80045	7.24719	7.1797	12	12	14	11	10	12	14	11	LLHL	trans
2060504	scl0103712.1_49-S	103712	6330403K07Rik	RIKEN cDNA 6330403K07 gene	70.8484	11	3' UTR		TGAGGGCTTTCCTTTGCTGCGGCCCATAGGAGGACTGTGCTAGAGAATTC	D11Mit219	11	51.006	72.1352	28.7635	6.53838	53	7.36198	43	6.87208	9.32812	6.46403	6.98231	6.40055	6.48513	6.41964	6.5814	13	11	14	11	11	11	15	10	HLLL	cis
1660463	scl0103841.10_11-S	103841	Cuedc1	CUE domain containing 1	88.009	11	3' UTR		GGACTTAGAACTTTCAGAGCTGCTTATGATTGGAGGAGGGGCCTGGAGCC	gnf11.098.224	11	73.617	91.4368	18.6232	6.92072	49	7.427	47	6.99963	8.3384	6.88541	7.28472	6.98266	7.03412	6.83693	7.14759	13	11	14	11	9	13	13	12	HLLL	cis
3290100	scl0107022.12_27-S	107022	Gramd3	GRAM domain containing 3	56.6281	18	3' UTR		CCAGCTTAGGAAAGGGGGTGGGGAAAAGGGAATGAGTTTGCTTTTGTGCA	rs13476589	2	57.735	77.9012	6.43642	6.90413	38	6.92852	58	6.86584	6.89142	6.92395	6.86231	6.86232	7.08021	6.96605	6.888	11	13	10	15	8	14	9	16	LLHL	trans
730494	scl0107993.3_117-S	107993	Bfsp2	beaded filament structural protein 2, phakinin	103.285	9	exon 6	NES16831053|103.284754|	GCGTGCAAGAGCCAGCTACAGAAGGATGTGGCATCCTACCACGCCCTGCT	mCV23574676	2	17.777	26.6999	8.79199	7.2289	53	7.07449	43	7.0347	7.05981	6.99034	6.95592	8.13384	7.39394	6.94756	6.89269	14	10	15	10	11	11	13	12	LLHL	trans
3130717	scl0108861.1_10-S	108861	4833412L08Rik	RIKEN cDNA 4833412L08 gene	113.856	13	putative intergenic		CCCCGCTATTCCCCCAGACCGCACTCCCCGTGCTCGCTATTATGATATGT	gnf02.006.767	2	4.91	9.74751	7.2004	7.45345	48	7.29277	48	7.20698	7.16645	7.54543	7.47941	8.00704	7.47658	7.15949	7.05771	13	11	13	12	10	12	12	13	LLHL	trans
103830408	scl0109255.1_109-S	NA	C330012K04Rik		57.5428	11	intron 4	mCV23862930|57.542853|	CTTACTCCAGTGGTCCCAACCGCCCACCATCCTGAGCTCTTCGGAAGGAG	rs6371333	11	34.373	57.9486	20.7017	7.8709	40	7.42131	56	6.97064	6.68225	7.48097	7.05556	9.77411	8.32017	7.6951	7.62728	10	14	11	14	8	14	11	14	LLHL	cis
101850672	scl0110351.13_329-S	NA	Rap1ga1	Rap1 GTPase-activating protein	137.002	4	3' UTR		CTTTGGAAGCCCTGTGGCCACATGTATGTCAGTAAGGGTTGTACAAAATA	rs4224864	4	81.806	137.48	23.4017	7.55496	31	8.94341	65	8.18852	8.54811	7.77979	10.0227	7.01267	9.75343	7.23871	7.36509	8	16	7	18	7	15	9	16	LHHL	cis
6480598	scl011474.20_36-S	11474	Actn3	actinin alpha 3	4.8616	19	exon 20		CCGAGAGACTGCCGAGACAGACACGGCTGAACAAGTGGTAGCCTCCTTCA	rs3660360	19	61.681	48.4272	7.18492	7.109	49	7.02612	47	6.93811	6.97493	7.10769	7.01126	7.43691	7.15772	6.92596	6.99712	12	12	12	13	13	9	12	13	LLHL	trans
2370433	scl0114887.6_24-S	NA	Rmcs1	histocompatibility 2, class II antigen A, beta 1	33.8773	17	3' UTR	NES17326024|33.87735|	TCTCAGACTGTAAGACCTGAATGTCTCTGCTCCGAATTCCTGACTGCCAG	gnf17.035.152	17	19.544	34.6633	17.8879	10.0488	32	6.4947	64	9.35572	6.52993	9.00102	6.41903	10.7225	6.59352	11.116	6.45585	8	16	8	17	8	14	8	17	LLHH	cis
2760014	scl011536.1_57-S	11536	Admr	adrenomedullin receptor	127.153	10	3' UTR		AGTACACTATTTGTTTGGGTACTGATGTCTAAGGGAGCCACACCGGTGGG	rs13480818	10	98.528	126.122	15.58	6.70513	41	6.95094	55	6.69764	6.76433	6.6815	6.68514	6.71552	6.67483	6.72482	7.5934	10	14	10	15	11	11	10	15	LLLH	cis
6370047	scl0116701.6_71-S	116701	Fgfrl1	fibroblast growth factor receptor-like 1	108.947	5	3' UTR		CCCTGGGTATCAGGAGCCTATCATCAACCTGACTGGGGTGAGCAGTGCAG	rs3725274	5	72.204	110.295	25.6293	8.0508	49	7.62555	47	7.60324	7.58388	7.98991	8.00833	9.76807	8.24899	6.87929	6.79846	13	11	12	13	12	10	12	13	LLHL	cis
6840129	scl011754.4_303-S	11754	Aoc3	amine oxidase, copper containing 3	101.155	11	3' UTR		GAGAGGGAATCAGGTTCTGCCTGCCCTTCTGAACATCATGGATTGGAACC	rs6241653	1	86.55	134.924	7.41617	6.96124	50	6.75065	46	6.52574	6.57031	6.56621	6.55617	8.18161	7.47557	6.50883	6.60051	11	13	12	13	13	9	14	11	LLHL	trans
6510364	scl011807.2_4-S	11807	Apoa2	apolipoprotein A-II	173.062	1	5' UTR		ACTGTTCCTAGGCCATAGTCTGCCATCATGAAGCTGCTCGCAATGGTCGC	rs8259388	1	118.895	174.159	7.40854	6.85721	64	6.59899	32	6.86207	6.6106	7.01277	6.54499	6.73248	6.68333	6.8074	6.56613	15	9	17	8	15	7	17	8	LHLL	cis
50100	scl011813.3_68-S	11813	Apoc2	apolipoprotein C-II	18.8353	7	5' UTR		GGGGGCCCTCCAGAGCTATAAAGCCTGCCAACCCACTGGAGTACTGGAGT	rs3151902	3	17.504	36.7955	6.01612	7.80349	28	7.6296	68	7.02152	7.07074	7.16372	7.13194	7.48451	7.55711	9.28675	8.78363	7	17	7	18	6	16	8	17	LLLH	trans
6130014	scl012406.1_153-S	12406	Serpinh1	serine (or cysteine) peptidase inhibitor, clade H, member 1	99.2196	7	3' UTR		GGGCTCCCTGGCATGCCTGCCCTAGAATTGTTATGTTGGGCATCACAGTC	rs3663374	7	63.052	91.3288	6.71477	7.12943	56	6.92259	40	7.6017	6.92218	6.93136	6.82587	6.93582	6.98658	7.0766	6.95944	13	11	15	10	12	10	16	9	HLLL	cis
4780711	scl012521.1_26-S	12521	Cd82	CD82 antigen	93.2203	2	3' UTR	NES09100262|93.220271|NES09100261|93.220265|	CTTCATAGGTTTTCCATGTTTCTGTGGGAGACAGGGTAGGCAATTCTTCC	rs6312617	2	65.608	93.4889	6.75179	11.5265	38	12.0559	58	10.2862	10.7472	11.146	12.0248	12.937	13.4226	12.1158	12.0322	10	14	11	14	8	14	9	16	HHHL	cis
2120332	scl012655.1_87-S	NA	Chi3l3	chitinase 3-like 3	106.276	3	3' UTR		TGCATTCTGCATCATGCTTCCATGGAGAATAATAGAAATAAGTCATGAAC	rs13477309	3	58.783	105.598	19.7077	7.54985	59	7.14421	37	6.77602	6.73323	6.70569	6.70268	6.95981	6.91649	9.51877	8.31763	14	10	14	11	15	7	16	9	LLLH	cis
840161	scl012723.23_11-S	12723	Clcn1	chloride channel 1	42.2435	6	exon 24		AATACAACTTCAATCCGGAAGACTCCTGGGGGGCCACCCCCTCCTGCAGA	rs13482732	15	75.107	97.9588	6.96863	7.23066	54	7.33258	42	7.08277	7.0201	7.17872	7.20804	7.45257	7.78743	7.25986	7.27503	14	10	15	10	11	11	14	11	LLHL	trans
2030292	scl013034.10_9-S	13034	Ctse	cathepsin E	133.503	1	3' UTR		CCTCTACCATCACCACGATGAAAGAAGTTCTGTCTATAGTCTTCACTGCT	rs6241653	1	86.55	134.924	20.4275	11.3119	50	12.6851	46	9.46215	11.7846	11.6362	12.519	14.3714	14.499	9.64641	12.4616	11	13	12	13	13	9	14	11	HLLH	cis
6110717	scl013560.2_71-S	13560	E4f1	E4F transcription factor 1	24.1716	17	exon 14		GCCACTGTGACAATGGTGTCATCAGAGGACATAGAGATCCTTGAGCACGG	rs3659741	17	12.854	24.5785	10.305	8.82761	52	9.23269	44	8.49002	8.77469	8.61609	8.91507	9.01295	10.2194	9.14128	9.27153	12	12	13	12	13	9	14	11	LLHL	cis
103140403	scl014114.15_45-S	14114	Fbln1	fibulin 1	85.0796	15	intron 15		GGGCACTCCCTCTTGTTGCTTTCCCACCCTTGGGGTTCTAATAAACTCTC	rs13482686	15	57.985	85.4558	15.4864	6.82757	35	6.8018	61	7.04986	6.76785	6.87846	6.71395	6.58775	6.63161	6.79579	7.09057	8	16	9	16	8	14	10	15	LLHH	cis
3870528	scl014375.11_27-S	14375	Xrcc6	X-ray repair complementing defective repair in Chinese hamster cells 6	81.8648	15	exon 13		GAACTTGTCTATCCTCCAGGTTATAATCCCGAGGGAAAAGTTGCCAAGAG	rs6276391	15	53.905	81.6539	7.21434	10.031	32	9.83875	64	10.5946	9.94143	10.5921	10.393	10.3169	10.2296	8.80922	8.80898	7	17	9	16	7	15	9	16	HLLL	cis
6250132	scl014423.12_13-S	14423	Galnt1	UDP-N-acetyl-alpha-D-galactosamine:polypeptide N-acetylgalactosaminyltransferase 1	24.4286	18	3' UTR		GTTTGAATTTCTTTTTACAATATTCTTATTTGGTTTGTGGGCTGTTGGAA	rs3660360	19	61.681	48.4272	6.39902	7.02109	49	6.96523	47	6.89391	6.9384	6.93005	6.95046	7.33948	7.04381	6.8944	6.95037	12	12	12	13	13	9	12	13	LLHL	trans
670364	scl014528.1_141-S	14528	Gch1	GTP cyclohydrolase 1	46.0776	14	3' UTR		CGGCTGTTATCTGTCTCAGTCGTACATTCCAGTTTCAGTTGGTACACTTG	rs13482148	14	18.337	40.0954	6.37367	10.5706	42	10.6701	54	10.0806	9.67571	9.00319	8.66329	14.0886	14.184	9.82428	10.2259	11	13	12	13	9	13	10	15	HHLL	cis
3610152	scl014585.2_30-S	14585	Gfra1	glial cell line derived neurotrophic factor family receptor alpha 1	58.29	19	3' UTR		GTGCACGGTCTCCTGATACCCGCTCTGCTCTCTGAGGTTTGCCTTTGGGA	rs6191324	19	82.035	59.3751	8.07379	7.20356	43	6.85237	53	6.9798	6.70529	6.73485	6.66755	8.11282	7.31404	6.9651	6.81379	11	13	11	14	11	11	10	15	LLHL	cis
4230035	scl014696.1_75-S	14696	Gnb4	guanine nucleotide binding protein, beta 4	32.7766	3	3' UTR		GTGCCATATTTTCTGTTCTCCAATGATACCTGGAGAAATCCGTGTTACAG	rs3664070	3	14.937	34.1063	12.8174	7.16197	24	7.96399	72	7.33232	9.17938	7.54155	8.17308	7.03676	7.50352	6.78003	6.96278	6	18	6	19	5	17	7	18	HLLL	cis
1940647	scl014979.1_326-S	14979	H2-Ke6	H2-K region expressed gene 6	33.6365	17	3' UTR		GTGGCTCAGGCATGCTGAATATGGAAGGCAGGGGTGCTTGTGACCCTAAT	gnf17.035.152	17	19.544	34.6633	18.5828	11.2544	32	10.998	64	11.9278	11.9078	11.2307	11.2708	10.3876	10.3243	11.4716	10.4237	8	16	8	17	8	14	8	17	LLLH	cis
6450593	scl015000.6_157-S	15000	H2-DMb2	histocompatibility 2, class II, locus Mb2	33.7594	17	exon 4		TCCTACGGGGACGTCTACACCTGCGTGGTTCAGCACAGCGGGACCTCTGA	gnf17.035.152	17	19.544	34.6633	11.2959	9.23892	32	8.80376	64	9.06094	7.71231	8.9038	8.26271	9.10376	9.02436	9.8872	10.1904	8	16	8	17	8	14	8	17	HHLL	cis
4220482	scl015024.2_236-S	NA	H2-T10	histocompatibility 2, T region locus 10	35.7252	17	3' UTR		GGTCCTACCCCCAATGCTTCAGGGACATTTAATCAGGTCAAATTGGGATC	gnf17.035.152	17	19.544	34.6633	10.5772	8.1708	32	7.0248	64	8.48798	7.07944	8.15585	6.92618	8.08129	7.14927	7.95809	6.96949	8	16	8	17	8	14	8	17	HHLL	cis
1980168	scl015529.6_196-S	15529	Sdc2	syndecan 2	32.9791	15	3' UTR		AGCTGCACAATGCCCCTCAATTACGGAGGCTGAGAATGTAGTGGGTATAC	CEL-15_28995144	15	18.103	28.8951	9.38515	7.22306	55	6.97044	41	7.54364	7.32566	7.48696	6.88917	6.7684	6.78269	7.11614	6.83303	13	11	14	11	14	8	14	11	LHLL	cis
3850341	scl015586.4_7-S	15586	Hyal1	hyaluronoglucosaminidase 1	107.438	9	3' UTR		TTCACTTACCTCACACAAGCTACCCAGCCACTGAGGGTTGCCCAGCAAGA	gnf09.106.408	9	68.98	109.546	6.10665	6.81172	58	7.00337	38	6.75806	6.78151	6.59834	6.62233	7.54051	8.23509	6.44714	6.47555	15	9	15	10	13	9	15	10	LLHL	cis
2570056	scl016145.5_111-S	16145	Igtp	interferon gamma induced GTPase	58.0235	11	3' UTR		AGGCTGCCTCAGGGTCTTTTTGCTTAGAGCCCTAGCTAGTCACTAGAAAG	rs6371333	11	34.373	57.9486	12.409	9.38541	40	10.0779	56	9.79009	9.82866	8.90007	9.02117	9.35073	11.9188	9.52809	9.54285	10	14	11	14	8	14	11	14	LLHL	cis
4060082	scl016415.2_159-S	16415	Itgb2l	integrin beta 2-like	96.5274	16	3' UTR		GGTGTTATAGTATTTCTTTCCACAATGGCCAACCTGCCAGGTCTTCTGTG	rs3696981	16	83.421	97.5004	10.6375	9.39053	43	8.12859	53	7.64539	7.01162	7.38617	6.8071	8.7994	7.41106	13.2925	11.3705	10	14	12	13	9	13	12	13	LLHH	cis
2260215	scl016857.8_15-S	16855	Lgals4	lectin, galactose binding, soluble 4	28.5496	7	exon 9		GCAGGGGGGCCTTACAGTCCGAAGAACCATCATAATCAAGGGATATGTAC	rs13477174	3	45.301	68.6606	6.70144	7.39864	66	7.44178	30	7.25281	7.26794	7.23084	7.21759	7.47026	7.8652	7.62707	7.47324	16	8	17	8	15	7	18	7	LLHL	trans
1240092	scl0170744.1_200-S	170744	Tlr8	toll-like receptor 8	162.587	X	exon 2		GTAAGAGCTCCATCCTCCAGTGGCCCAACAATCCCAAAGCAGAAAACTTG	CEL-14_116404928	14	70.623	123.244	7.8905	6.63294	32	6.76805	64	6.5487	6.52374	6.49849	6.46839	6.55169	6.56267	6.93289	7.4668	8	16	8	17	8	14	8	17	LLLH	trans
520315	scl0171212.11_63-S	171212	Galnt10	UDP-N-acetyl-alpha-D-galactosamine:polypeptide N-acetylgalactosaminyltransferase 10	57.6022	11	3' UTR		TGCGTGTTGCAGCCAAGGGGAGTTGAGTCCTCAGAGAGCAATGCGGCCTT	rs6371333	11	34.373	57.9486	9.20028	10.4744	40	10.7184	56	9.77801	9.55622	10.1669	10.4737	12.4794	12.2673	9.95672	10.5766	10	14	11	14	8	14	11	14	LHLH	cis
4480072	scl017345.1_50-S	NA	Mki67	antigen identified by monoclonal antibody Ki 67	135.539	7	putative intergenic		TGCTGAGGAACTACTTAGTCAAGGACAAGGAACCATACAAAACCTAGAGG	rs13481119	11	55.164	79.3634	6.71384	6.85739	51	6.90767	45	6.76992	6.77476	6.81526	6.77771	7.0389	7.26484	6.8511	6.78091	13	11	14	11	10	12	14	11	LLHL	trans
1410647	scl017444.6_18-S	17444	Grap2	GRB2-related adaptor protein 2	80.4752	15	exon 7	NES12084434|80.475163|	TGCGGCCTTGGAAGTGAGGTGAACGCCACGCTGATGCACCGGAGACACAC	rs6397687	13	87.702	120.51	6.09511	7.36593	48	7.08748	48	6.62585	6.61384	6.74159	6.70349	9.45191	8.87592	6.64608	6.53874	13	11	12	13	12	10	11	14	LLHL	trans
60563	scl017904.3_16-S	17904	Myl6	myosin, light polypeptide 6, alkali, smooth muscle and non-muscle	127.896	10	exon 3		CGTGTGTTTGACAAGGAAGGAAATGGCACCGTCATGGGTGCTGAAATCCG	rs6366991	9	68.12	107.874	6.20477	12.3073	62	12.2809	34	11.6593	11.9273	11.9417	11.8881	12.1618	11.8364	13.4485	13.3833	16	8	16	9	14	8	16	9	LHHH	trans
5220446	scl018440.12_6-S	18440	P2rxl1	purinergic receptor P2X-like 1, orphan receptor	17.4847	16	3' UTR		GCTTGGGAAAATGGAGGACAAAGCTTCAGCGGGACTAGAGGGGAGTTGGG	rs13475927	1	55.77	74.8354	6.42443	7.45045	44	7.40825	52	7.23888	7.23433	7.35498	7.33096	7.83817	7.60598	7.36853	7.50403	11	13	10	15	11	11	12	13	LLHL	trans
4540315	scl018479.15_43-S	18479	Pak1	p21 (CDKN1A)-activated kinase 1	97.7864	7	3' UTR		GCCTTCTATGAAATAAACACTTGTTTCAGGAACTCCGACCCCTCATGTCC	rs6227780	7	66.546	99.2995	15.812	7.75092	54	6.98443	42	7.69771	6.9389	7.6185	6.82917	6.6554	6.554	8.79705	7.63572	13	11	14	11	12	10	15	10	HHLH	cis
6200672	scl018726.6_5-S	18726	Pira3	paired-Ig-like receptor A3	3.49828	7	exon 6	NES16160163|3.498321|	TTCACCAGCTCACTGGACACAGAGCATATATCTTCTAGTAGACAGTACCG	rs3724197	7	0.286	15.5291	10.0878	7.51625	71	7.02842	25	6.94057	6.85365	6.92058	6.91378	7.06824	6.90401	9.11779	7.37452	19	5	18	7	16	6	18	7	LLLH	trans
3120142	scl018950.7_181-S	18950	Pnp	purine-nucleoside phosphorylase	49.8735	14	exon 7		TATGGAGAGCATTCCACTCCCGGATCGTGGCAGCTGACCTGCAATGGAGT	D14Mit63	14	23.948	54.3872	6.34948	12.2094	32	11.1181	64	11.8014	11.1842	12.1324	10.9222	13.3059	11.5182	11.9326	10.8675	9	15	9	16	6	16	8	17	LHHL	cis
2760465	scl019201.10_5-S	19201	Pstpip2	proline-serine-threonine phosphatase-interacting protein 2	78.0774	18	exon 11		GGCTCAGGAATGTGAACGAATCAACTTCTTCCGGAATGCACTGTGGTTGC	CEL-14_116404928	14	70.623	123.244	6.92736	6.84667	32	6.98103	64	6.60996	6.56801	6.65249	6.64856	6.55656	6.56501	7.56767	8.04482	8	16	8	17	8	14	8	17	LLLH	trans
104230450	scl019272.9_136-S	19272	Ptprk	protein tyrosine phosphatase, receptor type, K	28.2866	10	3' UTR		GATGTGTGGTCTCATTCATGTGCCCCACATAGCTGTAGTGTCACATCCTC	rs13480563	10	30.147	27.8246	8.40777	6.55174	48	6.75471	48	6.84334	7.24197	6.45729	6.73977	6.46244	6.48513	6.44491	6.50952	12	12	11	14	12	10	13	12	HHLL	cis
2940020	scl0193385.12_50-S	193385	6330500D04Rik	RIKEN cDNA 6330500D04 gene	24.7091	13	exon 14		GCAGTACAAAGAGTTCCAGGATCTGAACCAAGAAGTCACTCACTTGGATG	rs6384035	14	69.694	120.269	7.03367	6.92696	36	7.06396	60	7.07989	7.0597	6.7293	6.71796	6.64116	6.64558	7.25746	7.75388	9	15	9	16	9	13	9	16	LLLH	trans
6380735	scl019702.11_22-S	19702	Ren2	renin 2 tandem duplication of Ren1	135.187	1	exon 9		CACCCTCCCCGACATTTCCTTTGACCTGGGAGGCAGGGCCTACACACTCA	rs13476148	1	89.449	144.782	8.39517	6.90137	53	7.00225	43	6.81849	6.86573	6.82277	6.8588	7.05764	6.99695	6.88913	7.31153	12	12	13	12	14	8	14	11	LLLH	cis
4850170	scl020128.1_60-S	20128	Trim30	tripartite motif protein 30	104.283	7	3' UTR	mCV23588503|104.28315|mCV23588504|104.283165|	GGATATTAGATCCTGGAAGCTGCCGCCAAGAATATTCTAATGTGTTGTGG	rs13479447	7	69.433	105.637	8.42833	9.50116	58	7.25937	38	9.84685	6.99105	8.73886	6.97424	8.49169	6.88071	10.7335	8.25297	14	10	15	10	13	9	16	9	HLLH	cis
5890070	scl020655.4_35-S	20655	Sod1	superoxide dismutase 1, soluble	90.114	16	exon 5		CGGTGTGGCCAATGTGTCCATTGAAGATCGTGTGATCTCACTCTCAGGAG	rs4217722	16	72.904	90.4985	7.44547	12.7383	55	12.5674	41	12.6875	12.6169	13.547	13.7343	12.8544	12.8143	11.8809	11.0989	13	11	15	10	12	10	15	10	LLLH	cis
610600	scl020715.6_281-S	20715	Serpina3g	serine (or cysteine) peptidase inhibitor, clade A, member 3G	104.643	12	3' UTR		CTCAATGTCTCTTGTTGACCAACTACGTAGGACTGGTGGACACCTCTGCA	rs3724260	12	85.167	105.12	6.59641	10.3425	45	10.6398	51	13.2223	13.5152	10.9897	11.6216	9.01626	8.37276	8.51112	8.47982	10	14	12	13	11	11	12	13	LLHH	cis
3710576	scl0214552.1_161-S	NA	D030051D21	centrosomal protein 164	45.5181	9	3' UTR		TCGTTTCTTTGCTGTGGAATAAACCTCGAGCAGCCAGTTGGCTTTTTACC	gnf09.042.496	9	26.696	47.9613	6.12408	8.26755	38	8.11609	58	7.52702	7.44833	8.16358	8.06213	9.41703	8.50802	8.40569	8.33842	11	13	11	14	7	15	9	16	LLHL	cis
2260100	scl0214854.1_16-S	214854	0910001L17Rik	RIKEN 0910001L17Rik	36.2103	1	3' UTR	NES14283213|36.210287|NES14283216|36.21032|	CCCAGTTTTATAAACCTGTGGCCAGAGGAGGTCAGAGAACCTCCAACCAG	rs13475816	1	24.42	37.5025	6.97313	7.4633	45	6.98331	51	7.43192	6.96681	6.9989	6.64833	6.66301	6.56665	8.65136	7.7131	11	13	11	14	11	11	12	13	LLLH	cis
1690170	scl0216393.1_45-S	216393	D930020B18Rik	RIKEN cDNA D930020B18 gene	121.097	10	3' UTR		CCAAAGAAAGTGCACTCTGGGCGGCTTTGCCTGTGGTGCTCAATGGAACC	rs6237927	10	91.206	120.775	19.3728	6.76812	37	7.05865	59	6.93845	7.63458	6.71438	7.23869	6.72751	6.72732	6.67321	6.6439	10	14	9	16	9	13	9	16	HHLL	cis
5080717	scl0217333.1_84-S	217333	Trim47	tripartite motif protein 47	115.922	11	exon 6		CAGATTGGACCTCTCAAGAAATCGTGCATAACCGTGCTGAAGAGGAGGTG	rs4229284	12	10.89	25.6839	7.51188	7.49792	43	7.6263	53	8.62033	9.20205	7.58312	7.68754	6.88706	6.86788	6.84149	6.75967	11	13	11	14	11	11	10	15	HLLL	trans
3360056	scl0217837.1_325-S	217837	Itpk1	inositol 1,3,4-triphosphate 5/6 kinase	102.97	12	3' UTR	mCV25417700|102.969704|	AAAACAGGGGGTGGGAAGCGTGGCCGCCTCTTGCACTGCTTTGTCTCCGG	rs3724260	12	85.167	105.12	7.94134	10.9599	45	11.3208	51	12.0642	12.2923	10.6302	11.4138	9.57597	9.33775	11.6378	11.8594	10	14	12	13	11	11	12	13	LHLL	cis
1410524	scl021897.1_62-S	21897	Tlr1	toll-like receptor 1	65.2041	5	exon 3		CCATCCCTACCAATTACCACAAGCTCAAAACTCTCATGTCACGAAGGACC	gnf05.060.451	5	45.477	66.4346	9.72719	6.51865	44	6.27945	52	6.31212	6.21683	6.38767	6.25821	6.39176	6.21653	6.99064	6.41127	12	12	12	13	9	13	11	14	LLLH	cis
630025	scl0219131.1_319-S	219131	Phf11	PHD finger protein 11	58.231	14	3' UTR		CCCTGGGTTTATGCTCACTATCATACCAGATTGCCAATATTTAGCACACT	D11Mit99	11	81.257	99.4649	6.40473	6.94189	51	6.78285	45	6.78175	6.66994	6.52025	6.51161	6.63477	6.63237	7.80469	7.27606	14	10	14	11	10	12	13	12	LLLH	trans
520041	scl022146.5_240-S	22146	Tuba1c	tubulin, alpha 1C	98.866	15	exon 5		TGAGGAGGTTGGGGCAGATAGTGCTGAAGGAGACGATGAGGGTGAGGAAT	rs13482732	15	75.107	97.9588	7.59325	13.2793	54	13.257	42	13.0189	12.7355	12.6098	12.0808	14.4817	14.5518	13.3121	13.5058	14	10	15	10	11	11	14	11	HHLL	cis
4760059	scl022333.10_87-S	22333	Vdac1	voltage-dependent anion channel 1	52.2326	11	3' UTR		CCCTGACAACACTAGGGATCTCAACTGACTCCTCTTGTAGCCTCACCACT	gnf02.161.674	2	94.13	158.432	6.69127	13.3599	30	13.2302	66	13.5697	13.5814	13.9852	13.9726	13.1032	12.6227	12.5955	12.7762	9	15	8	17	6	16	7	18	LLHL	trans
6180129	scl0226245.6_144-S	226245	9930023K05Rik	RIKEN cDNA 9930023K05 gene	56.5397	19	3' UTR		CTCGATCTTCATGACTCTTGAGTTCTGAGCGGTTCGGGGAACAGAACCAC	rs13483686	19	75.096	56.1394	17.6698	6.55297	51	6.96841	45	6.45855	6.5178	6.46211	6.56122	6.40796	6.458	6.91076	8.07893	13	11	13	12	13	9	12	13	LLLH	cis
6980368	scl0226255.12_147-S	226255	Atrnl1	attractin like 1	58.1863	19	3' UTR	NES13493396|58.186344|mCV23460251|58.18635|	AATGAAAGAGTTGCGCAGTTTGTTTAATTGCCAACGAGGAAGGTAGACCA	rs6191324	19	82.035	59.3751	11.3023	6.71995	43	6.42961	53	6.67634	6.36094	6.57374	6.44162	6.44474	6.44455	7.2315	6.46695	11	13	11	14	11	11	10	15	LLLH	cis
2760019	scl0226695.2_15-S	226695	Ifi205	interferon activated gene 205	175.852	1	exon 6		GGAAGGAGATAAGCTCCACCTCTTCTGCTTTCACCTGAAAAGAGAAAGAG	rs8242852	1	117.749	172.887	16.4936	9.92744	68	9.09447	28	10.9114	8.4101	9.18559	8.844	9.22705	8.51661	10.4173	10.6224	16	8	18	7	16	6	18	7	HLLL	cis
5080671	scl0227624.3_83-S	227624	B230208H17Rik	RIKEN cDNA B230208H17 gene	25.4073	2	exon 12		GCCCAGATGCTGTCCTTCGTCATGGATGACCCAGACTTTGAAAGTGATGA	rs13481547	12	52.57	76.9625	6.30945	8.8994	49	8.80139	47	9.7754	9.83748	9.29801	8.26045	9.26667	9.13716	7.51607	7.89491	12	12	13	12	10	12	14	11	LHLL	trans
103840079	scl0229049.1_330-S	229049	1700003N22Rik	RIKEN cDNA 1700003N22 gene	8.44612	3	putative intergenic		GCCCGCCCGCTCCCTTACCAGTTTATAACTTCTATGAATATTCCCATTTA	rs4165602	16	21.826	27.3515	7.69747	7.11157	44	7.06745	52	6.93567	6.97242	6.98613	6.99698	7.65564	7.22395	6.99514	7.06903	12	12	12	13	9	13	11	14	LLHL	trans
5860594	scl0229905.15_25-S	229905	Ccbl2	cysteine conjugate-beta lyase 2	142.682	3	3' UTR		CCGTGTTGTACTTTCTCATGAGTGGAAACGGAAATCGCCGTTACTGCACC	rs13477466	3	86.325	144.418	14.1235	6.80034	38	6.45287	58	7.09798	6.50494	7.14746	6.51352	6.34989	6.36126	6.61751	6.41592	9	15	10	15	10	12	9	16	HHLL	cis
2100520	scl0230848.1_316-S	NA	BC059177	zinc finger and BTB domain containing 40	136.252	4	3' UTR	NES09149412|136.251888|	CCCCGTGAGATGTGAAAACTGATTGCAAACTAGAGCTGCTCGACATGCAC	rs4224864	4	81.806	137.48	6.13794	7.19148	31	6.6923	65	7.46446	6.81388	7.57065	6.8587	6.69771	6.44888	7.03797	6.61173	8	16	7	18	7	15	9	16	HHLL	cis
2810609	scl0233328.1_0-S	233328	Lrrk1	leucine-rich repeat kinase 1	66.1382	7	3' UTR		CAAGAGTCATGGCCGGAAAGCCCAGTGCAAGGGTCCCTGGTCTCCCTTTA	gnf09.042.496	9	26.696	47.9613	6.10073	9.13882	38	9.09259	58	9.65638	9.73635	9.41317	9.24738	7.63259	8.19365	9.34242	9.27686	11	13	11	14	7	15	9	16	LLHL	trans
4670440	scl0241638.1_112-S	241638	Prosapip1	ProSAPiP1 protein	130.324	2	3' UTR		GACCTTGATTGGCGGCTACTCTGGCAACCACTGCCCATTCTTCTAATCCC	gnf09.106.408	9	68.98	109.546	6.44567	7.18063	58	7.35412	38	7.17026	7.20237	7.14472	7.17856	7.59091	8.1945	6.87132	6.90993	15	9	15	10	13	9	15	10	LLHL	trans
5570377	scl0242705.6_30-S	242705	E2f2	E2F transcription factor 2	135.459	4	exon 7		ATTCCTGACTGCGCTCAGCCGGGCTGCAGCACTGACTCTGGGATCGCAGA	gnf13.021.096	13	5.276	23.8722	6.93452	7.63571	51	7.74172	45	7.03999	7.05524	7.22453	7.16239	9.03464	9.73377	7.35129	7.2903	13	11	13	12	12	10	13	12	LLHL	trans
940139	scl0244183.1_172-S	244183	A530023O14Rik	RIKEN cDNA A530023O14 gene	104.229	7	3' UTR	NES11620356|104.229375|	GAGAGCACTTACAGGGCAGCAAGTAGAATCCAGATGTGGCATCACACCCT	rs13479447	7	69.433	105.637	33.1134	7.69117	58	6.71559	38	6.97733	6.34557	6.56722	6.36789	6.62403	6.46218	10.2365	7.76645	14	10	15	10	13	9	16	9	LLLH	cis
50300	scl0244183.3_17-S	244183	A530023O14Rik	RIKEN cDNA A530023O14 gene	104.232	7	5' UTR		GCCCCAAATGATCCCGAAAAAAACATACCAACCTCCAGATCTGAACAGCA	rs13479447	7	69.433	105.637	23.955	7.29309	58	6.65807	38	6.81269	6.44641	6.48459	6.48489	6.50927	6.38682	9.10826	7.35694	14	10	15	10	13	9	16	9	LLLH	cis
70253	scl0246707.2_7-S	246707	Emilin2	elastin microfibril interfacer 2	71.1574	17	3' UTR		CACTGGACAACCAGAAGACTCGTTATGTCCCCTTGGTTGGAAGCTGGCTT	rs6155172	17	48.751	71.5572	7.46872	9.62421	40	9.62361	56	7.73536	8.30713	9.11817	8.85462	10.8315	10.58	10.6404	10.9712	10	14	9	16	11	11	10	15	HLLH	cis
5360070	scl0258348.1_155-S	258348	Olfr1133	olfactory receptor 1133	87.4462	2	exon 1	NES09111780|87.446216|	GCAGGCACAAAGCATTTTCCACCTGTGCTTCCCACCTCATGGCTGTGGCC	CEL-13_17259068	13	2.079	17.6724	7.6999	6.8892	61	6.96369	35	6.85784	6.8002	6.83696	6.87594	6.94618	7.23327	6.92651	6.92718	16	8	16	9	13	9	16	9	LLHL	trans
6590025	scl0258462.1_309-S	258462	Olfr1392	olfactory receptor 1392	49.1618	11	exon 2		CTGATCTATACCCTGAGAAACAAAGATATGAAGGGGGCTCTGTGGAAGGT	rs6191597	3	42.602	62.6718	9.27443	6.9839	60	7.04781	36	6.87783	6.85658	6.93144	6.96236	7.09037	7.44254	7.03935	6.98311	15	9	15	10	14	8	16	9	LLHL	trans
840242	scl026557.1_7-S	26557	Homer2	homer homolog 2 (Drosophila)	81.4834	7	3' UTR		GGCCCTCGGGTGCCTTCTGCTGCGTGGCATTCAGTGTATGTGACTCTCCA	rs3684222	7	55.97	82.3563	6.5528	7.05383	73	6.60122	23	7.20914	6.54802	7.50088	6.60601	6.69702	6.58693	6.73658	6.6647	18	6	20	5	16	6	19	6	HHLL	cis
3130014	scl026889.3_52-S	26889	Cln8	ceroid-lipofuscinosis, neuronal 8	14.8972	8	3' UTR		GGTGTGGGTGTGCCTTATTTGGAAGTCGTGTTCTTTTTCATTGCAACAAA	rs13479619	8	9.152	15.2793	6.71089	9.63034	52	9.91109	44	8.54361	8.54496	9.53444	9.69931	11.5418	12.3319	9.21038	9.12082	13	11	15	10	11	11	13	12	LLHL	cis
6860093	scl0269633.1_325-S	269633	Wdr86	WD repeat domain 86	24.2224	5	3' UTR		GACTGTCATACTGGCAAATTATGAGCCGCGGGGAGCCTCCTGAAGAACTC	rs13478142	5	17.77	23.158	13.1982	7.083	48	6.69394	48	7.87796	6.86615	6.97733	6.60884	6.70381	6.68843	6.67505	6.63798	13	11	12	13	11	11	12	13	HLLL	cis
430402	scl0270163.13_79-S	270163	Myo9a	myosin IXa	59.7242	9	putative intergenic		CTCCCTACAGATAAGAGGCCATTAGACAGGTGGTGAGAGCCATTCACCCC	rs3696248	2	107.65	164.049	7.63437	7.36586	43	7.46355	53	7.22678	7.20642	7.39304	7.34288	7.46244	7.92607	7.41137	7.37514	12	12	11	14	9	13	11	14	LLHL	trans
5860121	scl0270192.9_201-S	270192	Rab6b	RAB6B, member RAS oncogene family	103.043	9	3' UTR		AGCAACGAAGGCCAGCCTGCCATTGTGATGTGTTGACTTCTCACCTCACC	rs6397584	17	13.726	27.1791	6.44827	6.76916	43	6.52484	53	7.43623	6.65099	6.7258	6.52107	6.46208	6.39817	6.51317	6.50199	10	14	11	14	11	11	11	14	HLLL	trans
5360487	scl027049.22_14-S	27049	Etv3	ets variant gene 3	87.625	3	3' UTR		CAGAACTTGGGCTCGCTCAGGAAGTGGACCAGGAAATGTAGTGATCACTG	rs13477250	3	50.593	88.5921	6.92468	7.73805	67	7.40326	29	8.529	7.51185	7.54084	7.37393	7.25336	6.9866	7.66806	7.61448	16	8	16	9	17	5	18	7	HLLL	cis
2260722	scl0271639.32_7-S	271639	Sacy	soluble adenylyl cyclase	167.412	1	exon 34		CTCAGCCTCCGAGTTAACAGGAGATCAATGGCTTCAGACAGTCTTGAGTC	D1Mit200	1	93.756	152.08	15.16	6.60424	54	6.73416	42	6.56989	6.52071	6.54841	6.55225	6.55497	6.63278	6.7388	7.22265	12	12	14	11	14	8	14	11	LLLH	trans
630082	scl027223.2_10-S	27223	Trp53bp1	transformation related protein 53 binding protein 1	120.891	2	exon 26		CCAACTTCAAAACTATCGTAATTATCTGCTGCCTGCTGGGTATAGCCTTG	rs13476740	2	79.601	121.278	12.0565	7.81374	37	7.52804	59	8.16672	8.25616	7.6745	7.76976	8.12801	6.84061	7.33467	7.23221	10	14	9	16	8	14	10	15	LLHL	cis
104200044	scl027877.2_206-S	27877	D1Ertd471e	DNA segment, Chr 1, ERATO Doi 471, expressed	168.153	1	putative intergenic	NES13036131|168.153335|	GAGTCGGGTGCAAAGATGCCTACTTCATGAGAATCACCTGCCCAGTTGTT	rs13476219	1	103.131	168.085	11.9965	6.82293	47	6.94634	49	6.84617	7.28941	6.79861	6.87136	6.87845	6.81704	6.77625	6.73508	10	14	12	13	12	10	13	12	HLLL	cis
5290706	scl028019.8_226-S	28019	Ing4	inhibitor of growth family, member 4	125.014	6	3' UTR	mCV22302240|125.014504|	GGGCAGTGGCCTAGTTAAGTGGTTACTCCAACCTCTATGGCCCGGGGATT	rs3672782	7	61.294	87.8821	9.53459	10.0547	62	9.5508	34	10.3281	10.0909	9.89381	9.7005	9.62534	8.36754	10.3025	10.1246	15	9	17	8	13	9	17	8	LLHL	trans
6550053	scl0319179.1_306-S	319179	Hist1h2be	histone cluster 1, H2be	23.5912	13	3' UTR		GACTGTCTGCTGTGCACTGGCATGTGTACCTCCAAGCCTGCTGCTGTACT	rs3668691	2	124.571	172.381	6.69621	7.42734	43	7.27039	53	6.86273	6.98579	6.89068	6.99852	6.97553	7.01162	8.77337	8.10751	10	14	12	13	9	13	12	13	LLLH	trans
100730441	scl0319401.1_141-S	319401	D330026I07Rik	RIKEN cDNA D330026I07 gene	38.5426	16	intron 7		GTTGGTGAACAAAGGCCGTATGGCTACACTCACATGTAGATCCGGAACAC	rs4176333	16	33.487	39.4127	6.97201	7.19025	57	6.80796	39	7.31119	6.93315	6.97434	6.82134	6.62498	6.53046	7.73743	6.95941	15	9	15	10	12	10	15	10	LLLH	cis
6350102	scl0319598.4_95-S	432572	Specc1	sperm antigen with calponin homology and coiled-coil domains 1	61.9351	11	exon 3		GCAGCTGACCTGTAGCCTACGGAAGGTTGAGGAAGAAAACCAAGGCGCTA	rs3669104	5	71.619	108.217	8.09178	7.18591	49	7.24587	47	6.63073	6.67234	6.79383	6.70183	8.72201	9.44752	6.64333	6.58161	13	11	12	13	12	10	12	13	LLHL	trans
100520541	scl0320028.1_99-S	320028	C130020P16Rik	RIKEN cDNA C130020P16 gene	57.6721	16	5' UTR		GGACTCGCTGGAATCTGGAATGTCTACAATCTGGAAGCTCTGTGTACTCC	CEL-8_26907016	8	20.063	29.5357	6.0446	6.57648	63	6.56092	33	6.53327	6.49893	6.55003	6.63108	6.64627	6.52544	6.58674	6.5852	16	8	17	8	14	8	16	9	HLHL	trans
104760671	scl0320035.1_21-S	320035	9930038K12Rik	RIKEN cDNA 9930038K12 gene	52.1582	6	putative intergenic		CCTCCAACTCTTCTCTGCCATTTTCTGCATCCGGGTACTGGGCTTATTTC	rs13478442	5	70.741	106.581	6.6279	6.71455	53	6.76608	43	7.01337	7.32532	6.70478	6.66799	6.55127	6.59023	6.56577	6.53001	14	10	13	12	13	9	13	12	HLLL	trans
3450110	scl0320139.8_83-S	320139	Ptpn7	protein tyrosine phosphatase, non-receptor type 7	136.961	1	3' UTR	NES12974988|136.961462|NES12974987|136.961436|	ATAATGTGAGGCTACAACTGAGGTTAACATTTTTAATGCTCGACCTGAGC	rs6241653	1	86.55	134.924	6.33501	7.58173	50	6.58833	46	7.80629	6.57522	7.86339	6.57892	6.85938	6.55745	7.83463	6.6402	11	13	12	13	13	9	14	11	HHLH	cis
103390136	scl0320160.2_30-S	NA	D130048C09Rik		37.2467	1	5' UTR		GGGAGACACTATTCACTCCTTGCAGGTCTGCTTCACTATGCTTGTCTCTC	rs4197634	16	50.863	66.791	10.599	6.92608	55	7.13744	41	6.93263	6.94505	6.80777	6.82142	6.78585	6.77622	7.15758	7.93924	15	9	14	11	12	10	14	11	LLLH	trans
102100056	scl0320188.1_7-S	NA	E030045D18Rik		119.233	4	putative intergenic	mCV24641901|119.23284|	TTTTGATCTCTGAGGTTGTTTGTCCCAGTCAGTGGAAATGGTGTCAGGCA	rs6334210	7	114.908	136.87	6.71314	6.73503	38	6.66594	58	7.23986	6.96946	6.62013	6.54781	6.47645	6.48788	6.61449	6.64537	9	15	10	15	8	14	11	14	HLLL	trans
105690735	scl0320337.2_3-S	320337	A130024P18Rik	RIKEN cDNA A130024P18 gene	194.909	1	putative intergenic	NES10636046|194.909303|	GCTCTGTTGTTTGTAATACAGTGTGGGTAGTTGTAGGACTTTTTTGGCAT	rs13476313	1	143.957	195.862	13.3996	7.09293	56	6.73864	40	7.06301	6.78865	6.72154	6.66236	6.71551	6.59496	7.79418	6.90857	14	10	15	10	12	10	15	10	LLLH	cis
1090575	scl0320706.1_37-S	320706	9830001H06Rik	RIKEN cDNA 9830001H06 gene	156.708	2	putative intergenic		GGGCCGTTCAGCCTTACCATCGTCTCTGTATGGGTTGTGCATTTCCACTG	UT_2_158.095429	2	93.259	157.161	10.3918	8.88525	26	7.70822	70	9.59408	8.14763	9.17371	7.48645	8.63691	7.66277	7.81057	7.58896	8	16	7	18	5	17	6	19	HHHL	cis
3130746	scl0320832.1_104-S	320832	Sirpb1	signal-regulatory protein beta 1	16.0243	3	exon 4		GAGCATGATGGACAAGCAGAAGTCATTGAAACCCATACTGTGGTGGTCAC	rs3668064	3	2.437	9.25289	7.48506	8.21023	47	7.71774	49	6.96901	6.77688	6.86903	6.62781	7.37018	6.97902	11.6045	10.2742	12	12	13	12	10	12	12	13	LLLH	cis
104070372	scl0320937.2_184-S	320937	E430014L09Rik	RIKEN cDNA E430014L09 gene	49.4246	7	putative intergenic	NES11790488|49.424574|	GCTCATTAAAACTTCCTCAGAGCACTAACAACAACCCCTCTTCCTGACAG	rs13478368	5	56.197	86.1481	7.00306	6.66931	56	6.62364	40	6.86013	6.6479	6.55959	6.63975	6.56288	6.62365	6.65217	6.58989	16	8	14	11	12	10	14	11	HLLL	trans
102370021	scl0328425.1_11-S	328425	Dleu2	deleted in lymphocytic leukemia, 2	60.5578	14	5' UTR		GGGCAGAAACCTACGTGTTCCTCTTCCAGAGAGCTGGTGAAGCCAAAGGC	rs13481180	11	80.684	98.5797	6.08743	8.3781	47	8.47388	49	7.49529	7.52794	7.69534	7.55223	8.87547	8.50803	9.70109	10.0909	13	11	13	12	9	13	12	13	HLLH	trans
102450494	scl0328429.2_283-S	328429	C230072K23	hypothetical protein C230072K23	62.7874	14	putative intergenic		CCTGAGATGAGCTCTCTTCCTTTGTGAAAGTTGCTGTCTCCGTGACACAG	mCV25372020	14	28.616	62.516	6.2843	6.36878	40	6.46514	56	6.47226	6.83737	6.35815	6.42074	6.25619	6.31717	6.3567	6.3221	11	13	11	14	8	14	10	15	HLLL	cis
2190315	scl0328830.2_70-S	328830	A530064D06Rik	RIKEN cDNA A530064D06 gene	47.6296	17	exon 2		GTTGCAAATAACACGTCAGTTTATCTCAGAAATATCCACCTGGTGGTGTC	rs6384035	14	69.694	120.269	7.8999	6.64425	36	6.81945	60	6.44535	6.41113	6.44681	6.505	6.41704	6.43205	7.26779	7.83146	9	15	9	16	9	13	9	16	LLLH	trans
1090725	scl0328977.8_50-S	328977	Zfp532	zinc finger protein 532	65.814	18	3' UTR		TAGAGTCGTCTCAGCACCCTCTCAAGGTCACCTGACTGGAGCACTGCCGA	rs3704084	18	63.3	66.6829	8.43829	7.0474	39	7.25211	57	8.00223	8.58042	6.79967	7.08609	6.71188	6.68957	6.64228	6.6659	10	14	10	15	9	13	10	15	HHLL	cis
670609	scl0330305.3_115-S	330305	EG330305	predicted gene, EG330305	48.5199	6	exon 3		GGACCTGGCAGTCAGTGTGTCTTTTAGAAGGAGTCAGACATCCTTGCTCA	rs13478743	6	42.644	48.3349	10.3512	7.58651	50	7.29809	46	9.03121	8.08998	7.33094	7.03145	7.11545	7.08922	6.94334	6.9469	12	12	13	12	12	10	13	12	HLLL	cis
620767	scl0330323.11_110-S	330323	C330043M08Rik	RIKEN cDNA C330043M08 gene	55.2079	6	3' UTR		TGAGAGGCCCAGTGTGTCCCCTCATTCCCCTCCATATGCATTGGTATAGA	rs3686975	7	73.527	109.771	6.50204	6.90917	54	6.97175	42	6.86662	6.82923	6.89795	6.85043	6.97781	7.25206	6.90161	6.98168	13	11	14	11	12	10	15	10	LLHL	trans
105570253	scl0330631.1_241-S	NA	9530064J02		112.146	7	putative intergenic		CTCCCCATCTCTCAGCAAGGCATGTCTCTGACCCTAGAGAATTCATTTAC	rs3726501	7	75.067	111.62	11.4405	7.22085	57	7.71521	35	7.40956	8.06119	7.16919	7.56529	6.9815	7.10249	7.30382	8.06381	14	9	15	9	13	8	15	9	HLLH	cis
5420037	scl0353371.2_330-S	353371	Oxct2b	3-oxoacid CoA transferase 2B	122.62	4	3' UTR		CCTCCGCCTTCCTTCTGCTAGATGGTGTCTAGTGAGAGCCATGTGACCTT	rs6376291	2	92.055	153.833	6.91518	7.07734	27	7.22382	69	6.9322	6.94023	6.90893	6.97637	7.50374	7.98176	7.14007	7.00587	8	16	8	17	5	17	6	19	LLHL	trans
5550332	scl0380912.5_121-S	380912	Zfp395	zinc finger protein 395	64.3507	14	3' UTR		TTGACCAAGGGTATTCTGCAGCGAACCGGAGACCAAAGAGTTACCCCTAC	rs13482230	14	30.347	65.7489	8.90821	7.04002	44	7.35738	52	7.2719	8.13688	7.10497	7.41758	6.87555	6.97287	6.85077	6.9904	12	12	12	13	9	13	11	14	HLLL	cis
101580301	scl0380921.1_1-S	380921	Dgkh	diacylglycerol kinase, eta	77.3323	14	intron 18	NES15578295|77.332262|NES15578296|77.332299|	GCACAACGGACTGCGAGGGATGAGGTGTACGCAGCTCATAAACGTGGAAG	rs3704486	4	68.657	125.091	7.29231	6.94014	19	6.69656	77	6.66852	6.74346	6.55641	6.55093	6.58683	6.55006	7.90058	6.91986	4	20	6	19	4	18	5	20	LLLH	trans
2350333	scl0381438.1_0-S	381438	EG381438	predicted gene, EG381438	37.9061	3	3' UTR		CCCCTAAATGCCACGTTGTTTCACCTATATTTAATTAGCTTCCTAATTGC	petM-05810-1	X	25.583	65.9233	6.37502	6.48203	75	6.57285	21	6.48721	6.89696	6.427	6.52282	6.53094	6.52501	6.49103	6.3843	19	5	20	5	17	5	19	6	HLLL	trans
1190575	scl0381560.1_274-S	381560	Xkr8	X Kell blood group precursor related family member 8 homolog	131.997	4	3' UTR		GCTCAGCACAGACTGACTCCTCCTTGGTAACGTTCAGCACACTCGACAGC	rs13477991	4	80.065	133.152	6.81474	7.48081	31	6.87851	65	7.82737	7.10073	7.62088	7.02587	6.50223	6.33718	7.84786	6.99334	7	17	8	17	7	15	9	16	HHLH	cis
1770100	scl0381974.1_329-S	381974	Mrgprg	MAS-related GPR, member G	143.574	7	exon 2		AGAGTCCCAGTCAGGTCTTGGGGGGCTATCCTTGCCCATGCACCAAGTGT	rs13482732	15	75.107	97.9588	6.56127	7.51134	54	7.66243	42	7.36849	7.32898	7.41157	7.44301	7.91234	8.33149	7.44601	7.49597	14	10	15	10	11	11	14	11	LLHL	trans
70278	scl0382522.1_2-S	382522	Hist3h2bb	histone cluster 3, H2bb	58.7706	11	exon 1		GCCTGATCCATCCAAATCAGCTCCAGCCCCCAAGAAAGGCTCCAAAAAGG	gnf09.106.408	9	68.98	109.546	7.37424	6.80782	58	7.0796	38	6.50773	6.63406	6.691	6.6804	7.52034	8.54763	6.60721	6.55855	15	9	15	10	13	9	15	10	LLHL	trans
1660504	scl0386606.2_29-S	229687	Bclp2	chitinase like protein 2	106.146	3	exon 10		TCTGCAACCAGGGCCAATTCCCTCTGACATCTACCCTGAAGAATGCCCTC	rs6259798	3	59.655	107.599	9.49133	7.92121	55	8.77601	41	7.38415	8.46767	6.67828	6.98303	6.7589	7.6344	10.5487	12.18	13	11	13	12	14	8	15	10	HLLH	cis
2100040	scl0394432.1_17-S	394432	Ugt1a7c	UDP glucuronosyltransferase 1 family, polypeptide A7C	89.9269	1	intron 2	NES12950301|89.926916|	GACTTTCAAGGAAAGAACTCGGAACCTTTTGGCCTACATGGGGGAGCGTG	rs13475988	1	71.13	95.448	6.22843	7.21359	57	6.85317	39	6.91332	6.76411	6.9013	6.76941	6.67328	6.65434	8.18857	7.25333	14	10	14	11	13	9	16	9	LLLH	cis
3190286	scl0399510.1_27-S	399510	Map4k5	mitogen-activated protein kinase kinase kinase kinase 5	70.7229	12	3' UTR	mCV24217787|70.72291|	GCCAAGGGAGAAAGTAATTACACGTGTAATCTTGGGGTTTTCACATACAT	rs6287262	12	39.604	61.0852	8.23222	7.00868	38	6.70015	58	6.80254	6.61433	6.76276	6.6173	8.17937	6.99395	6.67826	6.56017	9	15	11	14	7	15	11	14	LLHL	cis
6760021	scl0402747.1_104-S	402747	D630004N19Rik	RIKEN cDNA D630004N19 gene	100.42	7	putative intergenic		GTCTGGTCTCCTTGATCTTTGTCTCAGCTCTAGTTCTGTAAAGTGGCTTG	rs6227780	7	66.546	99.2995	12.0856	7.03685	54	8.10981	42	7.37139	8.37105	7.10617	8.27193	6.6824	8.34633	6.96576	7.40759	13	11	14	11	12	10	15	10	LHHL	cis
6510594	scl050775.1_57-S	50775	Krtap5-4	keratin associated protein 5-4	141.966	7	putative intergenic	NES14111629|141.968255|NES14111617|141.97013|NES14111584|141.9722|NES14111576|141.971322|NES14111540|141.976383|NES14111477|141.97909|NES14111517|141.97732|NES14111645|141.967609|NES14111562|141.975202|NES14111434|141.984735|NES14111579|141.971887|NES14111631|141.96827|NES14111567|141.97556|NES14111541|141.976418|NES14111586|141.972313|NES14111560|141.974422|NES14111622|141.970717|NES14111566|141…	TGCAAGGGAGGCTGTGGTTCCTGTGGGGGCTGCAAAGGAGGCTGTGGCTC	rs3664950	11	19.298	36.0164	6.7096	7.10909	41	7.05248	55	6.98132	6.96843	7.01094	7.01196	7.46498	7.18473	7.03045	7.05749	10	14	10	15	9	13	12	13	LLHL	trans
4230132	scl050918.1_76-S	50918	Myadm	myeloid-associated differentiation marker	0.159288	7	putative intergenic		GTCCTTAGACATCTTTTCTTGGGCTACAGGGTAGGTTTGGGAGTAACAGG	rs13475927	1	55.77	74.8354	6.00974	9.63625	44	9.49478	52	9.32453	9.34091	8.01721	8.13479	8.97167	8.48925	11.8804	12.0687	11	13	10	15	11	11	12	13	LLHL	trans
670075	scl052187.5_16-S	52187	Rragd	Ras-related GTP binding D	33.3416	4	exon 7	NES09480436|33.34163|	TTTAAAAGAGGTCACAAAGTTCTTGGCGCTCGTTTGCTTCGTCAGAGAGG	rs3698182	8	48.904	86.4781	16.2431	7.11004	50	6.99333	46	6.53537	6.57647	6.41109	6.46593	8.42666	7.16527	7.34115	7.64682	13	11	14	11	11	11	12	13	LLHL	trans
3940035	scl052609.1_148-S	52609	Cbx7	chromobox homolog 7	79.7433	15	3' UTR		GCGCAAGACCGCTTCCTTTGCACACAGAATGAGCTACGAGCTTTGTTCAG	rs6276391	15	53.905	81.6539	8.57849	9.02901	32	8.66492	64	9.52804	9.29626	8.38193	8.37086	9.76065	8.5327	8.71892	8.41212	7	17	9	16	7	15	9	16	LLHL	cis
840079	scl053614.23_117-S	53614	Reck	reversion-inducing-cysteine-rich protein with kazal motifs	43.9653	4	3' UTR	mCV22923383|43.965384|	CTGCTTTTTGTAATGTGCACAGTGTGGATAAGTGTGTGTCCGACTTTCCT	D4Mit286	4	24.892	43.218	28.0467	7.55338	81	6.73869	15	7.25955	6.86534	6.85841	6.55679	6.67614	6.61181	9.29412	6.95247	21	3	21	4	18	4	21	4	LLLH	cis
1780519	scl053978.5_144-S	53978	Edg4	endothelial differentiation, lysophosphatidic acid G-protein-coupled receptor 4	72.7598	8	3' UTR		CCCTCCAGGCTGGATATGGTCATTGCCATGTTGAATCAAGAACTGCGTTC	rs13479838	8	41.794	77.7893	7.04647	7.19035	50	6.82979	46	7.51899	6.9306	7.21015	6.80899	6.77002	6.73289	7.19653	6.84407	13	11	14	11	11	11	12	13	HHLH	cis
6110440	scl054396.1_71-S	54396	Iigp2	interferon inducible GTPase 2	58.0387	11	3' UTR		TAAAAGCTCGCCTGAGGTTGTATGTGTTGGTCACAGGGTATCTCACCTGG	rs6371333	11	34.373	57.9486	22.2689	8.80971	40	9.59228	56	9.35246	9.21317	7.96657	7.88164	8.18261	11.7751	9.61551	9.49918	10	14	11	14	8	14	11	14	LLHL	cis
4590079	scl054673.4_1-S	54673	Sh3glb1	SH3-domain GRB2-like B1 (endophilin)	144.635	3	exon 6		AACTCAAAGTGAATTTGATCGTCAGGCAGAGATTACCCGACTCCTGCTTG	rs13476352	2	8.509	13.3541	6.15301	9.31826	48	9.59548	48	8.4418	8.46958	8.71137	9.0014	10.48	11.0989	9.95711	9.70873	13	11	13	12	10	12	12	13	LHHL	trans
5690338	scl056480.1_127-S	56480	Tbk1	TANK-binding kinase 1	120.95	10	3' UTR		CGGTTCCCTGACAAGGATAAAGTGGCATTATCTCATTTGACCGGGTGCCC	rs6237927	10	91.206	120.775	21.5162	10.9996	37	10.9483	59	10.947	11.1991	10.449	10.6235	11.3997	10.435	11.2087	11.4705	10	14	9	16	9	13	9	16	LLHL	cis
4920176	scl056708.1_17-S	56708	Clcf1	cardiotrophin-like cytokine factor 1	4.22223	19	exon 4		TTACTTGCGTGGCCTCAACCGTCAGGCTGCCACAGCTGAACTCCGACGTA	rs6399765	1	105.213	169.099	6.61859	7.0176	51	6.96149	45	7.0546	6.9917	6.89348	6.94446	7.204	6.9589	6.93068	6.9465	11	13	13	12	13	9	14	11	LLHL	trans
6550685	scl058239.1_71-S	58239	Dexi	dexamethasone-induced transcript	10.4439	16	3' UTR		CTCTCCAGGTTGACAGAACTGAGATACTGCACTGGGAAGGCCATGCTTCC	rs4161857	16	5.129	11.875	23.8867	8.17849	41	8.69077	55	9.05302	9.19922	8.47303	8.49236	7.57044	7.68654	7.6783	9.15105	10	14	10	15	11	11	10	15	LLLH	cis
3290347	scl058802.1_145-S	58802	Kcnmb4	potassium large conductance calcium-activated channel, subfamily M, beta member 4	115.822	10	3' UTR		CGTCGGCAGCAGAAACAGGCACAGTTGGAAGACTGGGGGGACTTAACTGC	rs3677985	14	54.199	103.092	6.04708	7.26461	45	7.17569	51	7.02171	7.07057	7.19376	7.12576	7.79271	7.36101	7.12681	7.15333	12	12	12	13	10	12	11	14	LLHL	trans
6840180	scl059038.1_0-S	59038	Pxmp4	peroxisomal membrane protein 4	154.279	2	3' UTR		ACCCAGGCTCCCATTTGCTGAAGTAAAAGTACTGAGTTTTCCACTTACCA	rs6376291	2	92.055	153.833	6.13971	8.29742	27	8.54679	69	7.90497	7.91184	8.10782	8.24103	8.86934	9.50004	8.5969	8.50214	8	16	8	17	5	17	6	19	LLHL	cis
6650292	scl064095.2_10-S	64095	Gpr35	G protein-coupled receptor 35	94.8154	1	3' UTR		CCCCTCCACCCTCTGTTCTGCAGTATTATCTAAACCTTCACCTTGGAAGG	rs6374301	3	22.969	42.2007	6.36782	7.05485	34	7.02402	62	6.61365	6.62006	6.63189	6.57246	6.59688	6.67047	8.48708	8.09957	8	16	9	16	9	13	8	17	LLLH	trans
4050563	scl066264.3_24-S	66264	Ccdc28b	coiled coil domain containing 28B	129.123	4	exon 4		GGCTTGCCTGAGGAGCAGAAGAAGACAATGGCTGACCGCAACCTGGACCA	rs3661158	4	76.46	129.433	7.14775	9.47981	34	9.42133	62	10.0182	9.43364	9.51528	9.37315	8.65092	8.84269	9.70257	9.96351	8	16	9	16	8	14	9	16	HLLL	cis
4590047	scl066817.1_216-S	66817	Tmem170	transmembrane protein 170	114.752	8	3' UTR		GGGTACAGAGCCTAAGCACCTGTCATCAATCCAGTGGTTTTGTATAAACT	rs3674193	2	137.091	178.647	6.15211	7.70165	46	7.75438	50	7.15016	7.19874	7.46384	7.54461	7.97863	8.29013	8.17474	8.04783	11	13	12	13	10	12	13	12	LLHL	trans
100730408	scl066961.2_240-S	66961	2310043N10Rik	RIKEN cDNA 2310043N10 gene	5.84239	19	putative intergenic		GTGTGGAATGGGGAAATGTGAAGAAAGCTGTAACTGCAGGTTGGTCGCAC	rs13483510	19	1.767	6.37255	10.6271	10.9256	72	9.91292	24	10.7492	10.2553	9.12745	8.65439	11.6997	9.02454	12.2389	11.7174	18	6	19	6	16	6	19	6	LLHL	cis
4060176	scl067072.6_68-S	226356	Gm101	gene model 101, (NCBI)	29.078	19	exon 7		GCAGCCTGTGACAGTTCAGAATCATGTCCCCCATTCTGGTGTTGGATGCA	rs3663374	7	63.052	91.3288	10.7587	8.97246	56	8.7543	40	8.67777	8.53867	8.70086	8.74567	9.70655	8.88034	8.91595	8.88739	13	11	15	10	12	10	16	9	LLHL	trans
4010040	scl067304.1_137-S	67304	3110070M22Rik	RIKEN cDNA 3110070M22 gene	120.606	13	3' UTR		GAGGCTAACTTTAGTGAGGTAGTTGGGACGATCATAGATGGACTGGCCCA	rs6397687	13	87.702	120.51	6.35973	6.94271	48	6.66187	48	6.86712	6.68731	7.19209	6.66528	6.84458	6.67244	6.86702	6.63118	13	11	12	13	12	10	11	14	LHLL	cis
6840273	scl067501.12_306-S	67501	Ccdc50	coiled-coil domain containing 50	27.3622	16	3' UTR	NES14536888|27.362203|	GTATAGACTTTAATTGTCTGATACTTTCTCTCAGGTCCATGAGGCGTCAA	rs4165602	16	21.826	27.3515	10.2905	7.01734	44	6.60782	52	7.31219	6.65375	7.00793	6.50044	6.77562	6.63933	6.90372	6.6389	12	12	12	13	9	13	11	14	HHLL	cis
6400184	scl068552.1_11-S	68552	1110003E01Rik	RIKEN cDNA 1110003E01 gene	65.729	5	3' UTR		CCTCACAACCTCCAGCTGGCTTTATGGCTAGAATACGGAAAGCGAACTGG	gnf05.060.451	5	45.477	66.4346	6.73736	11.16	44	11.2542	52	11.5068	11.468	10.7135	10.3632	10.1237	10.4081	12.1168	12.684	12	12	12	13	9	13	11	14	LLHH	cis
100050079	scl068699.1_78-S	68699	1110033F14Rik	RIKEN cDNA 1110033F14 gene	22.911	17	intron 4		GTCCTCATGATTTATTCCTAGTTCTTTGTGAACCTACCTGAATGTGTCAC	rs3659741	17	12.854	24.5785	6.76797	6.83175	52	6.67161	44	7.33404	6.86447	6.79126	6.62992	6.57842	6.58769	6.67406	6.57537	12	12	13	12	13	9	14	11	HLLL	cis
101500195	scl069398.3_17-S	69398	1700021K14Rik	RIKEN cDNA 1700021K14 gene	107.855	9	putative intergenic	mCV23595260|107.855061|	CACAGTCAAGACTGGGACCTCAACAGTCACCGATCAGGTTCATGTACCAT	rs13481152	11	72.435	89.8937	6.78539	6.86139	52	7.00672	44	6.87344	6.93762	6.77493	6.76618	7.0587	7.42218	6.80188	6.84127	13	11	15	10	10	12	14	11	LLHL	trans
580706	scl069680.4_37-S	76612	Lrrc27	leucine rich repeat containing 27	139.094	7	exon 12	NES14111309|139.093981|	GGAGATGACCTTGAACAAAGACCATCCATTTCCATCTTTCACTGGAAACC	CEL-7_126570687	7	117.188	138.771	8.40946	6.70631	31	6.64154	65	6.57102	6.71949	6.51412	6.66055	6.49226	6.41863	7.14642	6.7626	7	17	9	16	6	16	9	16	LLLH	cis
102850070	scl069700.1_259-S	69700	Col22a1	collagen, type XXII, alpha 1	71.6275	15	putative intergenic		TCAGGGCCCTCTATGAACAAGCTGGTGCTGAAGAAGAGTTCCCAGGTGTG	rs6209325	2	91.482	147.747	7.99523	7.01775	30	6.74837	66	6.74205	6.70394	6.71216	6.75713	6.81722	6.68879	7.89334	6.83009	9	15	8	17	6	16	7	18	LLLH	trans
102370156	scl069936.1_70-S	241556	Tspan18	tetraspanin 18	93.1123	2	5' UTR		GGTGGCTTCATGGAAGGTTCCTGTTTGAGGAGTTCAGGTCTACTGTCTCC	rs6312617	2	65.608	93.4889	28.7274	6.49452	38	6.88154	58	6.45069	6.47121	6.50399	6.57365	6.65866	8.11407	6.38573	6.4315	10	14	11	14	8	14	9	16	LLHL	cis
101770121	scl070222.2_44-S	19266	Ptprd	protein tyrosine phosphatase, receptor type, D	75.4128	4	3' UTR	NES09605337|75.412777|	CAGCAGAGGTCAGAAGGCTACAGATCCATCCTATCCATCCGTTACATGGC	CEL-4_72665819	4	39.813	73.8628	6.04626	7.34393	71	7.42768	25	7.35711	7.25267	7.49956	7.54159	7.36103	7.32765	7.16231	7.60549	18	6	19	6	15	7	19	6	LLLH	cis
103140039	scl070306.1_136-S	NA	2510016L12Rik		49.7349	13	intron 25		CAGACAGATGAGCGTTCAACATTTTGCCGTTTGGGGAAACTGACCCTTAG	gnf09.106.408	9	68.98	109.546	6.07225	6.96118	58	7.07113	38	7.13757	7.1235	7.04921	6.99134	6.91577	7.40665	6.73612	6.80183	15	9	15	10	13	9	15	10	LLHL	trans
104210632	scl070784.6_329-S	70784	Rasl12	RAS-like, family 12	65.2106	9	3' UTR		CTGAACCCAGGACACAATTCCAGCTGCCCACCTGGAGAGGCATTTGAATA	rs3703045	9	42.942	70.1121	6.37377	7.3813	39	7.24518	57	8.31704	7.89261	7.24045	7.13705	6.99433	7.01307	6.90069	6.96187	10	14	11	14	9	13	9	16	HLLL	cis
130093	scl071091.1_198-S	71091	Cdkl1	cyclin-dependent kinase-like 1 (CDC2-related kinase)	70.6656	12	3' UTR		CCTGCCCACAGCTACAACATTAGATAACGTCAAAAAACCTGCGATTCAGG	rs4197634	16	50.863	66.791	7.05054	6.65189	55	6.74134	41	6.51126	6.51891	6.49575	6.49728	7.1274	7.38314	6.55115	6.58394	15	9	14	11	12	10	14	11	LLHL	trans
102690017	scl071478.1_6-S	29809	Rabgap1l	RAB GTPase activating protein 1-like	162.06	1	3' UTR		TGGAAATGGAGGGCCAATAGCTGTGGAGTAGATGGACTACTGCACTCTAG	D1Mit200	1	93.756	152.08	7.3596	7.99704	54	8.46696	42	7.84929	8.63915	7.98952	8.58599	8.29244	8.72218	7.8358	7.97447	12	12	14	11	14	8	14	11	HHLL	cis
106200068	scl071489.1_4-S	71489	8430403D17Rik	RIKEN cDNA 8430403D17 gene	85.5207	11	intron 25	mCV24667009|85.520685|NES08592097|85.520686|	CAGCTTGGGCTCATGAGCTCTACTCAGCTGACCTGTTGTAATCGTCTGGG	rs13481145	11	68.607	88.2519	17.0109	6.63452	60	6.79358	36	6.56952	6.61549	6.60788	6.59936	6.75466	6.7142	6.63366	7.23251	15	9	17	8	12	10	16	9	LLLH	cis
6110020	scl071994.3_187-S	71994	Cnn3	calponin 3, acidic	121.45	3	3' UTR		TTCGAAAGGCGTGCATGCAGAAATGGCCGAGGACATGCAGGTTTGGGTGG	rs3671119	3	70.296	126.406	8.32025	9.46813	43	8.6951	53	9.43481	7.65389	10.3023	9.58029	9.64092	9.53108	8.64237	8.08764	10	14	10	15	11	11	12	13	HLLL	cis
450114	scl072141.4_29-S	72141	Adpgk	ADP-dependent glucokinase	59.1112	9	exon 6		TGGTGGTCCTTTCTGGATTGCACATGATGGAGGGACAAAGCAAGGAGCTC	UT_17_75.437568	17	52.11	74.7686	6.58978	7.52853	40	7.61648	56	7.18449	7.15912	7.25356	7.2624	7.24683	7.11771	8.42993	8.78681	10	14	9	16	11	11	10	15	LLLH	trans
100510414	scl072670.1_26-S	NA	2810029C07Rik	2810029C07Rik	112.02	12	putative intergenic		GAGATGTAGACTCACCGTAAAGAGCTGGAAGCAGCAAGCATATCTGTGGC	rs13481618	12	79.706	102.93	6.37606	7.38036	55	7.34766	41	7.31767	7.40098	7.19321	7.23542	7.81708	7.45448	7.23087	7.31633	13	11	14	11	13	9	15	10	LLHL	cis
106770110	scl072877.1_170-S	72877	2900003A17Rik	RIKEN cDNA 2900003A17 gene	25.6512	12	putative intergenic	NES17534086|25.651185|	ACAGGCTCTGTAGAATGCCAGGGGCTCACTCTCCCATGCTGCCATTGCCA	rs4229284	12	10.89	25.6839	7.34663	7.24764	43	6.86187	53	7.25276	6.82227	7.10162	6.81257	7.05518	6.904	7.61435	6.91131	11	13	11	14	11	11	10	15	HLLH	cis
106200020	scl072970.1_11-S	NA	2900072M03Rik		86.0897	6	putative intergenic	mCV24619337|86.089665|	CATGTAGTACTCTGTGCTGTGACAATGCCACTCTTCCCCCAAGATCACAC	rs6268328	6	63.028	86.3792	8.50183	7.54736	52	7.10776	44	6.48804	6.46086	7.64094	7.07292	9.55117	8.87134	6.41497	6.46366	13	11	14	11	13	9	12	13	LHHL	cis
4250138	scl073513.2_0-S	67935	Ces7	carboxylesterase 7	96.3782	8	exon 2		TGGTGGACCTGTCTATTTTTATGAGTTTCAGCACAGACCCCATTGCTTTC	rs13483510	19	1.767	6.37255	6.3278	7.07556	72	7.08413	24	6.89564	7.00288	6.99037	6.96757	7.42112	7.13926	7.0402	7.22683	18	6	19	6	16	6	19	6	LLHL	trans
104480368	scl073752.4_114-S	NA	1110033L15Rik		140.111	2	exon 5		GGTGGGCGAGAGAGTGAACTTCCTGAAGGCAAACAGACAAGAAGGGTGGG	rs13476810	2	90.324	142.092	9.06652	7.25782	31	6.94352	65	7.38333	7.05084	7.4749	6.95359	7.09294	6.92161	7.02322	6.8594	9	15	8	17	6	16	8	17	LHLL	cis
2360600	scl074039.1_148-S	74039	Nfam1	Nfat activating molecule with ITAM motif 1	82.8257	15	3' UTR		GGCTGGGACTGAGGTTTCTTTTAACCCTTTTCAGGGGAGTGAGGGAAGCC	rs13475927	1	55.77	74.8354	6.81071	9.26786	44	9.16718	52	8.56282	8.6237	8.2283	8.41515	8.14375	7.46422	11.8109	12.0194	11	13	10	15	11	11	12	13	LLHL	trans
106130672	scl074161.3_29-S	74161	1300015D01Rik	RIKEN cDNA 1300015D01 gene	172.775	2	putative intergenic		GAATTGAGATGTAATTTTCTAATTAACAGTGGTTGTCAAATAAAGGGGGA	rs13477026	3	11.3	26.5728	6.80642	7.04146	37	7.13713	59	6.93194	6.9631	7.0545	7.02251	7.13117	7.49458	7.07513	7.05672	10	14	10	15	7	15	10	15	LLHL	trans
770114	scl074166.7_124-S	74166	Tmem38a	transmembrane protein 38A	75.516	8	5' UTR	mCV24020185|75.515997|NES16028797|75.516038|	TAGGAGCGAGCCTTATACAGGGGAAGGGCCATGGTCGCCAAAGTCTCCAG	rs13479838	8	41.794	77.7893	15.1811	7.38737	50	7.10593	46	7.17531	7.01848	6.8786	6.86314	6.89886	6.81634	8.65846	7.63042	13	11	14	11	11	11	12	13	LLLH	cis
107000132	scl074170.1_145-S	NA	1810018P12Rik		32.7329	19	3' UTR	NES17478716|32.732965|	TACTGTGACCACAGCAAAGTGAGTCTTCGACTGTATGGCGCCTGTGCTCA	rs3685192	19	40.728	32.1709	11.8671	7.71254	55	6.46024	41	7.24769	6.49526	8.26978	6.53734	6.66207	6.39273	8.63742	6.39722	13	11	14	11	14	8	14	11	LHLH	cis
940504	scl074194.1_11-S	74194	Rnd3	Rho family GTPase 3	50.9534	2	3' UTR	NES09342800|50.953475|	GTGCGCTGTTTAGAAGAGTGTGTGTGGCTTTGTTTTTCTTTTTGCCATCG	rs3672719	2	38.962	58.005	9.04891	6.82808	49	6.66574	47	6.48828	6.5254	6.44898	6.41659	6.47068	6.51866	7.93633	7.13108	13	11	14	11	10	12	12	13	LLLH	cis
100520072	scl074487.1_207-S	74487	5430405H02Rik	RIKEN cDNA 5430405H02 gene	156.554	2	putative intergenic		GGAGTTACCTTCTGTGCGTTCTCTCCTAAACCTACACGTTATTCACGACT	UT_2_158.095429	2	93.259	157.161	9.96664	7.8442	26	7.93342	70	7.60378	7.6247	7.44843	7.74594	8.35367	7.60213	8.20194	8.66744	8	16	7	18	5	17	6	19	LLHL	cis
104060309	scl074518.1_257-S	74518	8430419K02Rik	RIKEN cDNA 8430419K02 gene	18.7467	11	putative intergenic		AGCACTTTCATTTTTACGTAGTTTTAGGCTAGCTGTCCAAATCTTTGGTT	rs6292290	11	6.817	18.4828	7.15901	6.5751	46	6.43283	50	7.05233	6.46938	6.45102	6.44024	6.38702	6.412	6.4305	6.40603	11	13	12	13	10	12	13	12	HLLL	cis
7050341	scl074519.1_143-S	74519	Cyp2j9	cytochrome P450, family 2, subfamily j, polypeptide 9	96.0606	4	3' UTR		GTCTGCTCCCATTTGAGCCGGTAAAATTAAGGTGACAGAGAGTGCGTGCA	rs4229284	12	10.89	25.6839	13.5529	7.81298	43	7.41399	53	9.683	8.60518	7.71847	7.48311	6.88455	6.75223	6.88119	6.80241	11	13	11	14	11	11	10	15	HLLL	trans
102360369	scl074757.3_232-S	74757	5830416I19Rik	RIKEN cDNA 5830416I19 gene	64.3284	5	putative intergenic	NES14746357|64.328384|	GAACTCCTGGTGTGCACCCTTTGTATCGATATTTTGGTCCTCAGGCTGCT	rs13478294	5	44.892	63.7094	6.91933	7.19074	48	6.75027	48	7.14281	6.73538	7.20462	6.74177	6.77521	6.68032	7.57392	6.83528	13	11	13	12	10	12	12	13	LHLH	cis
510092	scl075051.2_51-S	75051	4930578N16Rik	RIKEN cDNA 4930578N16 gene	69.577	2	exon 6		GAGGAGGAAGACGAAAAGATTAGAAAGTTTATCAAAGCCAAAAAACGTCT	rs8275764	4	36.888	64.7179	6.0751	6.67872	74	6.75279	22	6.68747	6.63744	6.6492	6.69312	6.77216	6.70918	6.62372	6.99208	19	5	19	6	16	6	20	5	LLLH	trans
610538	scl075541.1_190-S	75541	1700019G17Rik	RIKEN cDNA 1700019G17 gene	85.8648	6	3' UTR		GCTCAGGAGACTCTGGAGAGCGTTCCTCTCTGATGTCACCCAGGCAGTAA	rs4229284	12	10.89	25.6839	7.20201	6.8821	43	6.55342	53	7.10494	6.57479	7.019	6.5393	6.65559	6.54228	6.73554	6.55624	11	13	11	14	11	11	10	15	HHLL	trans
104120170	scl075865.1_276-S	75865	4930584B20Rik	RIKEN cDNA 4930584B20 gene	93.3199	10	5' UTR		ATTCCGGCTTCCAAAATTATCCCACGCTTCTCGACAGCTTCCCCGCGAGC	rs3661495	10	67.856	92.0879	19.3827	8.54588	33	7.18804	63	6.96285	6.621	7.3527	6.60156	12.738	9.54373	6.65472	6.50794	9	15	7	18	9	13	8	17	LLHL	cis
101780215	scl075994.1_160-S	213582	Mtap9	microtubule-associated protein 9	82.481	3	3' UTR		CTCTCCGCGATGACTGCGTGCGGTTAATGCGGTATTTCCACTCACCTGTC	D3Mit189	3	55.138	101.105	8.63785	7.23649	63	7.14827	33	8.33846	7.82102	7.14414	7.12407	6.7932	6.74461	6.76286	6.72441	15	9	15	10	16	6	17	8	HLLL	trans
101570685	scl076121.1_14-S	76121	5830485P09Rik	RIKEN cDNA 5830485P09 gene	90.5802	10	intron 6		CACTACTCAGCCTCCAAGACAGGCTTAGAGAGTATTTATCCTAAATACTA	CEL-6_127435117	6	92.718	126.77	6.8196	6.89581	57	6.78748	39	6.71424	6.67584	6.7429	6.70085	7.58443	7.0623	6.6775	6.70226	14	10	16	9	12	10	15	10	LLHL	trans
100060358	scl077615.4_211-S	193280	C030037D09Rik	RIKEN cDNA C030037D09 gene	88.5445	11	putative intergenic	mCV24308982|88.544511|	TGGGACCTTTCAACATTCTCTATGGTCATTCTGAACACCCGCACCCTGCC	rs13481152	11	72.435	89.8937	16.3066	6.80282	52	6.62902	44	7.32935	6.79709	6.73961	6.5943	6.59338	6.57933	6.53122	6.54673	13	11	15	10	10	12	14	11	HLLL	cis
106450048	scl077675.4_14-S	77675	5033406O09Rik	RIKEN cDNA 5033406O09 gene	112.391	12	putative intergenic		CACCCGACCAGAAGGAACCAGAGGAGGAAGAAGGCCTGAGAAACTGGAGG	rs13481642	12	89.814	109.346	15.1655	7.35486	48	6.60534	48	7.80896	6.8219	7.48595	6.5375	7.46485	6.53235	6.7481	6.50506	11	13	12	13	12	10	13	12	HHHL	cis
106520010	scl077688.1_157-S	77688	9230104K21Rik	RIKEN cDNA 9230104K21 gene	45.4275	4	putative intergenic		GAAATTGTTAGGCTAGTGTGTGATTGTATACATTTTTGTGAGGTTTTGGG	rs13477682	4	27.235	46.5616	11.4809	6.90334	78	6.58153	18	6.63099	6.4687	6.56671	6.52302	8.0389	6.70674	6.56407	6.61096	20	4	20	5	17	5	21	4	LLHL	cis
102320372	scl077810.1_87-S	77810	A930015D03Rik	RIKEN cDNA A930015D03 gene	35.6456	17	putative intergenic		GGAGAGGCGAATGGTCACACAAGTAGCTGCTGACCCTCTGGTGAATAGTC	gnf17.035.152	17	19.544	34.6633	7.67053	6.87548	32	7.9438	64	6.82055	7.46464	6.98566	8.08447	6.84586	8.34835	6.84987	7.92094	8	16	8	17	8	14	8	17	LHHL	cis
1340441	scl077975.1_61-S	77975	Tmem50b	transmembrane protein 50B	91.4647	16	3' UTR		CGTATACATGACGCTGAAGTCAGGTTTTTACTCCCAAGACTAAGATTGGT	rs6384035	14	69.694	120.269	9.41741	6.60681	36	6.6645	60	6.53611	6.53457	6.60813	6.51973	6.55747	6.46251	6.72554	7.09521	9	15	9	16	9	13	9	16	LLLH	trans
101980300	scl078020.3_12-S	78020	4930522L14Rik	RIKEN cDNA 4930522L14 gene	109.992	5	putative intergenic	NES16725422|109.991949|	CCTGTTCACTGCTCTCTGTCATGCCACTGAATGCTGTTTAGGGTGCTCAG	rs3725274	5	72.204	110.295	8.31101	7.7572	49	6.87091	47	7.58577	6.72751	8.27213	6.96586	7.27559	6.79989	7.90959	6.95191	13	11	12	13	12	10	12	13	LHLH	cis
104060204	scl078025.1_1-S	78025	4930540M03Rik	RIKEN cDNA 4930540M03 gene	15.3788	9	putative intergenic		GCCACATTCCAACCATAATTGATGACAGAATCTCAGTCTGACCCTGTTGA	CEL-4_72665819	4	39.813	73.8628	6.07557	6.78781	71	6.78692	25	6.76579	6.65767	6.82282	6.78031	6.76001	6.944	6.79563	6.73951	18	6	19	6	15	7	19	6	LLHL	trans
106840053	scl078083.1_25-S	NA	9930116N10Rik		28.498	7	5' UTR		GCACACAATGCCCTAAGAGAAATGGAGCCTTCAGAATAGGGCTAGCTTGC	rs4197634	16	50.863	66.791	6.8894	7.07659	55	7.26884	41	7.10105	7.10668	6.62231	6.63812	6.67781	6.65657	7.84647	8.58883	15	9	14	11	12	10	14	11	LLLH	trans
6220315	scl078795.22_52-S	78795	Armc9	armadillo repeat containing 9	88.0885	1	exon 23		GCCATGCCAGTCGCTCATCCAGATGACTACAAAGAGGGCAAGCCTGGTGT	rs13475979	1	68.331	93.1527	14.8732	7.27025	49	7.62008	47	7.1409	7.23405	7.67838	7.95024	7.46284	8.36941	6.87999	6.90169	12	12	12	13	11	11	14	11	LLHL	cis
3840215	scl080287.9_33-S	80287	Apobec3	apolipoprotein B editing complex 3	79.7349	15	3' UTR		CTCCCCTCACCCTCCCGCCATCAATAGGTACTTAATTTTGTACTTGAAAT	rs6276391	15	53.905	81.6539	8.19618	8.82404	32	7.80085	64	8.78504	7.64829	8.98952	8.31847	9.50337	7.71057	8.16055	7.52995	7	17	9	16	7	15	9	16	LLHL	cis
1340176	scl093970.1_92-S	93970	Klra18	killer cell lectin-like receptor, subfamily A, member 18	130.009	6	3' UTR	NES13714680|130.00949|	CCTTCCCTGTGGAGACTGGACAGATCTTCTCTGGTCCCGCAAAACTTGAA	rs3704289	6	95.655	131.956	13.2573	7.28735	57	6.80495	39	6.91027	6.70809	6.8258	6.669	8.41714	7.04112	7.22779	6.78801	14	10	16	9	12	10	15	10	LLHL	cis
2570162	scl094091.6_116-S	94091	Trim11	tripartite motif protein 11	58.8074	11	3' UTR		TAGCGTGGCCCCAGAGATGAAGCAATCTAGTAGGGGCTGAATCCTACAGG	rs6371333	11	34.373	57.9486	19.4379	9.90349	40	7.33953	56	9.35821	7.10342	9.51597	7.23075	9.62292	7.30266	10.9908	7.72131	10	14	11	14	8	14	11	14	LLLH	cis
1450273	scl094242.1_71-S	NA	Lcn7	tubulointerstitial nephritis antigen-like	129.668	4	3' UTR		TAGGAGACAAAGATGCACCAGGCTGGCGGAAGCCCCCAGATATCACAGCC	rs3698182	8	48.904	86.4781	7.73566	8.14233	50	7.9521	46	7.07041	6.96443	6.90389	6.7051	10.1274	8.8778	8.92877	9.05969	13	11	14	11	11	11	12	13	LLHL	trans
4560059	scl094281.1_62-S	94281	Sfxn4	sideroflexin 4	60.8934	19	3' UTR	NES15820007|60.893431|	CAGCCCGGGGAAGGATAATGTGACCCTGTGAATAAACCTGTCTGGAGTTG	rs6191324	19	82.035	59.3751	7.21023	7.92603	43	7.54607	53	8.53333	7.74051	7.77502	7.48475	8.17793	8.41668	7.14701	6.79632	11	13	11	14	11	11	10	15	HHLH	cis
101410673	scl097209.1_292-S	97209	A230098N10Rik	RIKEN cDNA A230098N10 gene	30.2176	5	putative intergenic		GGGATATGGGAGCACTGTGGGAGAGGTGAATATGGTCAAATCACAGTGCA	rs13477682	4	27.235	46.5616	6.20098	6.6975	78	6.69043	18	6.6562	6.67606	6.63216	6.75752	6.76604	6.61378	6.7436	6.71675	20	4	20	5	17	5	21	4	LLHH	trans
460717	scl099683.1_9-S	99683	Sec24b	SEC24 related gene family, member B (S. cerevisiae)	129.976	3	3' UTR		AGATGCCGAAGGGCAGCGGCACTGTGGTACTCGCTTGTATGAATTACTTC	rs3663374	7	63.052	91.3288	15.7163	9.05403	56	9.26802	40	9.42988	9.56542	9.37209	9.42887	7.06942	8.22	9.93894	9.8903	13	11	15	10	12	10	16	9	LLHL	trans
104590600	scl099946.1_47-S	99946	6720422M22Rik	RIKEN cDNA 6720422M22 gene	148.869	3	intron 2		TCATGGTTGGCCGTCTTTCTGCACGCCTAGGCCAGATCCTTCACTGGAGG	rs3022971	3	89.04	146.67	9.69111	6.87947	38	6.60191	58	7.10497	6.59689	7.10646	6.62194	6.67012	6.59212	6.63437	6.59517	9	15	10	15	10	12	9	16	HHLL	cis
103520605	scl12080.1.1_233-S	320744	A130049L09Rik	RIKEN cDNA A130049L09 gene	102.616	13	putative intergenic		CCTTTGGGGGGCATGCCTCTTGTAGAACTGATATCCCTTTAGAGACTTTA	rs13482732	15	75.107	97.9588	7.86864	7.21872	54	7.41761	42	7.06868	7.0522	7.12521	7.15419	7.63054	8.23846	7.14539	7.16841	14	10	15	10	11	11	14	11	LLHL	trans
106900427	scl13090.1.1_278-S	77890	6720407P12Rik	RIKEN cDNA 6720407P12 gene	69.6184	11	putative intergenic		CAGCCAGGGGGCCTGGGAACCCCTTTTCACTGAACCTAAACAGCCTGAAT	rs13481109	11	53.694	76.4113	8.97485	6.80642	55	6.85324	41	6.93579	7.21661	6.74791	6.74163	6.83633	6.78557	6.72224	6.67591	14	10	15	10	11	11	15	10	HLLL	cis
106180168	scl13924.1.1_150-S	68087	Dcakd	dephospho-CoA kinase domain containing	102.817	11	5' UTR		CCTAGCCCTAGGCGTGGGGAGATTTGGGGCTGTTTCTGAGAGTTAAATTC	rs3672782	7	61.294	87.8821	6.72911	7.08202	62	7.15447	34	7.0105	6.93472	7.10012	7.0598	7.14105	7.48309	7.0819	7.12668	15	9	17	8	13	9	17	8	LLHL	trans
4230348	scl14142.1.1_88-S	258877	Olfr1395	olfactory receptor 1395	48.9923	11	exon 2		TTCCTACCTCAGGATCCTGGTGGCAGTGCTCCGGATGCGCTCTGCAGAAG	rs13481455	12	32.413	53.7317	6.1473	6.77169	36	6.68104	60	6.69929	6.71641	6.66231	6.72038	6.74633	6.73665	6.95926	6.55209	8	16	10	15	8	14	10	15	LLLH	trans
106110619	scl147.2.1_86-S	77370	9530004M14Rik	RIKEN cDNA 9530004M14 gene	85.2994	8	putative intergenic		AGCCAGGAGAAAACGATGAGGCCCTTGGCACCTAGTTAAACACAACTATG	rs3698182	8	48.904	86.4781	11.4812	6.8795	50	6.58322	46	7.29928	6.65223	6.83809	6.58367	6.5925	6.55385	6.73616	6.54931	13	11	14	11	11	11	12	13	HLLL	cis
107000735	scl14835.1.1_101-S	NA	G630064H08Rik		77.6608	18	putative intergenic		GGTCCTCCGAGGGGGCTGTTTGTTGCCCCTGGTAAGTGAAAGGATTACCT	rs6191597	3	42.602	62.6718	6.61124	7.19112	60	7.27719	36	7.0199	7.06263	7.13514	7.15422	7.4267	7.78427	7.19797	7.17766	15	9	15	10	14	8	16	9	LLHL	trans
5670048	scl15797.5_597-S	226791	Lyplal1	lysophospholipase-like 1	187.789	1	3' UTR		ACAGAATCCTACACTGAAGGCTTCCCAGATTTGTGAAAATCAGTTTGCCC	D1Mit361	1	133.002	187.963	7.46785	6.87453	65	7.16174	31	7.26833	7.59785	7.01515	7.68313	6.56817	6.69287	6.60731	6.73827	16	8	18	7	14	8	17	8	LHLL	cis
106510601	scl15802.2.1_30-S	75182	4930532G15Rik	RIKEN cDNA 4930532G15 gene	187.06	1	putative intergenic		GGTATCAGATAATCTACTGAGAAAGTGGAAAGCCAGGAGTACAACCTCAG	D19Msw029	19	32.698	28.4693	6.0365	7.07663	52	7.01485	44	6.94977	6.93963	7.02259	7.01399	7.31134	7.04947	7.02282	7.05869	13	11	13	12	13	9	13	12	LLHL	trans
5550020	scl15940.5.1_15-S	14127	Fcer1g	Fc receptor, IgE, high affinity I, gamma polypeptide	173.066	1	3' UTR	NES13032910|173.066505|	GAACAGACGTGCTTGGCTGCATTCTTTTCCCACTTCTAATTCTCTCCGAG	rs8259388	1	118.895	174.159	23.7676	11.901	64	6.62175	32	10.7385	6.8177	10.6802	6.26598	10.958	6.69185	14.9798	6.69575	15	9	17	8	15	7	17	8	LLLH	cis
105080204	scl15968.1_45-S	NA	2310056B04Rik		169.991	1	3' UTR		GGTGGGCTTCATCGGAAAGTCTGTATTGGTCATAGGGGAAAAGAAAGCCA	rs6399765	1	105.213	169.099	16.6079	7.74311	51	6.8078	45	7.80238	6.75712	7.64988	6.81334	6.93702	6.8557	8.53161	6.82246	11	13	13	12	13	9	14	11	HLLH	cis
105050176	scl15983.1.1_39-S	66447	Mgst3	microsomal glutathione S-transferase 3	169.209	1	putative intergenic		GAGGACGGAAAAATTCATCCTCGGCTCTAGTTCAAAGTACCGCTTGATGC	rs6399765	1	105.213	169.099	21.1973	7.26675	51	6.65447	45	6.76077	6.62664	7.16065	6.59002	8.44143	6.85039	6.67206	6.59736	11	13	13	12	13	9	14	11	LLHL	cis
103710546	scl16016.7_39-S	11931	Atp1b1	ATPase, Na+/K+ transporting, beta 1 polypeptide	166.274	1	3' UTR		GAGTACAGTGCTCTTGTTGATCTTGTGTCAGTCAGGTTAACACAACGGAC	rs13476219	1	103.131	168.085	7.96034	9.77535	47	9.81347	49	9.29022	10.3767	8.22261	8.49397	11.1413	10.7109	10.3209	9.83798	10	14	12	13	12	10	13	12	HLLL	cis
630088	scl16017.8_381-S	66352	Blzf1	basic leucine zipper nuclear factor 1	166.127	1	3' UTR		GTTGGAAGGGGGGTCTTGTGAAGGGGGTTCAGACATATGCAGTACAGGGA	rs3694754	3	61.994	112.815	6.73825	7.31318	51	7.3487	45	7.18609	7.17852	7.21803	7.25244	7.51727	7.937	7.31416	7.16678	12	12	12	13	13	9	14	11	LLHL	trans
100510114	scl16051.25_341-S	226551	AI848100	expressed sequence AI848100	163.653	1	putative intergenic		GCGGCAAAGTCTCAGACCTTTAATGAGAGAAGATTCTTGCCAGGAGCAAA	rs3654717	10	74.996	106.608	6.11014	6.68327	41	6.68645	55	6.59572	6.6708	6.68918	6.61639	6.72642	6.86826	6.72674	6.62523	11	13	9	16	10	12	11	14	HLHL	trans
5420463	scl16080.8.1_118-S	240843	6430517E21Rik	RIKEN cDNA 6430517E21 gene	160.082	1	3' UTR		TTGACTTGTTCCAAGAGCCCCTCACAGTTCATCCGGAGCCCTCTTCCCAC	D1Mit200	1	93.756	152.08	21.4057	6.87772	54	6.51747	42	6.46776	6.48141	6.52465	6.48619	8.00248	6.72273	6.45742	6.43882	12	12	14	11	14	8	14	11	LLHL	cis
4730025	scl16146.28_80-S	226519	Lamc1	laminin, gamma 1	154.981	1	3' UTR		TCTCTACAGCCTTCCCCCCTCAGGGAGGGCAATAAAGCGCAACACTTGGC	D1Mit200	1	93.756	152.08	7.57344	7.35028	54	7.76901	42	8.19101	8.6293	7.37448	8.0446	7.02779	6.93683	6.92793	7.16015	12	12	14	11	14	8	14	11	HHLL	cis
4230440	scl16241.8.1_240-S	226438	9830123M21Rik	RIKEN cDNA 9830123M21 gene	137.77	1	putative intergenic		GGTGGTGCATGGGGTGGAAGCTGAGCCCACTGTGACCAGAGGAATGGAAA	rs6241653	1	86.55	134.924	19.5328	6.95226	50	7.1474	46	6.88049	6.91066	6.85342	6.92224	7.09739	8.0856	6.95859	6.92568	11	13	12	13	13	9	14	11	LLHL	cis
103990746	scl16246.32_24-S	215690	Nav1	neuron navigator 1	137.255	1	putative intergenic		GACTCCTCAGAAAGGAAAAACTGGGTCCCACAATCTCCAGGCACCTTCAG	rs6241653	1	86.55	134.924	13.1989	7.41214	50	7.55615	46	7.91913	7.5156	7.51591	7.65989	6.6744	6.62942	7.60991	8.2397	11	13	12	13	13	9	14	11	LHLH	cis
5690129	scl16289.14.1_134-S	20668	Sox13	SRY-box containing gene 13	135.21	1	3' UTR		CCCAAGGAAATCATTAGCACCTAGTCAAAGATCTGGAGCTGCCCTGGGGC	rs6241653	1	86.55	134.924	20.3947	7.23591	50	7.54255	46	7.46093	7.44008	7.04524	7.23389	6.72439	6.75964	7.69754	8.669	11	13	12	13	13	9	14	11	LLLH	cis
100510044	scl16374.9.1_0-S	68428	Steap3	STEAP family member 3	122.018	1	putative intergenic		CCTACTACGCATCTTGTCTAGCCCTCTGTATTCCTTTTATACAAATCTTT	rs13476083	1	81.274	123.289	11.0235	6.87204	43	6.67549	53	6.67316	6.59207	7.31377	6.8002	6.98199	6.72697	6.56888	6.57789	10	14	10	15	11	11	12	13	LHHL	cis
3170433	scl16497.3.1_168-S	14659	Glrp1	glutamine repeat protein 1	90.3312	1	3' UTR		CTTCTGTCTGTGGTAGGACGGGGAAGTAAGAGAGACCAAGATGGGGTGTG	rs13475979	1	68.331	93.1527	8.55267	7.23613	49	6.96873	47	7.40482	6.87871	7.33905	6.95654	6.95018	7.01822	7.22799	7.03183	12	12	12	13	11	11	14	11	HHLL	cis
6940037	scl16639.44.189_5-S	14268	Fn1	fibronectin 1	71.5233	1	exon 44		GGAAGACCTACCATGTAGGAGAACAGTGGCAGAAAGAATATCTCGGAGCC	CEL-4_31124947	4	17.05	31.0624	6.63316	7.06639	64	6.91454	32	6.62256	6.60495	6.60887	6.54825	6.66459	6.60605	8.37566	7.75513	17	7	17	8	14	8	16	9	LLLH	trans
105910064	scl16744.12_327-S	74013	Rftn2	raftlin family member 2	55.1148	1	3' UTR		CGTCTTGTACAGAACAGGGGCCTTCATTTAGGTATGAAAGACTGACCTCC	rs13482732	15	75.107	97.9588	6.90517	7.19424	54	7.27788	42	7.7228	8.15883	7.08312	7.18538	6.79704	6.84426	7.09683	6.99473	14	10	15	10	11	11	14	11	HLLL	trans
105690524	scl1683.1.1_208-S	NA	2310037D07Rik		50.138	6	intron 10		CCTAGATCCATTAGCCCAGTAAGTTGGATCAGCATGAGCCCTTCATCCAC	rs13478753	6	46.953	51.1269	7.58502	7.42877	58	6.80143	38	7.94608	7.0344	7.59587	6.74458	6.95617	6.76635	7.21992	6.65336	14	10	15	10	14	8	15	10	HHLH	cis
2470500	scl16899.4.1_250-S	70988	4931428L18Rik	RIKEN cDNA 4931428L18 gene	31.0857	1	3' UTR	NES11031725|31.085731|	GGCAGCCTGATGAATGTTGAGTGTGCATTGATGTTCCTGGTAAAGGTATG	CEL-2_100707171	2	69	100.614	6.34484	7.06313	32	6.95406	64	6.5994	6.64925	6.6916	6.6952	7.17929	7.11008	7.84318	7.34693	8	16	9	16	7	15	8	17	LLLH	trans
360390	scl17015.7_667-S	27395	Mrpl15	mitochondrial ribosomal protein L15	4.76333	1	3' UTR	NES13484754|4.76334|NES13484756|4.763366|	GAGGCAGAAACATAGCACCCAAGTCTGAAACAATTGGCACCAGTCTTCCC	rs6376963	1	0.895	5.00809	15.6921	7.30021	61	6.56716	35	7.46622	6.63201	7.83986	6.59691	6.78331	6.44858	7.0411	6.59416	15	9	16	9	13	9	17	8	HHLL	cis
102760133	scl17094.4_151-S	226781	Slc30a10	solute carrier family 30, member 10	187.166	1	3' UTR	NES10637847|187.166004|	GACAGGGAGTGCTCTCAAAACATTAGAGGGGGTACGCTTTGCTGAGGTGG	gnfX.146.867	X	73.687	162.031	6.0752	7.13106	68	7.28188	28	6.8399	6.80419	7.00417	7.04142	7.91251	8.38765	6.88172	6.89424	17	7	18	7	15	7	18	7	LLHL	trans
101230504	scl17113.9_435-S	96935	Susd4	sushi domain containing 4	184.733	1	putative intergenic		GCCTCGAGTCCAGAAGTGTCTCTTCAAATACATGTTGGTCCATGGTGTCG	rs13478368	5	56.197	86.1481	6.32127	6.60054	56	6.59612	40	6.9142	7.13882	6.50373	6.48822	6.43346	6.42436	6.48209	6.46546	16	8	14	11	12	10	14	11	HLLL	trans
1770070	scl17133.5.1_20-S	69051	Pycr2	pyrroline-5-carboxylate reductase family, member 2	182.744	1	3' UTR		TACAGGGAGGGGCAGGCTCAGGTCTGGGGGTGAAGCTGCTTACATCTGTT	rs13474399	1	125.796	182.438	12.4552	8.21445	64	8.14633	32	8.17594	8.38827	8.38278	8.61376	8.77493	8.0327	7.58556	7.50614	15	9	17	8	15	7	17	8	LLHL	cis
3990128	scl17186.52.1_1-S	20739	Spna1	spectrin alpha 1	176.084	1	3' UTR	mCV23656323|176.08417|	AATCATAGTGTGGCAGCAAGTAATGGGGGATAAGAGGCACAAGCAAGCGT	rs13476250	1	120.702	176.441	20.9535	8.08486	60	7.57774	36	7.0375	7.00888	7.55398	7.19492	10.7986	9.28824	7.15764	7.07219	14	10	16	9	14	8	16	9	LLHL	cis
107050632	scl17216.11_651-S	30925	Slamf6	SLAM family member 6	173.79	1	putative intergenic		GGAGGTGGCTATGGGGATGGAGTTACTCTTCTGAGGTGGTGACTTCTTGT	rs8259388	1	118.895	174.159	10.3192	7.22986	64	6.8632	32	6.85281	6.77169	6.84249	6.79565	8.00686	7.07796	7.26432	6.8458	15	9	17	8	15	7	17	8	LLHL	cis
4920110	scl17218.7.1_11-S	27218	Slamf1	signaling lymphocytic activation molecule family member 1	173.637	1	3' UTR		CCGTGGTACAGTGTACCATCTTTGCTGTAGCAGATAATGTGGGTTTAGGC	rs8259388	1	118.895	174.159	7.98454	6.99524	64	7.41835	32	7.42784	7.93827	7.36963	8.13276	6.60517	6.78304	6.58332	6.67491	15	9	17	8	15	7	17	8	HHLL	cis
5700551	scl17236.9.1_1-S	75472	1700009P17Rik	RIKEN cDNA 1700009P17 gene	172.963	1	exon 7		CATAATTCCCAGCTCCCCGGTTATCCAAGGAGACAACCCAGATGAACCGC	rs8242852	1	117.749	172.887	39.0526	6.93221	68	7.40722	28	7.08071	6.90285	7.38805	7.39413	6.60362	9.124	6.63647	6.52522	16	8	18	7	16	6	18	7	LLHL	cis
5670731	scl17276.4_366-S	56429	Dpt	dermatopontin	166.661	1	3' UTR		GCAGACCCAACAGTGAGAATGAATATGAGGGCCAGGAAAACCTGTGCGAA	rs3686975	7	73.527	109.771	6.4819	7.01408	54	7.06373	42	6.9657	6.87207	7.01845	7.00714	7.0445	7.35768	7.02761	7.04285	13	11	14	11	12	10	15	10	LLHL	trans
2850333	scl17280.16.5_29-S	171567	Nme7	non-metastatic cells 7, protein expressed in	166.24	1	exon 13	NES15840367|166.239714|	TAAGGTTCAAAATGCTGTTCATTGCACGGATCTGCCGGAGGATGGGCTCC	rs13476219	1	103.131	168.085	8.84253	8.95791	47	9.00932	49	9.59656	9.13516	9.56237	9.59762	8.87076	9.57705	7.98913	7.75209	10	14	12	13	12	10	13	12	LLHL	cis
510398	scl17433.3.1_30-S	27280	Phlda3	pleckstrin homology-like domain, family A, member 3	137.585	1	3' UTR		AGTTCCTGGACACTAAGACTGTTGTTATATCCAGCTCAGACTTGCGAGCC	rs6241653	1	86.55	134.924	7.43343	7.18642	50	7.15951	46	7.29679	6.9732	7.64097	7.33683	7.06624	7.56881	6.82169	6.83526	11	13	12	13	13	9	14	11	LLHL	cis
2190711	scl17457.9.1_57-S	53311	Mybph	myosin binding protein H	136.016	1	exon 10		GCCCAGCCCCTTTGATTCTGGGGTCTACACTTGCAAGGCCATCAACGTGC	rs6241653	1	86.55	134.924	18.6774	6.69348	50	6.87637	46	6.59983	6.60735	6.6193	6.62186	6.5847	6.67457	6.93165	7.6602	11	13	12	13	13	9	14	11	LLLH	cis
3440369	scl17464.10.1_79-S	19701	Ren1	renin 1 structural	135.188	1	exon 10		AGAGTTTGATCGGCATAACAATCGCATTGGATTCGCCTTGGCCCGCTAAG	rs6241653	1	86.55	134.924	21.528	7.03715	50	7.34852	46	6.90129	6.90834	6.94218	6.94461	7.23256	7.14955	7.04385	8.5089	11	13	12	13	13	9	14	11	LLLH	cis
4210180	scl17495.7_75-S	226421	5430435G22Rik	RIKEN cDNA 5430435G22 gene	133.541	1	3' UTR	NES14472089|133.54083|	GCATTCGGCAGCACGATGAACATAAGGACCATATCTAAGGGTACGCAGCA	rs13476148	1	89.449	144.782	7.24054	7.21351	53	6.98368	43	6.9909	6.84919	7.16534	7.04223	7.01459	6.94876	7.64798	7.09191	12	12	13	12	14	8	14	11	LLLH	trans
4280092	scl17521.15.1_11-S	67812	Ubxd2	UBX domain containing 2	130.105	1	exon 14		CGAGGGGAAGACTTTAAAAAAGAAGGGAAAATATACAGACTGAGGACTCA	rs4165602	16	21.826	27.3515	7.01464	6.90206	44	6.92811	52	6.84739	6.83822	6.90212	6.8871	6.86447	7.08933	6.99238	6.89352	12	12	12	13	9	13	11	14	LLHL	trans
70487	scl17576.8.1_5-S	18788	Serpinb2	serine (or cysteine) peptidase inhibitor, clade B, member 2	109.352	1	exon 8		TTCTTTCTGAGGTGTTCCATCAAGCCAGCGTGGATGTCACCGAGGAGGGC	rs3722313	13	21.143	41.4538	6.16444	6.74167	54	6.93274	42	6.52438	6.50914	6.57856	6.59458	6.60399	6.59346	7.23258	7.97196	13	11	13	12	14	8	14	11	LLLH	trans
360519	scl17633.5.4_25-S	208760	Aqp12	aquaporin 12	94.839	1	exon 3		TTCCACTGCCCTGGGAACACCTTGCTGGAGTATGCCCACGTGTACTGCCT	rs3672782	7	61.294	87.8821	9.77703	6.82535	62	6.94476	34	6.75232	6.72264	6.83293	6.82994	6.85399	7.39124	6.8603	6.80718	15	9	17	8	13	9	17	8	LLHL	trans
4810403	scl17648.8_20-S	227358	BC056923	cDNA sequence BC056923	93.2042	1	3' UTR		GTGGGCACAGACATGTCAGTGACGTTATCTTCTACCCTTGAGAAAGCCAC	rs6402916	2	142.184	181.737	6.32498	7.03855	35	7.27958	61	6.79	6.82612	7.0756	7.20557	7.65528	8.52594	6.71065	6.67896	8	16	9	16	8	14	10	15	LLHL	trans
6980041	scl17656.1.1_37-S	77677	9130218E19Rik	RIKEN cDNA 9130218E19 gene	93.0553	1	putative intergenic		GGAGTGGATCTCCATCCATTCCTCAAAAATGAGCATTAGCGGTATCCTCC	rs13475979	1	68.331	93.1527	6.14387	7.85724	49	7.6343	47	8.44098	8.38615	8.12731	8.00993	6.55819	6.53776	8.1461	7.4667	12	12	12	13	11	11	14	11	LLLH	cis
102570471	scl18173.9.1_0-S	73331	1700034P13Rik	RIKEN cDNA 1700034P13 gene	9.77487	1	putative intergenic		TCACCCAGCTCTGTGGAGGCTTTGGTTGAAGTTCCACTAGTAAATTGTCA	rs6298633	1	2.367	6.82024	16.6546	6.93995	58	6.66799	38	6.56064	6.53758	6.66693	6.59613	8.16858	6.97487	6.52955	6.58585	14	10	15	10	13	9	16	9	LLHL	cis
104560341	scl18201.5_158-S	72147	Zbtb46	zinc finger and BTB domain containing 46	181.317	2	putative intergenic		GTGGGGTTCACTGCTCTGTTGTCCTGCTCTCTAACCACAGACAGGTAAGG	rs6402916	2	142.184	181.737	12.1456	7.73351	35	6.94314	61	7.38567	6.94048	8.09645	6.91914	8.64778	6.99223	6.95372	6.92575	8	16	9	16	8	14	10	15	LHHL	cis
2120446	scl18360.6.1_88-S	20568	Slpi	secretory leukocyte peptidase inhibitor	164.046	2	3' UTR	NES08868042|164.045567|	TGGCTCAGCATTCACCGATCTTTAGGGAAATGCTGTTGGAGAGCAAATAA	rs3696248	2	107.65	164.049	8.67462	11.1475	43	7.94968	53	9.78966	7.34126	10.1958	7.32795	9.89158	6.65615	14.608	10.2941	12	12	11	14	9	13	11	14	LLLH	cis
3130075	scl18378.11.1_20-S	11486	Ada	adenosine deaminase	163.419	2	exon 11		GAGAAGAAGGAACTTCTGGAACGGCTCTACAGAGAATACCAATAGCCACC	rs3696248	2	107.65	164.049	13.9059	7.62949	43	7.30806	53	7.74649	7.79755	7.40279	7.40087	6.713	6.61088	8.4784	7.44308	12	12	11	14	9	13	11	14	LLLH	cis
100130364	scl18431.7_463-S	77799	Sla2	Src-like-adaptor 2	156.564	2	intron 4	mCV25127063|156.564117|	AGCAGACACTTTACACTTCAGATTACAGCCGTGGGAGCCGCTGCTTTCCC	rs13459120	10	35.484	35.7285	8.52301	6.78013	48	6.99566	48	7.21694	7.79694	6.61132	6.79288	6.64534	6.66281	6.6442	6.70832	12	12	11	14	12	10	13	12	HLLL	trans
102680201	scl18435.1.124_32-S	NA	4930518I15Rik	4930518I15Rik	156.548	2	putative intergenic		CTGTAAGTCTTGGGCCTAACTGTTGAGCTGTAGGGGACACTAACAGACCC	UT_2_158.095429	2	93.259	157.161	6.86645	7.85161	26	7.41969	70	7.65922	7.25524	7.35121	7.28897	8.2149	7.53432	8.38917	7.57943	8	16	7	18	5	17	6	19	LLHH	cis
103520315	scl18492.1_433-S	319627	A630035D09Rik	RIKEN cDNA A630035D09 gene	152.499	2	intron 3		CCTTACCACCTATATTATCTCCGCTTGATCTCCATCCTAGTTATTTTGGC	rs6209325	2	91.482	147.747	7.70581	6.67003	30	6.91725	66	6.58885	6.57336	6.53811	6.59606	7.06788	7.93605	6.58415	6.60155	9	15	8	17	6	16	7	18	LLHL	cis
104540592	scl18543.1.1_55-S	74583	4833411I10Rik	RIKEN cDNA 4833411I10 gene	148.121	2	putative intergenic		TTCAAAATCTGGAGTCACATTGAGTTGGAACCAACCCATGCACCAGCTTC	rs6209325	2	91.482	147.747	10.8294	7.00303	30	7.09454	66	7.38464	7.19383	7.09969	7.01436	6.5275	6.53893	6.80953	7.58141	9	15	8	17	6	16	7	18	LLLH	cis
102760619	scl18550.7.1_1-S	NA	9030622O22Rik	9030622O22Rik	147.664	2	putative intergenic		GGAATAATGTTAAGCTTCTCTGATGGGTCCTAAATGGTTGAAGAACACCC	rs4165602	16	21.826	27.3515	6.27172	7.07461	44	7.03709	52	6.91353	6.98797	7.02989	7.0024	7.41842	7.09739	7.01781	7.05541	12	12	12	13	9	13	11	14	LLHL	trans
1580500	scl18678.1.201_0-S	70466	Ckap2l	cytoskeleton associated protein 2-like	128.96	2	putative intergenic	NES08996562|128.959821|NES08996564|128.959836|	TAGCCTGAGGAGGCCACGAGCACCGCAGAGACTATGGCAGGGGATCTTTT	rs13469412	2	81.606	128.825	16.6835	10.9973	37	10.7698	59	10.8765	10.2727	11.3926	10.4743	11.3822	12.2271	10.4532	10.0718	10	14	10	15	7	15	10	15	HHLH	cis
6290050	scl18706.10.1_133-S	NA	Csen	Kv channel interacting protein 3, calsenilin	127.148	2	3' UTR		CCACGGGAAAAGGCCACCACTCTAACCTGCTGCATCCCTTAGCCTCTGGC	rs6280404	2	81.033	127.707	8.88423	7.49257	41	6.77733	55	7.64397	7.0573	7.88224	6.83048	6.58748	6.50966	7.60975	6.73186	11	13	11	14	8	14	11	14	HHLH	cis
4150463	scl18719.12.1_11-S	15186	Hdc	histidine decarboxylase	126.286	2	exon 12	mCV24460116|126.285669|	GTTACTTGTCCGTCCAGAACAGGAGGAAGACAACGCGGTCCCTCAGCTGC	rs6280404	2	81.033	127.707	12.0835	8.87733	41	7.51809	55	7.24929	6.68816	8.88389	6.53557	7.1972	6.46276	11.7207	10.3266	11	13	11	14	8	14	11	14	LHLL	cis
101070553	scl18744.1.2_117-S	NA	Bambi-ps1	Bambi-ps1	122.158	2	putative intergenic		CGCTGGCGGACTGATCTTGTGCTGCTGCCTTACTGTTTTGTTGGCCTTGC	D2Mit255	2	80.174	123.083	8.6559	7.76685	41	7.62804	55	7.3247	7.4087	7.70218	7.67512	7.57073	7.58042	8.42826	7.82547	11	13	10	15	9	13	11	14	LLLH	cis
106760433	scl18827.10.1_102-S	329496	C230060E24	hypothetical protein C230060E24	117.549	2	putative intergenic		GCCTGTGACTGTGTAGTTAGGCTCAAGTGTGTATCATCCGCCCTCCAACC	rs13476740	2	79.601	121.278	17.0185	6.852	37	6.6086	59	6.54964	6.52574	6.48042	6.51481	6.57744	6.49364	7.70842	6.89328	10	14	9	16	8	14	10	15	LLLH	cis
6520239	scl18978.15.15_4-S	14043	Ext2	exostoses (multiple) 2	93.5054	2	exon 12	mCV25046391|93.505393|	GAGACATCAAGAACTGGGTGGATACTCACATGAACTGTGAAGATATTGCC	rs6312617	2	65.608	93.4889	6.25485	7.27226	38	6.70122	58	7.59325	6.83032	7.33889	6.60939	6.98468	6.7088	7.08981	6.66196	10	14	11	14	8	14	9	16	HHLL	cis
5720369	scl19224.27_390-S	13482	Dpp4	dipeptidylpeptidase 4	62.1328	2	3' UTR		ACGCTGCCAGCAATGTAAGGGCCCCAGGTGCCAGTTATGGCTATAGGTGC	rs6391732	2	41.645	62.8038	7.739	9.34791	46	9.62122	50	9.66456	9.6872	9.43196	10.5412	9.35993	9.71927	8.89222	8.69207	12	12	13	12	10	12	11	14	LHLL	cis
101740176	scl19277.14_282-S	56324	Stam2	signal transducing adaptor molecule (SH3 domain and ITAM motif) 2	52.5141	2	putative intergenic		TTCTTCACCCGCCCCCCCAACATTGCAAAATGGGGGAAAGATGGCCTTAG	rs13459102	8	18.328	26.4882	6.17012	6.8941	56	6.9141	40	6.86393	6.8574	6.89722	6.90376	6.83853	7.03852	6.96832	6.86099	14	10	16	9	12	10	14	11	LLHL	trans
4150717	scl19424.2.1_75-S	NA	9430024E24Rik	RIKEN cDNA 9430024E24 gene	33.5386	2	putative intergenic		ATTAAAATATTCACCCAGCTGCTCTTCCCTTGCCAAGGGGACCCAAAGGA	rs13483716	X	0	9.60211	6.53305	6.96399	74	6.90703	22	6.85768	6.86205	6.89828	6.88007	7.26999	6.91692	6.88057	6.97612	18	6	20	5	16	6	20	5	LLHL	trans
1580605	scl19442.1.1_32-S	319245	9430097D07Rik	RIKEN cDNA 9430097D07 gene	32.3965	2	putative intergenic		GCCTTGGGACAGTGGGAGGAATAACCCAGAGAACTAGAAACGAGCAGAAG	rs13482947	17	17.736	31.3616	6.10287	6.94426	36	7.00134	60	6.92978	6.91049	6.97241	6.91579	6.93077	7.27097	6.94408	6.95297	9	15	9	16	9	13	9	16	LLHL	trans
1990672	scl19604.5.1_174-S	71233	4933434I06Rik	RIKEN cDNA 4933434I06 gene	21.0986	2	3' UTR		GCCAACTGTTGCAGGACAGAAAAAAGCCACATGGCCATCACACTAAACCC	rs13476368	2	13.659	19.6726	8.43572	6.86513	49	6.76706	47	7.21846	6.79111	6.8823	6.78791	6.68921	6.7886	6.66911	6.70904	12	12	13	12	12	10	12	13	HLLL	cis
4480138	scl19888.17_385-S	77031	Slc9a8	solute carrier family 9 (sodium/hydrogen exchanger), member 8	167.168	2	3' UTR		GTGAGTGGTAGAGTTGTACTGAAGGCTCTCTTCACAAGCCTGGGTTTCTT	rs3142729	2	118.803	169.804	7.08692	7.90387	40	7.78852	56	7.87998	7.92626	7.81922	7.75176	8.3491	7.63022	7.68643	7.84583	10	14	11	14	8	14	11	14	LLHL	cis
1780102	scl19912.17.1_2-S	14049	Eya2	eyes absent 2 homolog (Drosophila)	165.462	2	3' UTR		GTCATCTCATACCATGAGGGCCCTAGACACCAGAAACTAGCTAGGGGCCC	rs3674193	2	137.091	178.647	11.1107	6.67565	46	6.86163	50	6.97904	7.59514	6.62424	6.71095	6.55685	6.50501	6.55776	6.58685	11	13	12	13	10	12	13	12	HLLL	trans
2900465	scl19931.7.1_28-S	67701	Wfdc2	WAP four-disulfide core domain 2	164.26	2	3' UTR	NES08884128|164.259655|	CCTTTCTCTCTGGTCTTTGCATTTCTTCCTGGTCCGATGAAAGCATCTCC	rs3696248	2	107.65	164.049	17.3541	7.59999	43	6.88288	53	9.56163	7.29983	6.88719	6.68797	6.90629	6.87016	6.7404	6.73219	12	12	11	14	9	13	11	14	HLLL	cis
4150086	scl19988.5_248-S	71878	2310007D09Rik	RIKEN cDNA 2310007D09 gene	158.478	2	exon 3		GAGCCTCTACCAACCTGGTTTCTGTGAGGGACATAGCCCTTTACCCTCCC	gnf02.161.674	2	94.13	158.432	17.0127	7.3995	30	6.83208	66	7.11106	7.06061	7.26771	6.63377	8.05812	6.42906	7.35644	7.18715	9	15	8	17	6	16	7	18	LLHL	cis
6200278	scl19993.2_312-S	22348	Slc32a1	solute carrier family 32 (GABA vesicular transporter), member 1	158.307	2	3' UTR	mCV23708455|158.307056|	GCCGGTTTTCAGGAACCCAAACTCATCTTGTGCAATGTATCCGGTCGTGG	rs6207869	12	65.467	94.7632	8.56051	7.44867	46	7.20872	50	6.75792	6.79447	6.79746	6.81553	6.96732	6.95887	8.98844	8.34699	10	14	12	13	11	11	13	12	LLLH	trans
2120390	scl20013.3_0-S	69161	Manbal	mannosidase, beta A, lysosomal-like	157.088	2	3' UTR		GCCTTTGACTTCAACCAGTCCTCCCCACATCTCGTATTCCCTGACCAGTG	gnf02.161.674	2	94.13	158.432	7.07617	10.4995	30	10.5928	66	10.5806	10.6188	10.6274	10.7207	10.5323	10.376	10.221	10.643	9	15	8	17	6	16	7	18	LLLH	cis
100870215	scl20094.10_51-S	16569	Kif3b	kinesin family member 3B	153.025	2	putative intergenic	NES08913985|153.024519|NES08913986|153.02455|	CAGAGGGATCTAGGTAAGAACGGAATGCCCCACATTTACCATGCAAGTCT	rs6376291	2	92.055	153.833	11.193	7.99362	27	6.94186	69	7.81312	6.8474	7.56941	6.57777	7.10494	6.56389	9.54049	7.68535	8	16	8	17	5	17	6	19	LLLH	cis
4730368	scl20102.9.1_6-S	228788	BC020535	cDNA sequence BC020535	152.773	2	3' UTR		GAATCGCTCCACCTACTGGCGGACAGAAAAGATTTCCAATTCACGCCCCA	rs6376291	2	92.055	153.833	6.97574	7.05545	27	6.92424	69	7.52122	7.78343	6.88938	6.72448	6.59698	6.60088	7.03791	6.66878	8	16	8	17	5	17	6	19	LHLH	cis
5080707	scl20184.17.1_283-S	94249	Slc24a3	solute carrier family 24 (sodium/potassium/calcium exchanger), member 3	145.333	2	3' UTR		CGCCCGTGCTCTCCCTTGTATTTACTTTAAGCACTGATCACTTATCATCC	rs6377403	18	3.38	11.3706	8.13054	7.15129	49	7.13292	47	7.50024	7.18541	7.41259	7.47393	6.75475	6.77653	6.95402	7.008	12	12	12	13	12	10	13	12	HLLL	trans
2640471	scl20190.8.1_11-S	66044	Dtd1	D-tyrosyl-tRNA deacylase 1 homolog (S. cerevisiae)	144.46	2	3' UTR	mCV24802558|144.459806|	GACCCTGGGAACCTGAATATCCCTGCAGAAAAACACCAAAGGACCATTTT	rs13476810	2	90.324	142.092	10.9738	9.05906	31	8.63497	65	9.6425	9.60431	9.51512	9.55547	8.07421	7.97193	8.68525	7.48319	9	15	8	17	6	16	8	17	LLLH	cis
5360358	scl20267.4_3-S	69596	2310035K24Rik	RIKEN cDNA 2310035K24 gene	130.905	2	3' UTR		AGTGCAGAGCAGGGGGATTCTGCGGTTCCTTATGTGCCATGCCCCCGTGT	mCV25034641	2	82.469	131.353	10.8124	8.98201	33	9.25787	63	8.64441	9.08342	8.19114	8.59294	10.2876	9.69037	9.24005	9.65383	9	15	9	16	6	16	9	16	LLHL	cis
50594	scl20269.13_663-S	72630	Hspa12b	heat shock protein 12B	130.837	2	3' UTR		GCCAACCATGGCGTAAGACAGCTTTCCCTGCCTGAGAACTTATCCTAAGG	mCV25034641	2	82.469	131.353	14.9922	7.44154	33	8.1387	63	8.61568	8.91661	7.26306	7.86071	7.258	9.20414	6.56825	6.62195	9	15	9	16	6	16	9	16	LLHL	cis
510315	scl20303.17.1_101-S	20017	Rpo1-2	RNA polymerase 1-2	128.818	2	3' UTR		AGGAGGTGTCCTGTATAACACAAGTGAGGGTATTATGGGCTCACTCTGGG	rs13469412	2	81.606	128.825	15.9506	9.59463	37	6.67939	59	10.3442	6.96946	10.6116	6.29742	8.73967	6.74372	8.42661	6.72629	10	14	10	15	7	15	10	15	HHLL	cis
101050019	scl20320.11_489-S	77721	Mrps5	mitochondrial ribosomal protein S5	127.298	2	putative intergenic		CTACAGGAAAATAGTTGGGTCTGGTAGTGCTGGGTGTGAATGCAGAACCT	rs6280404	2	81.033	127.707	8.68624	8.2409	41	8.53409	55	8.55754	8.78048	8.88074	9.19968	7.84279	7.74352	7.57396	8.43026	11	13	11	14	8	14	11	14	LLLH	cis
6650450	scl20336.5.1_83-S	69185	Dtwd1	DTW domain containing 1	125.856	2	3' UTR		CTTGTCCTGGGCTCTTGCAGTCGAGCCTTGTTTACTCCGGGGTGGTAACC	rs6280404	2	81.033	127.707	14.3961	9.03419	41	8.60758	55	8.79089	8.98211	9.58375	9.28714	9.75541	8.57701	8.20342	7.61081	11	13	11	14	8	14	11	14	LLHH	cis
7100725	scl20421.3_574-S	69065	Chac1	ChaC, cation transport regulator-like 1 (E. coli)	119.046	2	3' UTR		GGTCTGTTCCTGGAAAACACTACAGTCCTTGTCCATTCTCAGTTGACCCA	rs13476728	2	78.419	118.506	14.5008	7.32252	40	6.91416	56	6.73607	6.6597	6.64487	6.65503	6.88849	6.73798	9.0359	7.5465	11	13	10	15	9	13	10	15	LLLH	cis
2810603	scl20489.13.1_48-S	99010	Agpat7	1-acylglycerol-3-phosphate O-acyltransferase 7 (lysophosphatidic acid acyltransferase, eta)	112.048	2	exon 15		CCACTGCCCTGGCCAACGGGACTGTGCAGGCCCCCAAGCAGAAGGGAGAC	rs13479447	7	69.433	105.637	7.35597	7.14858	58	7.26529	38	6.90646	6.91204	6.84741	6.78804	6.47717	7.20504	8.18832	8.24832	14	10	15	10	13	9	16	9	LLHL	trans
4610441	scl20534.5_360-S	12509	Cd59a	CD59a antigen	103.916	2	3' UTR		CGGCCACAACTTGGATGTCCCACATCTCTGAATATTGCCTGGGCTCTGCT	rs6256701	2	71.937	104.228	18.5724	9.65978	40	8.95806	56	10.0999	8.13386	9.72489	8.564	11.6096	12.5405	7.35575	6.96166	11	13	10	15	9	13	10	15	HHLL	cis
1740253	scl20633.35.1_246-S	228357	Lrp4	low density lipoprotein receptor-related protein 4	91.3145	2	3' UTR		CCTGAGTGGAAAGGGGCAAGGATCTTTTTGCACTTGGGCTGTTCAGAATG	rs6312617	2	65.608	93.4889	6.11781	7.69856	38	7.39052	58	7.66843	7.28275	7.42187	7.15526	6.83558	6.82625	8.83733	8.18441	10	14	11	14	8	14	9	16	HLLH	cis
4280168	scl20680.2_305-S	23796	Agtrl1	angiotensin receptor-like 1	84.9405	2	3' UTR		TTCACACAGCTACTTTCTCCGCCAGGCCATTCTCAAAGCAGCCAGTTCGA	rs13477622	4	15.526	28.4912	6.53512	7.00986	62	7.10486	34	6.83859	6.81652	6.90243	6.8541	6.90145	6.93859	7.38335	7.75034	16	8	17	8	13	9	16	9	LLLH	trans
2120576	scl20865.8_33-S	227960	Gca	grancalcin	62.4944	2	3' UTR		TGCCAAATGGTTAAATGCCAGGTATTGCACTTCTAGTGTGAGTGGCAGTT	rs3723010	2	43.952	66.302	6.76876	7.89822	50	8.15967	46	7.27461	7.24768	7.16211	6.95979	6.99309	7.16809	10.2623	10.7857	13	11	14	11	11	11	12	13	LLHH	cis
1090372	scl21058.6_394-S	20448	St6galnac4	ST6 (alpha-N-acetyl-neuraminyl-2,3-beta-galactosyl-1,3)-N-acetylgalactosaminide alpha-2,6-sialyltransferase 4	32.4216	2	3' UTR		GGAAATGCTGACCCAACCCTTAGACAAGGCACACAGAGATGCTTCTGTCC	rs13476418	2	20.978	33.0403	8.58031	7.91075	54	7.27715	42	8.39598	7.65612	8.3474	7.52912	6.94725	6.81595	7.66234	7.20571	15	9	15	10	11	11	13	12	HHLL	cis
3360692	scl21188.2_9-S	68846	Rnf208	ring finger protein 208	25.0662	2	3' UTR		ACCCTTTCTTGCCCACTGTGGCTTCTGGCCCTACCCTGCGTGGCATTGTC	rs13478442	5	70.741	106.581	6.3739	7.54954	53	7.69017	43	8.83479	9.35082	7.78756	7.99757	6.78365	6.78345	6.6933	6.67894	14	10	13	12	13	9	13	12	HLLL	trans
2360102	scl21209.20_282-S	27377	Yme1l1	YME1-like 1 (S. cerevisiae)	23.0205	2	3' UTR		GTGCTGTTTCACTATCGACATCCAAATTGAATCCCAGTCTCAGTAAATTA	gnf12.068.951	12	44.438	71.7663	6.3035	7.77422	49	7.76542	47	7.81244	8.0508	7.59913	7.78211	7.55321	7.62592	8.0619	7.58809	12	12	13	12	10	12	14	11	LLLH	trans
106590047	scl21313.17_406-S	98910	Usp6nl	USP6 N-terminal like	6.3609	2	3' UTR		GGGAGACCGTGTTTTGAACCGCATCACCTTTCCTTGGCTTAAGCATTCGT	gnf02.006.767	2	4.91	9.74751	6.09313	9.56503	48	9.46928	48	9.62231	9.55202	10.0679	10.2133	10.8418	10.3376	7.89422	7.91089	13	11	13	12	10	12	12	13	LLHL	cis
2340632	scl21501.10.1_60-S	74442	Sgms2	sphingomyelin synthase 2	131.312	3	3' UTR		CCGTGCTGCAACCGAAGGCACGTGCGGCTTTATATTTATTTTCAGAGAAC	rs3686162	11	80.092	97.9599	6.492	7.39312	51	7.39623	45	6.68615	6.71613	7.1554	6.837	6.69449	6.69305	8.9479	9.17877	14	10	14	11	10	12	13	12	LHLL	trans
103190068	scl21572.18.1_75-S	99526	Usp53	ubiquitin specific peptidase 53	122.924	3	putative intergenic		TTTGCATTTATGAACTGTGGTCCCCTTCTCCACATTACTCAATTTATGGG	gnf03.125.202	3	68.526	121.791	9.62807	6.9667	47	6.76805	49	7.27016	6.82083	6.89008	6.7134	6.6243	6.70173	7.09083	6.82988	11	13	11	14	12	10	13	12	HLLH	cis
4730561	scl21577.11_122-S	214459	Fnbp1l	formin binding protein 1-like	122.531	3	3' UTR		AGGCAAGTTCCTTCATGTGGAGTAGTGCAACCTGTGTATGGGTTATAACA	rs3694754	3	61.994	112.815	7.847	8.46064	51	8.29031	45	9.65538	8.97324	8.45817	7.97966	7.50612	7.5266	8.32504	8.53727	12	12	12	13	13	9	14	11	HHLL	cis
4540731	scl21590.13_517-S	99887	Tmem56	transmembrane protein 56	121.194	3	3' UTR		CCCCTCTCCCAGTGAACACCTTGGGAGTTTCCTCTGTTAAAACACTACTA	gnf03.125.202	3	68.526	121.791	6.75501	8.75282	47	8.13291	49	7.70978	7.11919	10.2998	8.93421	10.5054	10.0887	6.70864	6.66641	11	13	11	14	12	10	13	12	LHLL	cis
110053	scl21680.4_681-S	99738	Kcnc4	potassium voltage gated channel, Shaw-related subfamily, member 4	107.566	3	3' UTR		GTGCCCTGTCTGCATGCCCTCAACTGTCATGCTGTGCTCGAGTACCAATA	gnf11.035.919	11	17.828	34.9836	6.04434	7.04814	38	6.8755	58	6.56478	6.5882	6.53695	6.53098	8.90671	7.83196	6.55665	6.59598	9	15	10	15	8	14	11	14	LLHL	trans
6860167	scl21699.9.1_138-S	229687	Bclp2	chitinase like protein 2	106.145	3	putative intergenic		GCCCAAATGGAATCTTATTCCAACACAACTTCCAAATGGATCCTCTCCTC	rs6259798	3	59.655	107.599	10.5531	7.49309	55	8.20522	41	7.16966	8.05415	6.41533	6.59704	6.48263	6.97364	9.65055	11.2865	13	11	13	12	14	8	15	10	LLLH	cis
2690008	scl22011.14.1179_292-S	229474	6330505N24Rik	RIKEN cDNA 6330505N24 gene	84.5301	3	3' UTR		CTCATACTCAGGACCCTATCCCTAACTCCTGCCCCGAGACAAAGATCCAA	rs3653769	3	47.974	76.931	7.32714	8.94838	73	8.90584	23	7.72384	7.47553	7.46763	8.15708	13.4871	13.2324	7.5252	7.34394	18	6	18	7	17	5	20	5	LHLL	cis
2970121	scl22111.1_41-S	622434	4631416L12Rik	RIKEN cDNA 4631416L12 gene	62.426	3	putative intergenic		CTGCCTTTGCATTGTAGTTTTGAAGAGGGCAGGGGTTATATTTGTGACTC	rs3685192	19	40.728	32.1709	6.05701	6.93652	55	6.90904	41	6.85057	6.86142	6.87422	6.89293	7.15764	6.94934	6.85752	6.94348	13	11	14	11	14	8	14	11	LLHL	trans
101090270	scl22141.1.362_235-S	97064	Wwtr1	WW domain containing transcription regulator 1	57.5436	3	3' UTR		GCCGCCAAATCCATCAGATGAAACCATTTTATCTAGAGTCTGGTACAGGG	rs13482732	15	75.107	97.9588	6.09047	6.60668	54	6.76184	42	6.67535	6.65154	6.42842	6.4596	6.80149	7.37833	6.57594	6.52039	14	10	15	10	11	11	14	11	LLHL	trans
102100324	scl22199.12_541-S	26570	Slc7a11	solute carrier family 7 (cationic amino acid transporter, y+ system), member 11	50.4675	3	3' UTR	NES12919601|50.46747|mCV22768384|50.467476|	CATCAGCATGGGAGACATTGCCCATAAATCTCCAAGTATCAGGCTTTCTC	CEL-3_46812824	3	25.12	46.9057	8.12954	6.64748	38	6.57059	58	6.53058	6.52092	6.53533	6.52742	6.55051	6.58114	6.99674	6.6497	9	15	10	15	10	12	9	16	LLLH	cis
1050687	scl22303.28_240-S	72007	Fndc3b	fibronectin type III domain containing 3B	27.6076	3	3' UTR		CACACTTGAGATGTTGACATTTTCTGACCCTGTGTCTTTGGCTACAATCA	rs13481455	12	32.413	53.7317	7.16873	7.4748	36	7.42723	60	7.38301	7.42229	7.34001	7.63216	6.7615	6.68118	8.25365	7.9239	8	16	10	15	8	14	10	15	LLHH	trans
1190309	scl22366.7.1_2-S	13123	Cyp7b1	cytochrome P450, family 7, subfamily b, polypeptide 1	18.2646	3	exon 6		CACAGTCGGATGTTTTTAGGTATTCAGCACCCCGATTCTGCCGTCTCCTT	rs3659988	3	5.439	16.6424	12.9734	7.05678	45	6.68584	51	8.41497	7.57255	6.79951	6.45269	6.38801	6.35852	6.46377	6.42287	12	12	12	13	10	12	11	14	HLLL	cis
1770397	scl22583.12.1_160-S	69772	Bdh2	3-hydroxybutyrate dehydrogenase, type 2	135.242	3	3' UTR		CCCGAGAGTGTGACTCTTTAATAGTCTCTCGTCTCTTCTGAAGCTGTGGT	rs3675825	18	72.566	70.82	9.06742	7.17399	35	7.33197	61	8.92719	9.40366	6.82686	7.09662	6.42164	6.41939	6.43666	6.42363	9	15	9	16	8	14	9	16	HHLL	trans
5570121	scl22673.4.1062_0-S	319839	A530020G20Rik	RIKEN cDNA A530020G20 gene	121.527	3	putative intergenic		TCTACATTCAAAGTGGGTGCTCCCTCAGAGTTAATCCTTTCTGCAGGCAG	gnf03.125.202	3	68.526	121.791	10.1388	6.42933	47	6.62726	49	6.53354	6.51719	6.35726	6.46542	6.46767	6.50632	6.36674	7.0361	11	13	11	14	12	10	13	12	LLLH	cis
102640692	scl22810.11_304-S	78908	Igsf3	immunoglobulin superfamily, member 3	101.592	3	putative intergenic	mCV23814515|101.591687|mCV23814514|101.591689|	CCCAGGACACTATATGACCACACCCTCTCTCATCGGTGTGTTTCTGTAGC	D3Mit189	3	55.138	101.105	7.74537	7.36606	63	7.14731	33	6.93575	7.03943	8.17971	7.53897	7.75983	7.31971	6.65723	6.6498	15	9	15	10	16	6	17	8	LHHL	cis
103840474	scl23017.5_177-S	27371	Sh2d2a	SH2 domain protein 2A	87.9411	3	3' UTR		TCTCTCCCACTGTCGCTCATAGGGGTCTAGAGGTTCAAAGACACTTAGGC	rs13483716	X	0	9.60211	6.62448	7.22221	74	7.1568	22	7.02155	7.06608	7.12087	7.14315	7.63944	7.20494	7.17036	7.22154	18	6	20	5	16	6	20	5	LLHL	trans
106200273	scl23092.5_223-S	242083	Ppm1l	protein phosphatase 1 (formerly 2C)-like	69.645	3	putative intergenic		GCTGGGCTATTCTTGGCTGGGCTACCACAGCCTTCAGTTGTTTCTCTGCT	mCV25201949	3	46.494	70.7044	7.06365	7.47665	69	7.22732	27	6.9854	7.00484	7.55655	7.20114	8.7442	7.98925	6.7773	6.75985	17	7	17	8	16	6	19	6	LLHL	cis
104060519	scl23423.1_248-S	117592	B3galt6	UDP-Gal:betaGal beta 1,3-galactosyltransferase, polypeptide 6	154.834	4	3' UTR		CAAGCTTCCACAAAGACCTTCAGATTCCTGGTGTCTCAGCAAAGTTTCAG	rs3693087	4	106.997	154.966	7.10226	7.61235	32	7.36918	64	7.51132	7.15502	7.76187	7.30621	7.58684	7.73766	7.59748	7.26839	9	15	8	17	6	16	9	16	HHLH	cis
5050438	scl23444.10.4_45-S	230979	Tnfrsf14	tumor necrosis factor receptor superfamily, member 14 (herpesvirus entry mediator)	153.766	4	putative intergenic	mCV23472196|153.766036|	CGAGGAGGAGACAGCCTCCAACTGAACAAATTCTGGGTGACAAGACACCG	rs3670828	4	97.609	153.169	10.6356	7.63036	42	8.96227	54	7.08568	7.97135	7.29571	8.64961	9.00176	10.7988	7.40674	8.44128	12	12	10	15	9	13	11	14	LHHL	cis
3990372	scl23452.14.1_29-S	230972	Arhgef16	Rho guanine nucleotide exchange factor (GEF) 16	153.123	4	putative intergenic		AGCCCTTCCCCTGGGCTCACGGTTGAGTGCAGAACACTGAACATCTATAG	rs3670828	4	97.609	153.169	14.3236	6.60562	42	6.75669	54	6.6864	7.16203	6.56291	6.67938	6.58283	6.5822	6.57498	6.65411	12	12	10	15	9	13	11	14	HLLL	cis
4730193	scl23487.8.3034_55-S	100198	H6pd	hexose-6-phosphate dehydrogenase (glucose 1-dehydrogenase)	148.823	4	3' UTR		CCATCATCCACAGCCAGCAGGGCTTTACCAATCAGTCACATCTGTGTACG	rs3697097	4	91.513	149.241	6.91932	9.53213	49	9.43978	47	9.71092	9.59068	9.7715	9.32478	7.78169	7.83573	10.6135	10.8964	13	11	12	13	11	11	13	12	HHLL	cis
4760372	scl23522.8_437-S	230903	Fbxo44	F-box protein 44	146.997	4	3' UTR		GGGAGCGTCAATTCACACACTACCCCCTTGACCCTAGCACCACTCCATCC	rs6358921	4	92.086	149.93	13.1009	7.24867	46	6.789	50	7.69269	6.86923	7.40239	6.79533	7.06927	6.81923	6.77625	6.68638	13	11	11	14	10	12	12	13	HHLL	cis
4640280	scl23564.6_587-S	NA	Pdpn	podoplanin	142.534	4	3' UTR		ATAGAAGATATTTCCAGTCTTCGTGACACGGGGACTCAGTGTTGCTGGGA	rs13477968	4	74.019	126.9	6.26631	7.27866	30	7.14241	66	6.89301	6.84564	6.897	6.88462	6.90314	7.00704	8.32634	7.81641	7	17	8	17	7	15	8	17	LLLH	trans
1740050	scl23597.21.12_179-S	12733	Clcnka	chloride channel Ka	140.657	4	3' UTR		GCTGAACAGGGCTCCACATTTATCACGGCCCCCCGAGAGGACAACATCTC	rs13478023	4	85.13	140.245	13.6343	6.64816	35	6.83349	61	6.68401	6.69366	6.64907	6.80341	6.72412	6.76292	6.55442	7.07329	9	15	8	17	8	14	10	15	LLLH	cis
1170725	scl23603.36.1_71-S	230872	Crocc	ciliary rootlet coiled-coil, rootletin	140.289	4	3' UTR	mCV24070696|140.288989|	TGCTACAACCTGTACTACCCCGGGCCTCTCCTGGAAGAGCCTCTTGATGG	rs13478023	4	85.13	140.245	6.41286	7.07538	35	6.8142	61	7.48839	7.04903	7.35225	6.93774	6.50959	6.51385	6.9348	6.7197	9	15	8	17	8	14	10	15	HHLL	cis
6520242	scl23654.17.1_41-S	13842	Epha8	Eph receptor A8	136.202	4	3' UTR		GGGGGCCTCTCTGTGGTTCCCATCCTGAGTCTGGAATCACTTGTGATGAG	rs13482148	14	18.337	40.0954	6.53767	7.09745	42	6.98372	54	6.83702	6.85191	6.84224	6.88004	7.94891	7.28977	6.92387	6.92258	11	13	12	13	9	13	10	15	LLHL	trans
4760014	scl23696.18_276-S	70012	Ccdc21	coiled-coil domain containing 21	133.402	4	3' UTR	AI173504_180|133.402232|	CAGCACCATGGACCTCCAGGGCCTGAGGGGCCGCTTTGCCAGTGTTTTAA	rs13477991	4	80.065	133.152	6.98465	8.77892	31	8.8081	65	8.35822	8.5632	8.65456	8.69924	10.3478	9.86312	7.99641	8.19488	7	17	8	17	7	15	9	16	LLHL	cis
4120647	scl23703.24_75-S	20111	Rps6ka1	ribosomal protein S6 kinase polypeptide 1	133.12	4	3' UTR		TTGGGGCCCTCTCCGCTGTTGGCCGTGGGGCCATCTGCACATGACTTCGA	rs13477991	4	80.065	133.152	12.1989	9.25452	31	8.45182	65	8.6149	8.26513	8.63608	8.06537	9.25572	7.57148	10.3008	9.88611	7	17	8	17	7	15	9	16	LLHL	cis
7160070	scl23717.7_545-S	NA	D4Ertd196e	DNA segment, Chr 4, ERATO Doi 196, expressed	132.538	4	3' UTR		TGGTACCCCTGATCGGCTGGGTCTGCTTCCGGTTGCTACAATGGGCCCTA	rs13477991	4	80.065	133.152	6.11614	11.0403	31	11.2039	65	11.6539	11.6038	11.2318	11.1116	10.7665	11.1351	10.6058	10.9416	7	17	8	17	7	15	9	16	LLHH	cis
1770463	scl23911.2.1_11-S	68625	1110020C03Rik	RIKEN cDNA 1110020C03 gene	118.06	4	exon 2		CTTGAATCGGCCCTGAAAGTATCCAAGAAGACGCGCTCACAAGAAGTTCC	rs13477933	4	61.689	116.607	6.64493	6.72515	29	6.62376	67	6.6299	6.47599	6.5726	6.42282	6.78793	7.12571	6.91394	6.50005	7	17	8	17	6	16	8	17	HHLH	cis
6940082	scl23939.20_239-S	73804	Kif2c	kinesin family member 2C	116.658	4	3' UTR		ATCCACTGCTGGTGGAAACCTCGCTGCGAGGTGCCGCTGTGAGGTGTGCC	rs13477933	4	61.689	116.607	8.09763	10.2051	29	6.41031	67	9.59202	6.48168	10.3828	6.65805	11.0387	6.24327	9.93865	6.24842	7	17	8	17	6	16	8	17	LLHL	cis
2570139	scl23969.12.1_3-S	13120	Cyp4b1	cytochrome P450, family 4, subfamily b, polypeptide 1	115.124	4	exon 11		CCCACTGCGCTTTTCTCCTGAGAATATGACAGGACGGCATCCCTTTGCCT	D2Mit14	2	63.171	85.6948	6.44764	8.0991	43	8.54218	53	7.03984	7.09694	7.258	7.30574	11.7073	12.6409	7.13219	7.21773	12	12	12	13	9	13	10	15	LLHL	trans
101770110	scl23984.16_259-S	230612	Slc5a9	solute carrier family 5 (sodium/glucose cotransporter), member 9	111.374	4	putative intergenic		GCCTTCAGTGGGGTTGGGACATAGTCAGAATCCTACAGGGTGTCAACAGT	rs13477933	4	61.689	116.607	7.10774	6.61436	29	6.706	67	6.58878	6.91041	6.63333	6.63169	6.67374	6.66147	6.57324	6.61783	7	17	8	17	6	16	8	17	HLLL	cis
3120044	scl24041.13_589-S	100102	Pcsk9	proprotein convertase subtilisin/kexin type 9	105.94	4	3' UTR		GGCCACACCAGCTGACCAGCACACCTCTATCCTTTTGAGCTCTTCTGTCT	rs3022971	3	89.04	146.67	6.70907	6.93431	38	6.79063	58	7.63471	7.24604	7.09523	6.90428	6.51925	6.48432	6.51628	6.48689	9	15	10	15	10	12	9	16	HLLL	trans
105690711	scl24134.8.1_316-S	66775	Ptplad2	protein tyrosine phosphatase-like A domain containing 2	87.8674	4	intron 38		CTATTCAACTACTCTGCTTCACGTATACCTTAGATCTTTGCAGGGATGGG	rs13477829	4	44.518	87.8648	7.36986	6.91117	58	6.80056	38	6.82782	6.78201	6.83268	6.81182	6.7527	6.79086	7.18144	6.82069	14	10	16	9	12	10	16	9	LLLH	cis
4590014	scl24258.19.1_53-S	16552	Kif12	kinesin family member 12	62.6522	4	exon 19		ATCAACAGCTCCCTGCACCTCAGCCAGAGACAACCACAGCCTAGCGAGGA	gnf02.006.767	2	4.91	9.74751	8.93277	7.14138	48	7.22832	48	7.06448	6.99549	7.08611	7.09546	7.32683	7.7292	7.13001	7.08564	13	11	13	12	10	12	12	13	LLHL	trans
2190167	scl24426.8_231-S	68970	Wdr40a	WD repeat domain 40A	41.4803	4	3' UTR		CCGTAGGACACAGCATCCTCCACAGGTTTTAGAATAATCATCCTATAATC	gnf09.106.408	9	68.98	109.546	8.04595	8.00676	58	7.83658	38	7.15083	7.22687	7.15839	7.30355	10.3225	9.1871	7.70409	7.70289	15	9	15	10	13	9	15	10	LLHL	trans
2120537	scl24602.8.5_0-S	67389	C1qdc2	C1q domain containing 2	154.81	4	exon 8		CCTGGAGGCTGTATCAGGTCTGGAGAGCAACAGCAGGGTCTTCACAGTGC	rs3720634	4	104.835	154.751	8.73026	11.9853	35	10.5267	61	11.4107	9.78674	13.4995	11.1906	12.2499	10.4938	10.9038	10.541	10	14	9	16	7	15	9	16	HHHL	cis
5340239	scl24635.24.1_0-S	27390	Mmel1	membrane metallo-endopeptidase-like 1	153.739	4	exon 25		TGAGGCATTCCACTGCCCACGAGGCAGCCCCATGCACCCCATGAAGCGAT	rs3693138	4	98.791	153.549	6.55379	6.70853	39	6.61871	57	6.62541	6.62958	6.57177	6.55612	7.06894	6.65411	6.64839	6.63885	11	13	10	15	8	14	10	15	LLHL	cis
100430139	scl24666.2.1_29-S	67748	4930589P08Rik	RIKEN cDNA 4930589P08 gene	150.223	4	intron 6		GGGACTTTTTGGAGACCCACAAACAGCCAAGCTGTAAGGACAGGCAGCCC	gnf07.132.051	7	114.036	135.071	6.09596	6.54208	30	6.53487	66	6.51413	6.52115	6.4457	6.57391	6.68002	6.53005	6.55752	6.51281	7	17	8	17	6	16	9	16	LLHH	trans
60577	scl24737.11_591-S	12371	Casp9	caspase 9	141.088	4	3' UTR	NES09116849|141.087915|	GCCTCTGTGGATTGGGCGCAAAGGTTAAAGCCAGGGGAATCTTCATTTCT	rs13478023	4	85.13	140.245	23.9646	9.43433	35	6.9974	61	8.5395	6.65785	9.14059	7.30832	10.1385	6.96257	9.91135	7.01707	9	15	8	17	8	14	10	15	LLHH	cis
106650091	scl24771.1.2036_227-S	212632	C79267	expressed sequence C79267	138.892	4	putative intergenic		CCGGGAGGGGTTTGTACTCATCAAAGACTACTGACCCTACCAGAAAACCA	rs13478023	4	85.13	140.245	10.6587	7.34447	35	7.05843	61	7.6532	7.3972	7.0471	6.9399	6.87584	6.82446	7.67942	7.07237	9	15	8	17	8	14	10	15	LLLH	cis
520286	scl24781.1.87_255-S	66825	Rnf186	ring finger protein 186	138.24	4	3' UTR		CTCAAGGGTGGTGGGGTCCCTACCCCTATTCCAGAGCTCCTAAGTTTTGT	rs13477174	3	45.301	68.6606	7.43939	7.0645	66	7.1628	30	6.92638	6.93249	7.02467	7.00086	7.33014	7.78179	7.00352	6.99209	16	8	17	8	15	7	18	7	LLHL	trans
1770020	scl24819.10.1_28-S	21401	Tcea3	transcription elongation factor A (SII), 3	135.547	4	3' UTR	NES09155971|135.546896|	GATAAGGTGAAGAAGACCCAGCAGGAAGCACAGACCACGTGACCCAGAGC	rs3663950	4	81.23	135.002	26.8416	7.32355	34	6.816	62	6.75989	6.64441	6.70011	6.60674	6.8645	6.65905	8.64049	7.38266	8	16	8	17	8	14	10	15	LLLH	cis
3140451	scl24847.12_324-S	100163	Pafah2	platelet-activating factor acetylhydrolase 2	133.699	4	3' UTR	NES09157930|133.699294|	GCAACGGATGGAATGATTGAGTGGAGGGTTGGGTGACCCCTGGGTTATTA	rs3663950	4	81.23	135.002	7.4502	8.71973	34	9.30993	62	9.75524	10.5717	9.09319	9.96591	6.87138	6.96677	9.07122	9.40756	8	16	8	17	8	14	10	15	HHLL	cis
105080242	scl25044.2.1_10-S	78615	9530034E10Rik	RIKEN cDNA 9530034E10 gene	117.492	4	intron 6		GGGTGAGCACGCCAAGACTAGCCCAGAGGACTCCTTTAGATGCACTTGTG	CEL-2_24053663	2	15.425	23.9156	9.84082	6.82456	45	6.86331	51	6.82392	6.77143	6.81627	6.82937	6.81663	7.07558	6.8422	6.81338	11	13	12	13	11	11	11	14	LLHL	trans
100130097	scl25076.10_59-S	18710	Pik3r3	phosphatidylinositol 3 kinase, regulatory subunit, polypeptide 3 (p55)	115.801	4	3' UTR		GACTTGGAATGGTTGGCAGACTTGCTCCAGATGCAATAAAGACATTGCAG	gnf02.006.767	2	4.91	9.74751	6.4887	6.86078	48	6.82746	48	6.73545	6.74859	6.80372	6.84226	7.23981	6.98259	6.74253	6.73734	13	11	13	12	10	12	12	13	LLHL	trans
3360373	scl25130.20.1_3-S	230603	4922503N01Rik	RIKEN cDNA 4922503N01 gene	108.942	4	3' UTR		GGGCTGCACGATGAACAGACAGCTAGCTGGACAGAGCACCTGGAAACATT	rs13477933	4	61.689	116.607	11.3459	6.95638	29	7.52544	67	6.69518	7.12446	6.91067	7.19536	7.77722	9.11508	6.61501	6.76038	7	17	8	17	6	16	8	17	LLHL	cis
7100026	scl25272.22.1_44-S	75578	2310009E04Rik	RIKEN cDNA 2310009E04 gene	95.4188	4	putative intergenic		GCAATCATGAATGGAAGCTGAACATACCTGTCCGTACAGACGCTGTGCCA	rs4229284	12	10.89	25.6839	18.2589	8.24686	43	6.97533	53	9.86772	7.20071	8.14303	6.96405	7.16355	6.8043	7.76975	6.91595	11	13	11	14	11	11	10	15	HLLL	trans
106370324	scl25373.30_5-S	50780	Rgs3	regulator of G-protein signaling 3	62.1842	4	intron 14		GAGGAGCAGATTCACAGAGAGAAGTCTGTGGGGGCATGGCTCATAGTAGG	rs13483466	18	88.829	82.375	6.63766	6.75612	41	6.73688	55	6.74365	6.6793	6.77807	6.77051	6.83599	6.69273	6.6738	6.79366	11	13	11	14	9	13	10	15	HLHL	trans
6060603	scl25446.2_385-S	68016	2310039E09Rik	RIKEN cDNA 2310039E09 gene	48.6944	4	3' UTR		AGTGGAGAAGCCCACAAATCGCACTGGCTCCCCTAACACAGAATGGAAAC	gnf02.006.767	2	4.91	9.74751	6.6311	7.00458	48	7.06838	48	6.95994	6.92259	6.9552	6.92615	7.08424	7.38036	7.04006	7.03505	13	11	13	12	10	12	12	13	LLHL	trans
1230504	scl25538.5_299-S	67615	Ube2r2	ubiquitin-conjugating enzyme E2R 2	41.3817	4	3' UTR		CCACACTACGTTTGTAATCACTTCTCCCTCCTGGCCTGGCCACCATTTGC	gnf02.006.767	2	4.91	9.74751	6.99043	6.80899	48	6.9512	48	6.65768	6.67487	6.58289	6.55158	7.23274	7.75356	6.86473	6.81326	13	11	13	12	10	12	12	13	LLHL	trans
106290731	scl25647.11_719-S	17389	Mmp16	matrix metallopeptidase 16	18.0458	4	putative intergenic		GGGTGGCATGCTGAAAAGCCTGGCAGAATGGTGTTTCCTACAATCCGAGC	gnf04.010.430	4	6.009	13.5632	11.6298	6.44113	67	6.55119	29	6.57974	6.9997	6.37687	6.39993	6.40967	6.40315	6.39832	6.42065	17	7	18	7	15	7	17	8	HLLL	cis
7050408	scl25657.15_226-S	12395	Runx1t1	runt-related transcription factor 1; translocated to, 1 (cyclin D-related)	13.8182	4	3' UTR		TTACCCATATGCCCACATTTAGTCTCTTTATTCCTAGTTGGTGAGAAACC	rs3712253	6	111.676	146.7	7.18494	6.99978	44	7.09717	52	6.81621	6.91198	6.39609	6.48085	9.04883	8.41314	6.45603	6.43409	11	13	13	12	8	14	12	13	LLHL	trans
5690484	scl25799.5.1_171-S	66729	4921520G13Rik	RIKEN cDNA 4921520G13 gene	144.144	5	3' UTR		TGGACTTCACTTCCTACTGCAACGTACAAACTACTGGCCCTTAATCCCTC	rs6284348	5	113.551	143.877	9.31437	6.67742	48	7.15254	48	6.69494	6.97426	6.59868	6.92351	6.9046	8.26973	6.50354	6.70365	12	12	13	12	12	10	11	14	LLHL	cis
3360563	scl25839.9.1_1-S	231832	Tmem184a	transmembrane protein 184a	140.058	5	exon 9		GTCGCAACATAGAGAAACGCATGCTGATTCCCTCAGAGGACCTGTAGGGG	rs13478557	5	107.023	139.748	10.5952	7.05123	48	7.125	48	6.89428	6.85277	7.02482	6.99093	7.27246	7.83713	7.01233	6.96461	12	12	13	12	12	10	11	14	LLHL	cis
2360170	scl26052.6_321-S	66593	Diablo	diablo homolog (Drosophila)	123.773	5	3' UTR		GTGAACAGCTCACCTGGTGCTCCCCACAGGCCCTTCTCTAACACGTACTT	rs3663374	7	63.052	91.3288	6.88897	9.92879	56	10.2292	40	10.463	10.5213	10.8401	10.9294	8.80007	9.78891	9.48699	9.58336	13	11	15	10	12	10	16	9	LLHL	trans
102680139	scl26157.7.1_148-S	75387	Sirt4	sirtuin 4 (silent mating type information regulation 2 homolog) 4 (S. cerevisiae)	115.739	5	putative intergenic		GGACCAGGCAGAAGTCAGTAAACCACAACTGTCTATGAGGGGCAACGTGG	rs3662161	5	76.765	117.72	7.28416	8.46648	49	8.89441	47	8.77289	9.301	8.85089	9.09434	8.44266	8.59567	7.77393	8.58025	13	11	12	13	12	10	12	13	HLLH	cis
6350750	scl26163.5.1_11-S	29867	Cabp1	calcium binding protein 1	115.434	5	exon 5		GGGCCCTAAACTCCTGGCGGAGACGGCAGATATGATTGGTGTAAAGGAGC	rs13477682	4	27.235	46.5616	6.00411	6.66523	78	6.70317	18	6.6964	6.62535	6.69506	6.69606	6.65566	6.64537	6.6149	6.86213	20	4	20	5	17	5	21	4	LLLH	trans
102630056	scl26177.3_228-S	66236	1500011B03Rik	RIKEN cDNA 1500011B03 gene	115.069	5	putative intergenic	AW556386_349|115.069524|NES10385409|115.069477|NES10385410|115.069508|mCV24917541|115.069512|	ACGGGTGGCAACCTGAGACTTAGGACTTAGTCTCCCTTTCTCCCTAGGTG	rs3662161	5	76.765	117.72	8.72667	8.51806	49	7.97973	47	8.95746	8.40771	8.92613	8.07343	8.08671	7.38308	8.06532	7.98285	13	11	12	13	12	10	12	13	HHHL	cis
1500647	scl26197.25_374-S	52850	Sgsm1	small G protein signaling modulator 1	113.484	5	3' UTR		TTTGCTGGTGCAGAGGTTGGTATTTTAGCACAGCCAGGTCCGGAGCTCCT	rs3716572	19	64.407	50.777	7.25693	7.40285	49	7.26747	47	8.96997	8.37575	6.9737	7.01084	6.89148	6.82	6.81884	6.81085	12	12	12	13	13	9	12	13	HLLL	trans
104050563	scl26229.6.1_58-S	19301	Pxmp2	peroxisomal membrane protein 2	110.515	5	3' UTR	NES16717394|110.514708|	TTACAGAGGGAGGAAATGTGTGGGTGTCAGAATCATGTGCTTCAGAGAGT	rs3725274	5	72.204	110.295	14.6982	9.5171	49	7.74796	47	8.85792	7.41057	10.2575	8.01024	10.2882	8.05733	8.71969	7.5332	13	11	12	13	12	10	12	13	LHHL	cis
2190142	scl26245.8_301-S	231583	Slc26a1	solute carrier family 26 (sulfate transporter), member 1	108.91	5	3' UTR		GGGCCTGCAGCATACCCGATTTTGTACATGTATTACCTAACTGCCTAGAC	rs3725274	5	72.204	110.295	7.29103	7.50195	49	8.1637	47	6.96764	7.62177	8.78058	10.3184	7.71203	7.94707	6.59209	6.63422	13	11	12	13	12	10	12	13	LHLL	cis
6660021	scl26321.12.1_10-S	15442	Hpse	heparanase	100.921	5	3' UTR	NES16713870|100.921036|	GGGAGGGTGGGGTACACTTCAGTATTACATTCAGTGTGGTGTTCTCCTCT	rs13459133	11	84.655	101.274	8.46087	7.2113	50	7.05156	46	6.94401	6.88518	7.09244	7.00087	6.96174	7.02657	7.79856	7.27553	13	11	14	11	10	12	13	12	LLLH	trans
2230673	scl26378.15_277-S	53886	Cdkl2	cyclin-dependent kinase-like 2 (CDC2-related kinase)	93.0817	5	3' UTR		CCTGACAACGGAGGGACTGCGTCAGCTACCTTATAATGTGCAGTCTTGAG	rs13478391	5	58.876	92.5507	44.6394	6.50201	60	6.91634	36	6.51015	6.57015	6.52032	6.56107	6.54598	6.5817	6.43638	7.81511	17	7	15	10	13	9	15	10	LLLH	cis
4730372	scl26400.5.1_12-S	330119	Adamts3	ADAM metallopeptidase with thrombospondin type 1 motif, 3	90.9098	5	intron 4		GAGATGTATTCAGGGCTCTGCAGCACTGTCTGCATATCTATTCCCACAGC	rs13478368	5	56.197	86.1481	6.05603	6.96018	56	6.76545	40	6.976	6.80829	7.49812	7.04348	6.62933	6.6374	6.68773	6.57267	16	8	14	11	12	10	14	11	LHLL	cis
1050398	scl26481.6.1_84-S	231296	BC031901	cDNA sequence BC031901	73.886	5	3' UTR		GGCATGAGACTGAAACAGCTTTTGTGGGGTAGATGATGGAATGCTCTGAC	gnf05.069.163	5	50.783	75.1604	12.1343	6.92794	43	7.05617	53	6.99305	7.50926	6.99621	7.09819	6.84946	6.81454	6.85257	6.82079	11	13	12	13	9	13	11	14	HLLL	cis
6380025	scl26598.18_80-S	70693	Gpr125	G protein-coupled receptor 125	50.2484	5	putative intergenic	NES10236235|50.248414|	CAGCCACCTTGGGGATACAAAGCCGTTCTGAGTATTCTTGTGAGCTTTGG	rs13478235	5	33.333	47.9649	8.64339	8.70606	61	8.30321	35	10.3238	9.60283	9.02458	8.41257	8.01239	8.14318	7.33342	7.19868	16	8	16	9	13	9	16	9	HHLL	cis
4920706	scl26778.4_219-S	57434	Xrcc2	X-ray repair complementing defective repair in Chinese hamster cells 2	25.2003	5	3' UTR		TGGACAGCCAGTTACTTCAGTAATGCTTCCCTCGGGGTATCATGCTCCCC	rs13478142	5	17.77	23.158	10.6692	7.65335	48	8.00593	48	7.60606	7.75829	8.17371	8.46408	7.59519	8.71294	7.23754	7.1591	13	11	12	13	11	11	12	13	LLHL	cis
105360301	scl26791.1.1_240-S	72919	2900019A20Rik	RIKEN cDNA 2900019A20 gene	24.4135	5	intron 6	mCV22755575|24.413536|	CCACAGAGCTCCTGAAGCTTTGTTTTAGTATTGCTATCACTATGGGTTGT	rs13478142	5	17.77	23.158	7.78935	7.09911	48	6.60666	48	7.74758	6.79608	6.73003	6.49899	6.54321	6.48636	7.27527	6.65583	13	11	12	13	11	11	12	13	HLLH	cis
101770053	scl27006.12_524-S	15467	Eif2ak1	eukaryotic translation initiation factor 2 alpha kinase 1	143.907	5	intron 2	NES15997969|143.9073|	GCTCAGGCAGGAGAGGTATTTCTCTGTGGAACAATGAATAAATAATACCC	rs6284348	5	113.551	143.877	12.5519	7.11694	48	6.71915	48	6.91794	6.69785	6.85444	6.64317	7.82018	6.82532	6.87707	6.72671	12	12	13	12	12	10	11	14	LLHL	cis
3450463	scl27024.7_349-S	14086	Fscn1	fascin homolog 1, actin bundling protein (Strongylocentrotus purpuratus)	143.238	5	3' UTR		AAGGCCCTAGGCAAGCCTGCCCTGTTGGTTGTAGTCGTGAGTGGTCTTGG	rs6392836	18	27.252	48.9938	9.26034	6.77922	42	6.94421	54	7.3415	7.84993	6.58723	6.63946	6.61817	6.62598	6.60647	6.616	10	14	11	14	10	12	11	14	HLLL	trans
3830112	scl27076.34.1_159-S	50878	Stag3	stromal antigen 3	138.542	5	3' UTR		GGTGCTATATATAGATGCTATGAGCCTTGTCATCCTTAATGCGCCATCGC	rs13478557	5	107.023	139.748	7.9593	7.88478	48	7.11892	48	7.31892	6.92871	7.54676	7.04307	8.33034	7.2411	8.41551	7.2597	12	12	13	12	12	10	11	14	LLHH	cis
106040438	scl27103.18_134-S	13846	Ephb4	Eph receptor B4	137.604	5	3' UTR		TGGTGGTGGTCAACAGAGGCAGACAACGGTGCTTGGAAGGGGGTTCTTAA	gnf05.136.579	5	111.055	142.776	8.13322	7.42841	44	7.71404	52	8.41052	9.22321	7.16712	7.41134	7.12863	7.18726	6.99138	7.05474	11	13	12	13	11	11	10	15	HLLL	cis
7050348	scl27216.15.1_27-S	67978	4432405B04Rik	RIKEN cDNA 4432405B04 gene	124.888	5	exon 19		CCCTGGGTCAGGATGTGCAAAGCCCGGGACTCAGCTGCCATCTACCATTA	rs3716572	19	64.407	50.777	7.51016	6.98864	49	6.966	47	7.5099	7.24539	7.08472	7.05962	6.67202	6.81614	6.71429	6.71823	12	12	12	13	13	9	12	13	HLLL	trans
6550273	scl27313.11.1_0-S	57816	Tesc	tescalcin	118.323	5	exon 9		TCGAGACCAAGATGCACATTCGTTTCCTCAACATGGAGACCATCGCCCTC	rs3662161	5	76.765	117.72	21.017	7.17564	49	7.61087	47	6.92488	7.02368	6.95924	7.0035	7.09769	7.15155	7.74166	9.0684	13	11	12	13	12	10	12	13	LLLH	cis
105550403	scl27498.2.1_121-S	75827	4930542N06Rik	RIKEN cDNA 4930542N06 gene	105.654	5	putative intergenic		GTGGGGTTTGCCAGACGTAACACATTTTGAATGAACTTGATCTCCGTTGC	rs13478442	5	70.741	106.581	13.5192	7.16478	53	6.83535	43	6.93391	6.7769	7.34197	6.87427	7.59883	6.93147	6.80216	6.77305	14	10	13	12	13	9	13	12	LHHL	cis
4670390	scl27505.17_595-S	18764	Pkd2	polycystic kidney disease 2	104.746	5	3' UTR		GTGAAGTTTATCCCTAGTCACCTTCCTGGTAGTCTCCCCTCTGTTAAGGG	rs3669104	5	71.619	108.217	8.06889	7.78575	49	7.66451	47	8.99307	9.3176	7.89372	7.69622	6.60215	6.54664	7.55347	7.09391	13	11	12	13	12	10	12	13	LHLH	cis
5570504	scl27554.16_249-S	140780	Bmp2k	BMP2 inducible kinase	97.3311	5	3' UTR		CGGCCATCCAGGCCTGGGTACTTCACTAAAGCATTGTTAGAAGGTGCACG	CEL-5_93945748	5	61.168	96.8791	6.49582	6.97207	56	7.58819	40	6.79876	6.9994	6.5843	7.07745	7.88219	8.93782	6.77779	7.30022	16	8	14	11	12	10	14	11	LLHL	cis
460064	scl27787.7_486-S	76261	0610040J01Rik	RIKEN cDNA 0610040J01 gene	64.1786	5	3' UTR		GGGAGGCTGGCCAAAATACTTCTCAAAACTGTCGTCATGTTCTAGGTTCG	gnf05.060.451	5	45.477	66.4346	7.1198	7.30607	44	7.02791	52	6.87378	6.80176	7.48574	7.00018	6.67134	6.7277	8.10096	7.52626	12	12	12	13	9	13	11	14	LHLH	cis
100630110	scl279.1.1_54-S	319520	Dusp4	dual specificity phosphatase 4	36.2901	8	putative intergenic		GAGCATTGTGAGTGAGCTCAATATAGTGTCTGGGTGTTGATGTTATTTCC	rs13479694	8	22.939	35.6802	12.0708	6.63899	66	6.96408	30	7.32827	8.52525	6.48837	6.84163	6.32437	6.32033	6.37794	6.28381	17	7	17	8	15	7	17	8	HLLL	cis
2510148	scl27904.14.1_131-S	54426	Hgfac	hepatocyte growth factor activator	35.3652	5	exon 15		ATCAACGACCGTATTCGACCGCCCAAGCGACCCGTGGCTACGTCCTGAAC	rs13478182	5	25.116	35.8236	8.94864	6.91272	60	6.72308	36	7.8511	7.3124	6.59656	6.52163	6.48637	6.56977	6.62588	6.57571	16	8	15	10	14	8	15	10	HLLL	cis
4060471	scl28198.16.9_0-S	71177	4933424B01Rik	RIKEN cDNA 4933424B01 gene	146.51	6	exon 15		CCTCCAAACAAAAAGCCCCTTGTTGAAACGGATGAGACACCACACATGGA	rs3719306	12	36.931	58.5903	6.41011	8.46412	34	8.51559	62	7.82562	8.15603	8.55205	8.67681	8.97512	8.79448	8.5804	8.44045	8	16	10	15	6	16	10	15	HHLL	trans
6980139	scl28292.8.1_166-S	14840	Gsg1	germ cell-specific gene 1	135.203	6	exon 6		CCCATCCGCTCTGTCTCTGAAGCTATTGACCTCTACTCGGCGCTACAGGA	D6Mit339	6	98.257	136.388	19.5426	6.65414	49	6.77687	47	6.88098	6.66947	6.62299	6.65552	6.52492	6.55844	6.5777	7.21394	12	12	14	11	10	12	13	12	LLLH	cis
6100279	scl28293.6.1_86-S	15199	Hebp1	heme binding protein 1	135.104	6	exon 4		CCCTATGGACGCCGTAACGAGGTCTGGCTTGTGAAGGCATGAGTCACTTG	D6Mit339	6	98.257	136.388	19.9604	10.2936	49	11.3612	47	8.98345	9.64631	11.316	11.6185	13.0177	13.39	8.30639	10.8113	12	12	14	11	10	12	13	12	LLLH	cis
6290433	scl28328.8.1_45-S	170733	Klra17	killer cell lectin-like receptor, subfamily A, member 17	129.797	6	3' UTR		GGAATGTTCCCTGGAATCTGATGTGGCAGAGGCTTCTTCCTACCTGGTGG	rs3704289	6	95.655	131.956	14.218	7.78011	57	8.71687	39	6.81856	7.227	6.57896	6.8735	7.04772	8.10062	10.5447	12.482	14	10	16	9	12	10	15	10	LLLH	cis
4050022	scl28352.5_665-S	17059	Klrb1c	killer cell lectin-like receptor subfamily B member 1C	128.744	6	3' UTR		GACATCAGAGCAGGCATGGTTTCTGGGGGGCAAAGTAGCGTTAATCAGGG	D6Mit61	6	94.186	128.485	7.70474	7.40131	61	7.46469	35	7.36528	7.83365	7.12642	7.24867	7.85356	7.57774	7.35969	7.17467	15	9	17	8	13	9	16	9	HHLL	cis
101340400	scl28389.9_143-S	19362	Rad51ap1	RAD51 associated protein 1	126.889	6	3' UTR		CTTCTGTGGTCAAAATAAGCAGGGGGAGGAGTGTCTTCATCATTGAGATG	CEL-X_154259201	X	71.49	159.633	7.4139	7.22144	72	7.3438	24	7.06729	6.97899	7.28133	7.31998	7.58807	8.09698	6.99885	6.97926	18	6	19	6	16	6	19	6	LLHL	trans
105360010	scl28512.12.1_22-S	11689	Alox5	arachidonate 5-lipoxygenase	116.376	6	3' UTR		GCTCTCTGGGAAGGCCAGTGGCTTTATTAGCCAGATCCCAGCTTGCCTGG	rs13480775	10	82.491	115.206	7.92717	7.51815	41	7.75137	55	6.58792	6.59387	6.91757	6.86606	6.62056	6.63578	10.0396	10.5323	11	13	10	15	10	12	10	15	LLLH	trans
1230403	scl28554.22.1_28-S	14270	Srgap2	SLIT-ROBO Rho GTPase activating protein 2	112.688	6	putative intergenic		GACATGCCAAGGAATGCTGGAGCAAGATCAGTCCCAAGGACAGTGTTTCC	rs13478978	6	82.28	112.817	6.89351	6.48355	68	6.54876	28	6.64236	6.62543	6.52794	6.52384	6.21312	6.18953	6.51451	6.85624	17	7	18	7	15	7	18	7	LLLH	cis
6130215	scl28557.1_516-S	14270	Srgap2	SLIT-ROBO Rho GTPase activating protein 2	112.684	6	putative intergenic		TGATGCTAACTGTTGCCCTCTTCTGGGTATCATTTCTCTACCTTATGACC	rs13478978	6	82.28	112.817	10.1382	7.65035	68	7.85824	28	8.4324	8.37161	7.67377	7.9409	6.76611	6.74812	7.62519	8.37235	17	7	18	7	15	7	18	7	LLLH	cis
2630152	scl28768.18.1930_9-S	94282	Sfxn5	sideroflexin 5	85.179	6	3' UTR		CCTGGCCAACTCTCCTCTGATAACTTTTAAACATTCCCTGAAGGATGCTC	rs3689258	2	117.01	169.179	6.21948	7.90069	43	7.62493	53	6.94703	7.04637	7.01547	6.98757	6.90999	6.80749	10.3294	9.70732	11	13	11	14	9	13	12	13	LLLH	trans
2630142	scl28780.8_93-S	232174	Cyp26b1	cytochrome P450, family 26, subfamily b, polypeptide 1	84.5376	6	3' UTR		CCTCTGTAGATGTGTCTGTTCCGTGTTCGTGTGTCTCGTTGTGGTAGCAT	rs3713935	18	42.714	58.5915	7.1413	6.78849	28	7.06037	68	7.42269	8.44662	6.58158	6.62172	6.61706	6.6384	6.53262	6.54143	7	17	7	18	7	15	7	18	HLLL	trans
6130609	scl28791.7.1_8-S	51811	Clec4f	C-type lectin domain family 4, member f	83.6107	6	3' UTR		TCTTAAAGACAAGCCCTGCATTGGAGTCCCCTCAGCACCCCATGTCTGCC	rs3022802	1	47.866	64.9801	6.38918	6.88246	46	6.87706	50	6.77073	6.80444	6.82752	6.80719	7.15528	6.94605	6.79446	6.96094	12	12	11	14	11	11	12	13	LLHL	trans
3830300	scl28866.2.2_9-S	53620	Vamp5	vesicle-associated membrane protein 5	72.2998	6	exon 2		GCCAGCAGCAGGCGGACGAAGTGACGGAAATCATGCTCAACAATTTCGAC	rs3673305	6	57.219	71.8501	6.67548	10.2358	61	10.5108	35	10.0826	10.2108	11.1206	11.8917	9.80811	10.246	9.85478	9.72005	16	8	16	9	14	8	15	10	LHHL	cis
103390008	scl293.2.1_91-S	75442	1700008N11Rik	RIKEN cDNA 1700008N11 gene	29.5513	8	putative intergenic		AAGCTGTTATGTAAAATGAACTTTAAACTCACTTCTAGTCTGAGATCGTA	gnf12.047.285	12	30.502	49.8417	6.5919	6.56299	36	6.53604	60	6.547	6.50473	6.55817	6.58991	6.51804	6.5718	6.61654	6.48218	8	16	10	15	8	14	10	15	HLLH	trans
6370332	scl29415.27.1_0-S	19277	Ptpro	protein tyrosine phosphatase, receptor type, O	137.427	6	3' UTR	mCV23381607|137.426806|	GCGAGTGTGCTCCTCGCTCCAACCTTGAAGCTACGGGTCAGGAGTAGGCA	rs13481187	11	82.128	100.468	6.53614	7.50423	54	7.24577	42	6.63309	6.57172	6.89578	6.78935	6.7447	6.66824	9.62406	8.85101	14	10	15	10	11	11	14	11	LLLH	trans
5050059	scl29417.6.1_173-S	78600	Pde6h	phosphodiesterase 6H, cGMP-specific, cone, gamma	136.928	6	3' UTR		GGACCGTATATGGCCCTGACCCATGAGTTATGGTACGTGTTCTTTCCTGA	D6Mit339	6	98.257	136.388	10.3429	7.03317	49	6.9352	47	7.42305	6.83687	6.89871	6.85711	6.97307	7.06411	6.86431	6.97619	12	12	14	11	10	12	13	12	HLLL	cis
105860725	scl29421.1.1_282-S	76012	5830415B17Rik	RIKEN cDNA 5830415B17 gene	136.519	6	5' UTR	mCV24045162|136.519325|	GATCTCTTGCTAGAAAATGAAAGAAGTGGGTGCGGGGAGGGGGCTCAGGA	rs13482732	15	75.107	97.9588	7.13057	7.16718	54	7.28646	42	7.03255	7.0397	7.12303	7.14092	7.44375	7.77023	7.1318	7.15932	14	10	15	10	11	11	14	11	LLHL	trans
4120438	scl29429.7_143-S	13730	Emp1	epithelial membrane protein 1	135.348	6	3' UTR		TGTTCAAGGTAGGTTACTGAACTGCCGGGCTGATGTTAGAGACACTGGCC	D6Mit339	6	98.257	136.388	10.2771	7.67483	49	9.66191	47	9.03589	10.7276	7.29733	8.70998	7.35047	8.4313	7.07451	10.6994	12	12	14	11	10	12	13	12	LLLH	cis
104120671	scl29431.12_3-S	74525	8430419L09Rik	RIKEN cDNA 8430419L09 gene	135.202	6	putative intergenic		CCTGCATTGAGGAGCAGCCCGGGGTTTGTTGCCAGGAAGTAAGGTTTAAA	D6Mit339	6	98.257	136.388	37.8192	10.4954	49	10.2136	47	9.93559	9.49346	11.3177	10.4413	13.0643	11.3923	8.15056	9.5462	12	12	14	11	10	12	13	12	HHHL	cis
1740484	scl29649.6.1_19-S	30937	Lmcd1	LIM and cysteine-rich domains 1	112.296	6	exon 7		TGTGAGCAGCTGCTGAGCGGCCGTGCGTACATCGTCACCAAGGGTCAGCT	rs3722345	2	61.703	80.4165	6.46437	7.37348	35	7.34704	61	6.94125	6.97849	7.97907	8.35435	7.3831	6.93049	7.14838	7.12929	10	14	10	15	7	15	8	17	LLHL	trans
2570035	scl29902.6.1_5-S	NA	Cd8b	CD8 antigen, beta chain 1	71.2666	6	3' UTR	NES11912925|71.266611|	CTAGCCGGGACCCTGGAGAAGACTGCAAATCCTCACACAGAGAAGCCACC	rs3673305	6	57.219	71.8501	7.13403	7.51957	61	6.84555	35	6.8854	6.73376	6.87437	6.71889	8.62008	7.01267	7.8571	6.9153	16	8	16	9	14	8	15	10	LLHH	cis
106350670	scl30057.1.1950_4-S	14210	Fin15	hypothetical LOC14210	50.1324	6	putative intergenic		GCTTTTCTAAGGTAAGCACGGTGGGTTTGTACCACTTGGGCAAACACTAC	rs13478753	6	46.953	51.1269	11.3005	6.88986	58	6.35277	38	7.25994	6.43444	7.18871	6.33214	6.39059	6.29558	6.71157	6.33748	14	10	15	10	14	8	15	10	HHLL	cis
4200458	scl30088.4_382-S	76253	0610006L08Rik	RIKEN cDNA 0610006L08 gene	48.4712	6	3' UTR		GGTCGTTTTGGGAGTGGCAGCAGAATACACTATAGCTCAGATTGCTGGGC	rs13478743	6	42.644	48.3349	15.7346	6.47459	50	7.17621	46	6.39674	7.93711	6.58797	7.32461	6.44707	6.57531	6.45849	6.76767	12	12	13	12	12	10	13	12	HLLL	cis
102190021	scl30278.20_528-S	320609	D330017J20Rik	RIKEN cDNA D330017J20 gene	29.9094	6	3' UTR		CTGGTATCCACAGCGAGCCCTATGTCTAAGATAACTGGGTTAGATCTCCC	rs13476352	2	8.509	13.3541	6.08515	6.65129	48	6.58178	48	6.42865	6.4255	6.47429	6.47061	7.40272	6.95247	6.45804	6.47445	13	11	13	12	10	12	12	13	LLHL	trans
106650445	scl30718.8_25-S	NA	Ears2	glutamyl-tRNA synthetase 2 (mitochondrial)(putative)	121.829	7	putative intergenic		GTCTCCTTTCGATGAAGGGTGTCTGTTTTCTTCCAATTCCTGAGATCTGA	rs13481618	12	79.706	102.93	6.90964	7.27377	55	7.2122	41	7.22657	7.23699	7.21542	7.24166	7.53993	7.16527	7.13846	7.19474	13	11	14	11	13	9	15	10	LLHL	trans
7510148	scl30741.3_137-S	233802	Thumpd1	THUMP domain containing 1	119.507	7	3' UTR		GTCCCTACTGGCTATTTGCCAGTTGTACAGTGCTGTGTGCTCTTGGGATC	rs3709679	7	81.206	119.919	12.1671	9.68534	63	7.4698	33	9.7068	7.17299	10.9552	7.84991	8.96059	7.50647	8.94879	7.36316	16	8	17	8	14	8	16	9	HHLL	cis
1340372	scl30829.8_606-S	78593	Nrip3	nuclear receptor interacting protein 3	109.549	7	3' UTR		CCCTCCTTCTGTTGCCAGGTCTTTCTGCATTAGCACTTTATCTGCTCAGT	rs3698182	8	48.904	86.4781	6.10266	7.50345	50	7.40305	46	6.66367	6.65316	6.70256	6.6774	10.4078	9.82062	6.68523	6.60594	13	11	14	11	11	11	12	13	LLHL	trans
2640044	scl30925.5.1_14-S	15132	Hbb-bh1	hemoglobin Z, beta-like embryonic chain	103.715	7	3' UTR		CCCATGTGTCTATGATGCCCTCTTTGAGTCCATGGGGACTGCATTGAGAG	rs3698182	8	48.904	86.4781	9.65894	6.87319	50	6.78412	46	6.63772	6.65267	6.63582	6.6944	7.63555	7.08566	6.70639	6.71611	13	11	14	11	11	11	12	13	LLHL	trans
3450128	scl30953.4_24-S	16068	Il18bp	interleukin 18 binding protein	101.889	7	3' UTR		CTCAGGAACTCTGCCTGACTCAGGCAGCATGAGACACTGCCTCTTGCCAA	rs6227780	7	66.546	99.2995	27.0426	7.67577	54	6.73823	42	7.08397	6.49009	6.9837	6.40235	7.07424	6.64906	9.31581	7.46981	13	11	14	11	12	10	15	10	LLLH	cis
6020075	scl30960.6.1_9-S	14276	Folr2	folate receptor 2 (fetal)	101.714	7	exon 6	mCV24692229|101.714113|	CCGCTGCATCCAGATGTGGTTTGACTCAACCCAGGGCAATCCGAATGAGG	rs3663374	7	63.052	91.3288	25.4193	6.40965	56	6.73023	40	6.46434	6.42984	6.33555	6.6091	6.44939	6.43649	6.40487	7.55832	13	11	15	10	12	10	16	9	LLLH	trans
2640180	scl30972.4_179-S	18442	P2ry2	purinergic receptor P2Y, G-protein coupled 2	100.871	7	3' UTR		TTATAACACTGCCAATCCCTGTGGTGCAAGCAATTCCACTGTGGCCAATC	rs6227780	7	66.546	99.2995	7.64212	8.67436	54	9.43588	42	9.94874	10.9189	8.8324	9.43943	6.89731	7.28549	8.84402	9.95108	13	11	14	11	12	10	15	10	HLLH	cis
870463	scl30978.11_3-S	27276	Plekhb1	pleckstrin homology domain containing, family B (evectins) member 1	100.518	7	3' UTR		AGCAAGCAATCTCTCCATTTGATCCTGTTCCAAACTATTCCATCATCCTG	rs3663374	7	63.052	91.3288	34.3308	6.38573	56	6.70048	40	6.57043	6.47992	6.38393	6.49416	6.41475	6.42742	6.2156	7.50271	13	11	15	10	12	10	16	9	LLLH	cis
60139	scl31008.7.1_29-S	233549	Mogat2	monoacylglycerol O-acyltransferase 2	99.0947	7	3' UTR		CTGAGGTCTCTTCCCACAGTTGTAATGTCATTCAAACATGACCAAAGGAC	rs6227780	7	66.546	99.2995	25.4589	7.36269	54	6.89206	42	6.73382	6.66905	6.76605	6.64032	6.84628	6.73456	8.8777	7.57178	13	11	14	11	12	10	15	10	LLLH	cis
4050706	scl31022.12_350-S	12337	Capn5	calpain 5	97.9969	7	3' UTR		GCACCCAGGAGGCCTTGTAGTCTTCCAATTGCAGGAGATCAGCCCTACAG	rs13479447	7	69.433	105.637	7.49745	10.0215	58	9.82866	38	11.1406	11.2155	9.74292	9.098	12.0328	11.1669	7.66943	7.76135	14	10	15	10	13	9	16	9	LHHL	cis
104810097	scl31023.1_644-S	18378	Omp	olfactory marker protein	98.0186	7	intron 4		CCGTCTGCCCTGTGGGGACATGAGTGTCTCTGTTGTGCCTGTTTCACAAT	rs3663374	7	63.052	91.3288	10.743	7.36588	56	7.17944	40	7.12295	6.96467	6.89589	6.82644	9.15542	8.27144	6.66174	6.62081	13	11	15	10	12	10	16	9	LLHL	cis
4730563	scl31060.16.1_26-S	NA	Ccdc81	coiled-coil domain containing 81	89.7416	7	putative intergenic		CTATTTCCCGAGGAACATTTATTTGGAGTAGTTGAATATTTAGCGTGTGT	rs3660360	19	61.681	48.4272	6.0584	7.03682	49	6.97194	47	6.87383	6.95148	6.94904	6.95083	7.32136	6.97107	6.97935	7.01253	12	12	12	13	13	9	12	13	LLHL	trans
5390195	scl31074.15.1_32-S	14085	Fah	fumarylacetoacetate hydrolase	84.4614	7	3' UTR		CGGAAGTCACAAGACACACCCTTGCCTTATGAGGATCATGCTACCACTGC	gnf07.079.162	7	60.422	84.632	23.4191	7.89932	66	9.13439	30	8.97637	9.87816	7.53529	8.34681	7.85972	8.58109	7.33677	9.7043	16	8	18	7	14	8	18	7	LLLH	cis
4810181	scl31363.7.1_54-S	54200	Sult2b1	sulfotransferase family, cytosolic, 2B, member 1	45.5981	7	exon 7		TGTTTACCGAGAGCAAATGCACGGGGTGCAGAGGTTCCCCTGGGACACGT	rs8255275	7	34.552	46.035	10.9578	6.91683	64	6.66986	32	7.07385	6.62771	7.02833	6.62217	6.78435	6.73646	6.79801	6.72096	15	9	16	9	16	6	17	8	HHLL	cis
103520639	scl31368.2_2-S	69903	Rasip1	Ras interacting protein 1	45.5039	7	intron 9		GGCGATGACAGAAAAAACGTCAGGGTCTACTTGTCAAGACCACACAAGAA	gnf02.006.767	2	4.91	9.74751	8.01917	6.98904	48	7.05887	48	6.96019	6.8744	6.9658	6.95924	7.04903	7.37737	6.9955	7.01292	13	11	13	12	10	12	12	13	LLHL	trans
103850064	scl31485.22_238-S	14751	Gpi1	glucose phosphate isomerase 1	33.9101	7	putative intergenic		CCCTGTCATTCTACTTTCCACCATGTTAATTAGGCCCATTTGATGGCCAG	rs6239372	7	19.281	34.4076	20.1963	7.68829	50	7.00554	46	7.6243	6.98376	7.52663	6.89257	6.7116	6.58769	8.71886	7.54268	12	12	12	13	12	10	14	11	LLLH	cis
2120048	scl31496.6.1_91-S	20266	Scn1b	sodium channel, voltage-gated, type I, beta	30.8265	7	exon 4		TGTGACACCTCCTAGCCCTGGCCCAACCGCCCTCTCTCACCAGCCTTCAA	rs13482868	17	7.799	10.2375	6.2527	6.68641	52	6.66404	44	7.12582	6.86948	6.55537	6.58541	6.46491	6.57735	6.63711	6.59663	12	12	13	12	13	9	14	11	HLLL	trans
2470167	scl31497.15.58_10-S	15451	Hpn	hepsin	30.8076	7	3' UTR		CCACTCAATCCCAGGGCCATTGGCCTCACCCTCCCACCCCATGTAAATAT	rs6239372	7	19.281	34.4076	7.50956	7.01109	50	6.76775	46	6.86525	6.67515	7.64918	7.02053	6.90904	6.75318	6.67663	6.58329	12	12	12	13	12	10	14	11	LHLL	cis
2940050	scl31506.4.1_20-S	66438	Hamp2	hepcidin antimicrobial peptide 2	30.6313	7	exon 3		CAGATTCTGCTGTCAGTGCTGTAACAAACCCTCCTGTGGTATCTGTTGTG	rs6239372	7	19.281	34.4076	11.8576	6.74113	50	6.9256	46	6.69496	6.69445	6.63196	6.74758	6.77987	6.74993	6.84106	7.54784	12	12	12	13	12	10	14	11	LLLH	cis
3120239	scl31508.16.1_1-S	12483	Cd22	CD22 antigen	30.5753	7	exon 16		CGGCCCCAGGCAAAGGAAGACGTAGACTATGTGACCCTCAAGCACTGAGG	rs3720735	7	23.336	36.4923	6.362	6.87751	46	6.99467	50	6.6883	6.68661	6.63496	6.62504	7.25976	7.19736	6.91941	7.57384	11	13	11	14	11	11	13	12	LLLH	cis
5900397	scl31518.8.1_186-S	230257	Rod1	ROD1 regulator of differentiation 1 (S. pombe)	30.2985	7	3' UTR		GAACTGCGAGACAGGAGCTACGAACCCTTCCGGGACAAGCGAGTTGCAGA	rs6239372	7	19.281	34.4076	9.96994	6.787	50	7.46644	46	6.59459	6.74645	7.08972	8.29185	6.64328	7.69904	6.81563	7.06496	12	12	12	13	12	10	14	11	LHHL	cis
2680121	scl31698.2_26-S	15377	Foxa3	forkhead box A3	18.1718	7	3' UTR		CTGAGGTCAAGTTCTTGTCTGGGGCTTGGGAATACTGCCTGTGTTTGGCC	rs3675869	18	34.557	56.7288	8.97285	7.11218	35	7.28695	61	8.21175	8.87803	6.79893	6.8505	6.69658	6.76909	6.6953	6.68492	9	15	9	16	8	14	9	16	HLLL	trans
4540402	scl31725.3.3_8-S	NA	C5r1	complement component 5a receptor 1	15.4073	7	exon 2		CACGACCGTTTTAAATCATAACTACTGGTACTTTGATGCCACCGCCTGTA	CEL-14_116404928	14	70.623	123.244	7.25308	6.70151	32	6.88073	64	6.49121	6.51543	6.57068	6.57828	6.57532	6.54724	7.16883	7.80162	8	16	8	17	8	14	8	17	LLLH	trans
5130026	scl31797.6.1_289-S	67441	Isoc2b	isochorismatase domain containing 2b	4.44807	7	3' UTR		TTCACGAAGCGGGAAAAGGAGGGGGAACAAATGTCACAACTGGGACCCTG	rs3724197	7	0.286	15.5291	14.9702	8.02386	71	8.14572	25	8.34989	7.64615	7.76411	7.41453	7.6242	9.34476	8.29471	8.20602	19	5	18	7	16	6	18	7	LLHL	trans
2120441	scl31835.5.1_93-S	232790	Oscar	osteoclast associated receptor	3.2131	7	3' UTR		GTACTCATTCTCTCTTCTCTTCCAATGTTTTGGGGGTTTGTTCGTTTGTT	rs6191597	3	42.602	62.6718	6.34911	6.82207	60	6.90859	36	6.82714	6.74603	6.82058	6.81116	6.78528	7.34657	6.85091	6.79008	15	9	15	10	14	8	16	9	LLHL	trans
100520242	scl32142.34_423-S	71517	9030624J02Rik	RIKEN cDNA 9030624J02 gene	118.634	7	putative intergenic		GCCTTTCCTCCTGCTGTGAACATGCCAGAACCCAGAATGCACTATGGTGC	D7Mit222	7	75.643	112.726	11.3125	7.78645	57	7.62825	39	7.67028	7.7318	7.72452	7.64764	7.89858	7.18291	7.85961	7.90611	14	10	15	10	13	9	15	10	LLHL	cis
6200687	scl32155.2.1_139-S	68469	1110006G14Rik	RIKEN cDNA 1110006G14 gene	115.824	7	5' UTR		GCCTCTTAGAACTGCGGCGGCGCAGTCACACGGCAAATCGACACTTTTCA	rs4165602	16	21.826	27.3515	7.16796	6.89185	44	7.02318	52	6.70799	6.73158	6.79793	6.78626	7.38014	7.8878	6.79538	6.69027	12	12	12	13	9	13	11	14	LLHL	trans
4200162	scl32223.34.19_30-S	19024	Ppfibp2	protein tyrosine phosphatase, receptor-type, F interacting protein, binding protein 2	107.534	7	exon 25		AAAATGGCCTCACCCGCCTACACACCTCTGACCACCACCGCCAAAGTTCG	rs13479447	7	69.433	105.637	10.174	6.88408	58	7.14445	38	7.17563	7.40718	6.79213	6.91364	6.57562	6.57565	6.96581	7.67776	14	10	15	10	13	9	16	9	LLLH	cis
1400619	scl32299.7.1_25-S	56018	Stard10	START domain containing 10	101.22	7	exon 8	mCV24683893|101.21985|	TGTCGGTGCAACATGCAGACTCACTGGAGAACATCGATGAGAGTGCAGTG	rs6227780	7	66.546	99.2995	12.7335	10.5146	54	8.64494	42	10.3884	8.95782	11.7558	8.73106	11.869	9.18348	8.38205	7.66749	13	11	14	11	12	10	15	10	LHHL	cis
3800088	scl32313.5_285-S	68185	Chchd8	coiled-coil-helix-coiled-coil-helix domain containing 8	100.414	7	putative intergenic		CACAGAGCTAGTTTGGCAGTACTGACAGTGCCTTCTCTCAGTGTGTTGTG	rs6227780	7	66.546	99.2995	7.04196	6.89237	54	6.3945	42	6.89905	6.34881	6.86688	6.2519	6.41312	6.29155	7.29375	6.70458	13	11	14	11	12	10	15	10	HHLH	cis
2230739	scl32422.10_62-S	13032	Ctsc	cathepsin C	88.1855	7	3' UTR		GAATTTTTGTCACCTACTTCTTCCCTTAGAAGCATTTATGCTCCATGGAC	rs3672782	7	61.294	87.8821	11.6772	8.19052	62	6.87238	34	8.12527	6.68048	7.75435	6.50688	6.97261	6.64309	9.6156	7.71173	15	9	17	8	13	9	17	8	HHLH	cis
101170131	scl32440.1.1_50-S	69579	2310034P14Rik	RIKEN cDNA 2310034P14 gene	83.7612	7	putative intergenic		GGTGACCTCGGTTCCAGCTGGCTAGAATTCCAATGTGCCTTGATCAGCAG	gnf07.079.162	7	60.422	84.632	14.0409	7.69221	66	6.7713	30	7.28139	6.55896	7.3782	6.48754	8.6611	7.13388	7.61781	6.88335	16	8	18	7	14	8	18	7	LLHL	cis
520097	scl32572.22_334-S	18553	Pcsk6	proprotein convertase subtilisin/kexin type 6	65.9289	7	putative intergenic	NES11771249|65.928938|	GTGGATGCTGCGCTGGTCCAGTATGGTACAAGCCTACATGATAGAGCTGG	rs13479357	7	53.011	78.997	6.24431	6.78725	74	6.89364	22	6.74126	6.77553	6.84092	7.24184	6.78918	6.82459	6.77344	6.77003	18	6	20	5	16	6	20	5	LHLL	trans
2260671	scl32577.4.1_30-S	73724	Mcee	methylmalonyl CoA epimerase	64.2909	7	exon 4		CTCCATCCCAAAGACTGTGGTGGGGTCCTTGTAGAACTGGAGCAAGCATG	rs6345670	7	41.078	63.5745	19.6791	11.2635	73	10.5063	23	11.2899	10.9448	11.2607	10.8491	10.3642	9.86083	11.962	10.3433	18	6	19	6	16	6	20	5	LLLH	cis
5670075	scl32592.2.658_11-S	17984	Ndn	necdin	62.2288	7	3' UTR		CAGTGTAGGCACTTAGCACCCTTTACAAAACATGTATGCAACCCCACCAT	rs3675869	18	34.557	56.7288	7.06386	7.9668	35	8.21084	61	10.261	11.1344	7.64557	7.94205	6.86935	6.90457	6.96931	6.88182	9	15	9	16	8	14	9	16	HLLL	trans
4920372	scl32669.8.1_3-S	12348	Car11	carbonic anhydrase 11	45.5725	7	3' UTR		GTCGCTGAGACTCCCCAACGAGGATTACGCCCGCCTGTTCTGAGTTTCCT	rs13479226	7	34.266	45.4563	15.5801	7.06625	60	7.39498	36	7.42763	8.26696	7.06504	7.20058	6.93085	6.96299	6.87813	6.97811	14	10	15	10	15	7	16	9	HLLL	cis
4230372	scl32676.9.1_1-S	69217	Plekha4	pleckstrin homology domain containing, family A (phosphoinositide binding specific) member 4	45.4222	7	3' UTR	mCV22699114|45.422184|	GGGCCAGGGCCGCTATGGTCAAAGATTGATTTTCCCAACACTGTCCAAAA	rs3663374	7	63.052	91.3288	6.75522	7.1576	56	7.12474	40	7.11637	7.1289	6.91883	6.97188	7.8794	7.47549	6.8736	6.89978	13	11	15	10	12	10	16	9	LLHL	trans
6450079	scl32691.14.1_24-S	21677	Tead2	TEA domain family member 2	45.1013	7	3' UTR		GGAGCTGGGCTATGTGGGGTGTCTTACTGACTGCCTTGTAACCTTCCTGC	rs6392836	18	27.252	48.9938	6.97036	7.22599	42	7.41762	54	8.06811	8.56987	6.99544	7.17782	7.00684	7.02196	6.8902	6.8443	10	14	11	14	10	12	11	14	HLLL	trans
70397	scl32712.2.1_18-S	71368	5430431A17Rik	RIKEN cDNA 5430431A17 gene	44.3532	7	putative intergenic		CTCGGCTGACTTCAGTTTTCCAGATGAAAACATCTGTACACCTGCAGGAC	rs8271728	7	33.101	43.678	9.39277	6.73886	57	6.45449	39	6.6145	6.44475	6.52693	6.40781	7.27086	6.56602	6.55618	6.42636	14	10	14	11	14	8	15	10	LLHL	cis
101580253	scl32751.7.762_30-S	210104	BC043301	cDNA sequence BC043301	43.443	7	exon 5		CAGAAGTCTGTGTTGAAATGCCATCAGCGGACTCACACTTGCAAGAAGCC	rs13479226	7	34.266	45.4563	8.24953	6.68696	60	6.81467	36	6.74598	6.76473	6.60713	6.63196	6.57437	6.61884	6.8157	7.2255	14	10	15	10	15	7	16	9	LLLH	cis
6020070	scl32758.9.1_2-S	243958	Siglecg	sialic acid binding Ig-like lectin G	43.2859	7	exon 13	NES13970761|43.285913|NES13970759|43.285891|	GAGAATAACCCGGAAGAACTCCACTATGCTGCTCTCAACTTCTCCCGCCT	rs8271728	7	33.101	43.678	9.78265	8.29631	57	7.73408	39	7.34782	7.02369	7.34444	6.89037	9.01418	7.47435	9.39994	9.58034	14	10	14	11	14	8	15	10	LLHL	cis
2650433	scl32818.7.1_108-S	233066	AI428936	expressed sequence AI428936	30.0277	7	exon 9	NES16140030|30.02771|	GGCTGGCTAGGACGCCCTACCTGGTGCTCAGTTATGTCAATGGTCTCCCT	rs4226520	7	13.907	29.4902	15.1764	6.86926	69	7.04429	27	7.25841	8.07628	6.89592	6.88758	6.58408	6.68604	6.69109	6.6747	18	6	18	7	15	7	18	7	HLLL	cis
6040452	scl32836.5_532-S	22693	Zfp30	zinc finger protein 30	29.5032	7	3' UTR		CCGTGTCTTCCACTGCGACATTGTGATATTCCCACCTAACTCAACGCACC	rs4226520	7	13.907	29.4902	8.61278	6.90098	69	7.32853	27	7.68371	8.54883	7.08251	7.66802	6.35051	6.57564	6.39543	6.69594	18	6	18	7	15	7	18	7	HHLL	cis
4730706	scl32949.5.149_25-S	26366	Ceacam10	CEA-related cell adhesion molecule 10	24.4933	7	3' UTR		TTCTTCTTTCATTGCTCTTTCTAACTGGAACCGAACTCTGGGAAAGAGGG	gnf13.021.096	13	5.276	23.8722	7.1481	7.72667	51	7.57824	45	6.76729	6.79153	6.71133	6.70388	6.85276	6.83001	10.5081	9.79726	13	11	13	12	12	10	13	12	LLLH	trans
103840093	scl33011.16_16-S	13400	Dmpk	dystrophia myotonica-protein kinase	18.2523	7	putative intergenic		GAGACTCGACATTCCTCGGTATTTATTGTCTGTCCCCACCTACGACCTCC	rs3672220	7	3.566	18.3679	7.08673	7.3265	65	7.44306	31	6.93404	7.14978	7.25603	7.64027	7.11078	7.5677	7.97562	7.36875	17	7	16	9	15	7	17	8	LLLH	cis
104230142	scl33199.18.1_17-S	23854	Def8	differentially expressed in FDCP 8	126.353	8	putative intergenic		GCCGGCAAAGGACTGGGACCATGGAATACCTTCAGAAGCATGACCTCAGG	rs13480026	8	91.175	126.586	6.35459	6.98782	42	6.66595	54	7.33971	6.73531	6.90643	6.58094	6.53332	6.51285	7.0892	6.82872	11	13	11	14	9	13	11	14	HHLL	cis
450088	scl33206.16.1_107-S	234857	Spire2	spire homolog 2 (Drosophila)	126.255	8	exon 16		GGATGTCCTCAATGCCACTCCACGACGAAGCCGTCAGACCCAGTCCCTCT	rs13480026	8	91.175	126.586	6.78684	7.26864	42	7.00031	54	7.15574	7.19154	7.86243	7.27763	6.95097	6.78531	7.04768	6.74507	11	13	11	14	9	13	11	14	LHLH	cis
1090114	scl33294.12.1_0-S	80707	Wwox	WW domain-containing oxidoreductase	117.598	8	exon 9		TCTCCAATGAACTGCACCGTCGCCTCTCCCCGCGCGGGGTCACATCCAAC	gnf02.006.767	2	4.91	9.74751	11.2213	7.15571	48	7.26791	48	7.10846	7.08544	7.18271	7.16951	7.21788	7.72464	7.12584	7.09153	13	11	13	12	10	12	12	13	LLHL	trans
5390035	scl33377.7_123-S	20650	Sntb2	syntrophin, basic 2	109.903	8	3' UTR		ATTGGGGATGTTGTGGGCTCCTGGGTGTGAGTGGGCAGGAAACTGTGGAG	rs13479962	8	65.079	106.458	7.88095	7.11988	39	7.27614	57	6.9555	6.82704	7.00671	6.9186	6.8397	6.86223	7.73959	8.31474	10	14	10	15	10	12	9	16	LLLH	cis
106520341	scl33438.2.1_25-S	382051	4833426J09Rik	RIKEN cDNA 4833426J09 gene	107.486	8	3' UTR		TTTCTCCTCTGTCAGGTGGCTGTGGCATTGAACTTCAGGAAATGTGTCCC	rs13477959	4	65.868	123.698	6.84868	8.5655	17	8.3268	79	9.4608	9.18088	9.10309	8.32326	7.95302	8.05696	7.67917	7.73261	4	20	5	20	3	19	5	20	LHLL	trans
4010619	scl33566.6_143-S	21672	Prdx2	peroxiredoxin 2	87.8645	8	putative intergenic	NES16273472|87.864493|	GCTTGTGCAACTGACTCTGTAGTTATGCCTCTTCACCACAAGGTGGAGGC	rs3698182	8	48.904	86.4781	17.3024	9.18708	50	7.93534	46	8.52081	7.32948	9.2428	7.8526	11.8699	9.9087	7.3846	6.84826	13	11	14	11	11	11	12	13	LHHL	cis
2970047	scl33577.2_419-S	102060	Gadd45gip1	growth arrest and DNA-damage-inducible, gamma interacting protein 1	87.7254	8	3' UTR		AGGGGCCCATCTGTCGCCTCATGGTCTTGCCAACAACTTTTGAGTAGGCT	rs3698182	8	48.904	86.4781	17.6196	7.89395	50	9.33957	46	7.92347	9.97682	7.63785	9.93256	8.83197	9.32943	7.30089	8.30718	13	11	14	11	11	11	12	13	HHLL	cis
106370064	scl33594.7.1_16-S	244550	Podnl1	podocan-like 1	87.0223	8	exon 11		TACACACCTGCGTGTGGTTGACACTGCAGAAAACCCGGAACAGGTCCTGG	rs13459102	8	18.328	26.4882	7.43596	6.52219	56	6.61548	40	6.73698	7.18329	6.45713	6.50124	6.43143	6.38544	6.45952	6.40188	14	10	16	9	12	10	14	11	HLLL	trans
103440128	scl33608.15_606-S	12745	Clgn	calmegin	86.3185	8	putative intergenic		CGTGGCTGACAGGTCACTAAACTAAAACCCTGTGGGGGACACATGACATC	rs3698182	8	48.904	86.4781	16.4171	7.27564	50	7.02757	46	6.85526	6.8247	7.15375	6.9923	8.32211	7.39967	6.91398	6.91423	13	11	14	11	11	11	12	13	LLHL	cis
102650059	scl33702.7_365-S	234396	Ankrd41	ankyrin repeat domain 41	74.3392	8	putative intergenic		CACTGAAGAGTTCCAAACTGACTGTGGGGAAGTGGTGGGAGAGTGCACAC	rs13479838	8	41.794	77.7893	13.2922	8.03716	50	7.02866	46	7.47841	6.82066	7.85518	6.94937	9.22402	7.52568	7.76682	6.85121	13	11	14	11	11	11	12	13	LLHL	cis
5420053	scl33711.16.1_123-S	16161	Il12rb1	interleukin 12 receptor, beta 1	73.7501	8	3' UTR	mCV27563560|73.750139|mCV27563559|73.750137|	GCTTTGCTTGGTATCCTCAGGGCAAGGCTGGACCCTATCACTGGTCTGTT	rs13479838	8	41.794	77.7893	10.7994	7.47821	50	7.26696	46	8.22791	7.54117	7.28692	7.26436	7.12853	7.10997	7.20973	7.16997	13	11	14	11	11	11	12	13	HLLL	cis
3520092	scl33727.4.1_6-S	12931	Crlf1	cytokine receptor-like factor 1	73.4329	8	3' UTR		GACCTGGAGGCTCACCTGAATTGGAGCCCCTCTGTACCATCTGGGCAACA	rs3720735	7	23.336	36.4923	7.24883	6.63687	46	6.89616	50	6.45162	6.44043	6.83797	7.01421	6.94881	7.8647	6.35952	6.36433	11	13	11	14	11	11	13	12	LLHL	trans
2690044	scl33912.4_501-S	319520	Dusp4	dual specificity phosphatase 4	36.2882	8	3' UTR		TGGGTGCCGTTCAGATTTTCCTGCCGTGAATCATTTGGTAAGGCCAGATC	gnf02.006.767	2	4.91	9.74751	6.21531	6.77543	48	6.85678	48	7.13105	7.60564	6.66967	6.73058	6.65831	6.60222	6.60236	6.57462	13	11	13	12	10	12	12	13	HLLL	trans
103120039	scl33934.6_92-S	171167	Fut10	fucosyltransferase 10	32.7272	8	3' UTR	AA956113_292|32.72723|NES16325520|32.727224|	GGCAGAACCTGTCTGTGGAGAGTTTCTCCTCAACCTCACATTTGTCACGG	rs13479694	8	22.939	35.6802	13.1874	7.49007	66	7.58759	30	8.38034	8.02598	7.92894	8.12498	6.78734	6.89158	6.78098	7.27562	17	7	17	8	15	7	17	8	LHHH	cis
4670113	scl34022.8_400-S	52123	Agpat5	1-acylglycerol-3-phosphate O-acyltransferase 5 (lysophosphatidic acid acyltransferase, epsilon)	18.8843	8	3' UTR		GCTTGCAGCTTAGGGGCTGCAGTTGTTCTCCTTCATAAGACTGCCATCCG	UT_8_22.019102	8	15.008	24.6144	14.9519	7.29216	55	6.84309	41	7.42935	6.80723	7.73848	6.99012	6.83756	6.71788	7.06644	6.85583	14	10	15	10	12	10	14	11	HHLL	cis
105670053	scl34211.3.1_4-S	NA	BC032935		125.646	8	putative intergenic		CGTGCGCCTTGATATGAGACTTCAGTGACTTATCTCCCCAAACCCTGAAG	rs13459062	2	20.405	30.994	7.72156	7.00879	46	6.92358	50	6.80062	6.76868	6.74889	6.71819	6.60605	6.70211	7.89149	7.427	13	11	13	12	9	13	11	14	LLLH	trans
130731	scl34386.25.1_28-S	20498	Slc12a4	solute carrier family 12, member 4	108.833	8	3' UTR		TGCAGTGGAAATGGATCCGAGGGCCCAGGGGACCCTGGTGGATTTAGGGA	gnf02.006.767	2	4.91	9.74751	6.00574	6.94341	48	6.89618	48	6.64927	6.69885	7.13927	7.19218	7.3968	7.04445	6.67203	6.65306	13	11	13	12	10	12	12	13	LLHL	trans
4920471	scl34459.22.1_92-S	333329	Cngb1	cyclic nucleotide gated channel beta 1	98.1282	8	putative intergenic		GCTCAGCCATCGGAACTAGTCTAAGCTGTTTCCACAGCACACAAGAATAC	gnf08.098.331	8	61.281	99.9184	10.3867	7.11848	41	6.89309	55	7.90724	7.31847	7.17444	6.82405	6.73558	6.75106	6.69494	6.66926	10	14	10	15	11	11	10	15	HHLL	cis
5050167	scl34490.14.1_30-S	104158	Ces3	carboxylesterase 3	96.0553	8	3' UTR		GCTCTGATCAGGAGGGTCAGCTGTGCTTAAGAACCTGGAGTCAAAGGAGT	rs4227313	8	55.466	94.0022	16.7135	7.80744	47	6.94463	49	6.79926	6.51461	7.02525	6.50729	7.08054	6.50629	10.5535	8.03244	12	12	12	13	12	10	11	14	LLLH	cis
105340369	scl34530.10_50-S	74513	Neto2	neuropilin (NRP) and tolloid (TLL)-like 2	88.527	8	3' UTR		GATTGGTTTACTGGCTCAAAAAGCCTCCAAGCTAATGATGAGGGTGCACG	rs3698182	8	48.904	86.4781	10.4729	7.68373	50	7.75477	46	7.64399	7.52811	7.67269	7.60921	7.34805	8.11185	8.04738	7.76759	13	11	14	11	11	11	12	13	LLHL	cis
4280333	scl34536.9.1_26-S	213435	D830007F02Rik	RIKEN cDNA D830007F02 gene	88.2421	8	exon 7	NES14055195|88.242092|	GCCACGTAAACTTGATCCAACTTTATGATGCGTTTGAGAGCAAGAGCAGC	rs3698182	8	48.904	86.4781	8.57024	6.96166	50	6.788	46	6.73739	6.73577	6.83291	6.68196	7.60385	7.01387	6.76617	6.73079	13	11	14	11	11	11	12	13	LLHL	cis
2030008	scl34562.1_198-S	15936	Ier2	immediate early response 2	87.5498	8	3' UTR		GGACCTCGAAGACACCTTATTACTGAGGGAATGATGGGTGGGTAAAGCTT	rs13479846	8	44.77	80.1552	6.1204	7.93956	46	7.21871	50	9.48653	8.24616	7.39218	6.92857	6.63117	6.54795	8.08828	7.16165	12	12	13	12	10	12	11	14	HLLH	cis
5670450	scl34581.9.1_48-S	106529	Gpsn2	glycoprotein, synaptic 2	86.4619	8	exon 13		TACCTGAAGGAGTTCCGCGACTACCCGCCCCTGCGCATGCCCATTATTCC	rs3698182	8	48.904	86.4781	7.05303	10.5339	50	10.8187	46	10.3399	10.3683	10.2021	10.4382	10.3334	10.3118	11.3149	11.9507	13	11	14	11	11	11	12	13	LLLH	cis
2350400	scl34659.4.1_2-S	234421	Cib3	calcium and integrin binding family member 3	75.1333	8	putative intergenic		ACATGCTCAGAGGACAAGACCTGGCCCTCACCCATCTCTACTCTGCTCTC	rs13479838	8	41.794	77.7893	6.92052	7.0987	50	6.70424	46	6.78864	6.7204	6.81518	6.6562	7.46824	6.62437	7.42663	6.79881	13	11	14	11	11	11	12	13	LLHH	cis
4670538	scl34924.1.65_63-S	71908	Cldn23	claudin 23	37.2933	8	3' UTR		GTCTTCCAAAAGCCAAGGCGATGCTACACTGTCCTGTTCCCGAGATACCT	gnf02.006.767	2	4.91	9.74751	6.91525	7.15303	48	7.22105	48	7.12291	7.05496	7.13702	7.10158	7.22305	7.57698	7.14465	7.1433	13	11	13	12	10	12	12	13	LLHL	trans
6650035	scl35027.16.1_147-S	23954	Nek3	NIMA (never in mitosis gene a)-related expressed kinase 3	23.5939	8	3' UTR		GGCAACAGTTACAGCTGTCCAGTGCCTGTTATCCCCAATTACCATGTAAC	UT_8_22.019102	8	15.008	24.6144	24.4975	8.61092	55	8.48073	41	8.61481	9.07182	8.00853	8.3995	10.2894	8.89043	7.81379	7.64477	14	10	15	10	12	10	14	11	LLHL	cis
105220039	scl35353.3_109-S	102791	Tcta	T-cell leukemia translocation altered gene	108.161	9	putative intergenic		GCAATGGTGGTGGACAATATCCCCGTTAGCTTTTTTGGGGACTTGGGAGG	rs13480429	9	75.209	113.437	7.31599	7.18931	68	7.2491	28	7.11534	7.1123	7.14214	7.10473	7.28647	7.59877	7.22538	7.1806	17	7	18	7	15	7	18	7	LLHL	cis
101940601	scl35459.1.308_203-S	73053	2900078C09Rik	RIKEN cDNA 2900078C09 gene	99.1949	9	3' UTR		CCCTTTGCGTGACAGTATTAGCAGGTGGCAGTTGTCGTGTGAGGAGCGAG	rs6205631	9	63.274	105.498	6.3243	7.34044	66	6.96978	30	8.13538	7.29133	7.15982	6.86065	6.74172	6.65235	7.25439	7.07532	17	7	17	8	15	7	17	8	HLLL	cis
2900139	scl35533.10.1_24-S	70348	2610018I03Rik	RIKEN cDNA 2610018I03 gene	86.1042	9	3' UTR	mCV23663570|86.104214|mCV23663566|86.104192|	GTGTGAACGCAGCGAGGAACTTCACTGGGGAGCTGAATGTTAACCACTCT	rs3693091	9	53.57	90.2023	6.83064	8.57724	63	7.47064	33	9.43611	8.02048	9.52628	7.96252	7.90627	7.02553	7.30275	6.94675	17	7	16	9	14	8	16	9	HHLL	cis
3060088	scl35908.8_513-S	78252	4432416J03Rik	RIKEN cDNA 4432416J03 gene	48.0702	9	5' UTR		GATTCTATGTGACCCAAGAAGTATTATACAGGAGTCTCTCCAAAAACCTC	gnf09.042.496	9	26.696	47.9613	7.75623	7.68851	38	7.6182	58	6.98477	6.88518	7.464	7.37154	10.0517	9.15989	6.98496	6.98428	11	13	11	14	7	15	9	16	LLHL	cis
5910121	scl36044.11.1_77-S	30959	Ddx25	DEAD (Asp-Glu-Ala-Asp) box polypeptide 25	35.2916	9	3' UTR		GAGGCCTTCGTTGTTTGTGGGCTAGTTTACGTGAGAATGTTTCAGCAGAG	rs6406454	9	15.371	33.1328	7.74628	7.70242	39	7.4815	57	7.76349	7.67046	7.84123	8.05076	7.29496	7.13423	7.82033	7.13372	11	13	11	14	8	14	9	16	LLLH	cis
2230717	scl36120.9.10_29-S	11433	Acp5	acid phosphatase 5, tartrate resistant	21.8773	9	3' UTR		GCAGAGAGGGAAGGGGAACCAAGGGGCTTACTTACAGGAAAGAAGTATGC	gnf02.006.767	2	4.91	9.74751	10.6185	6.96208	48	6.91528	48	6.69002	6.74444	6.75287	6.7435	7.8348	7.46143	6.75618	6.71426	13	11	13	12	10	12	12	13	LLHL	trans
4210253	scl36130.5_341-S	19340	Rab3d	RAB3D, member RAS oncogene family	21.658	9	3' UTR		CTCTGTTTCCGTGTGCTGATTCTGCTCCTGGCTCCACGCTAGCAATTCTG	rs6241653	1	86.55	134.924	6.38658	10.2628	50	10.0415	46	9.47162	9.25141	9.25406	9.4963	9.04342	8.47683	12.8813	12.8999	11	13	12	13	13	9	14	11	HLHL	trans
1990441	scl36149.3_215-S	94226	Edg8	endothelial differentiation, sphingolipid G-protein-coupled receptor, 8	20.9938	9	3' UTR		GGGATAAAGGAGAGCGGGGCTCCAAGAATGCTCAGAACCAGGTGATGTCT	rs3151902	3	17.504	36.7955	7.27016	7.1755	28	6.99191	68	6.72882	6.73392	6.71863	6.72697	6.7852	6.8509	8.25884	7.66313	7	17	7	18	6	16	8	17	LLLH	trans
2470504	scl36335.20.967_4-S	215446	Entpd3	ectonucleoside triphosphate diphosphohydrolase 3	120.416	9	3' UTR		GCTACAAGCTACAAATCAATGCTGTGTCTCATGGCTGTTTGCTGGCTCCA	rs13480455	9	108.933	120.867	6.72688	7.40297	69	7.28219	27	7.4879	8.25449	6.74715	6.76327	6.94138	6.6301	8.35853	7.61979	18	6	18	7	15	7	18	7	HHLL	cis
4050113	scl36487.18.1_167-S	19882	Mst1r	macrophage stimulating 1 receptor (c-met-related tyrosine kinase)	107.778	9	3' UTR		TTTAGCTTTCTGGGGCCACTGAAGGTGGGAAACCGGGCCCATTTGAGCCC	rs6366991	9	68.12	107.874	31.9474	6.70305	62	7.98276	34	6.59243	7.22742	6.93565	10.295	6.56932	7.45602	6.69807	6.81011	16	8	16	9	14	8	16	9	LHLL	cis
3800068	scl36510.4_431-S	76491	Abhd14b	abhydrolase domain containing 14b	106.311	9	3' UTR	mCV24918183|106.310917|mCV24918184|106.310922|	CAAATCTCCCTTAGGGGCTGCATACCTCCCCAGGTAATCAAGCACGGATC	rs3657415	9	65.417	105.939	10.5513	7.77048	70	7.2578	26	8.60249	7.74658	8.14052	7.55204	6.94382	6.82217	7.30324	6.91801	18	6	18	7	16	6	18	7	HHLL	cis
1500338	scl36548.17_86-S	20187	Ryk	receptor-like tyrosine kinase	102.765	9	3' UTR		GATCACCCAGCCTTAGCAGTGCTTCCAAACCTCAGCTTTTAACGATGACG	rs6286924	9	60.131	101.897	9.11126	8.76813	62	9.80596	34	9.2289	9.7441	9.8414	11.3039	9.40461	11.2084	6.67717	7.1163	16	8	16	9	14	8	16	9	LHHL	cis
580072	scl36571.2.1_160-S	69797	1600029I14Rik	RIKEN cDNA 1600029I14 gene	99.2839	9	putative intergenic	mCV24321913|99.283939|	TCCAGAGCGCCAATATGTGCTTGGTTTAGCCCTATTCTGTGGACAACGGA	rs6286924	9	60.131	101.897	11.1911	6.67203	62	7.33949	34	6.58393	7.0137	6.75497	8.39845	6.69569	7.29899	6.6565	6.6061	16	8	16	9	14	8	16	9	LHLL	cis
6760010	scl36620.9_485-S	235527	Plscr4	phospholipid scramblase 4	92.296	9	3' UTR		CCTTTGCCCACCCACACCCCATTCTAGCACTTTGCATCACGTTGATAGTG	rs3693091	9	53.57	90.2023	11.085	7.7864	63	6.89053	33	8.64824	7.90885	7.67737	6.83249	8.25692	6.55029	6.56802	6.45897	17	7	16	9	14	8	16	9	LLHL	cis
1660079	scl36646.3.1_24-S	69519	Rwdd2a	RWD domain containing 2A	86.3708	9	exon 4		CAGCTGCTGCTTAACCAAGCTCTCAGTGCTTATCTCGGGACTTTCGACCC	rs13459133	11	84.655	101.274	6.72314	7.05658	50	6.93669	46	6.9762	7.00733	6.92	6.85803	6.76138	6.75092	7.51112	7.12983	13	11	14	11	10	12	13	12	LLLH	trans
104780053	scl36680.1_2-S	320295	C920006O11Rik	RIKEN cDNA C920006O11 gene	77.9645	9	putative intergenic	mCV24230533|77.964487|	CACCATCTATGGATGCTTCGCTTTTGATGTGTTTGCCTGTTTATAATCTA	rs3685573	9	46.179	76.0406	7.30152	7.81191	47	6.79318	49	8.31923	6.76418	8.09655	7.11705	7.51157	6.66102	7.22244	6.64428	12	12	13	12	11	11	11	14	HLLL	cis
2810731	scl36686.18.1_100-S	14629	Gclc	glutamate-cysteine ligase, catalytic subunit	77.5789	9	exon 17		GTCCAGAGTTACTTGGATCAGGATTTAGAAAAGCGAAGTACAGTGGAGGT	rs3679483	2	140.373	180.056	6.2029	6.87384	38	6.78581	58	6.76172	6.92258	6.61032	6.67348	7.7831	7.20953	6.41995	6.39415	9	15	10	15	9	13	10	15	LLHL	trans
2900288	scl36701.41_34-S	17918	Myo5a	myosin Va	75.0047	9	3' UTR		GCAGACGCTGGGGAAGTAGAGTTAGACAGAGTGGCTGTTGATGTCATTGC	rs3685573	9	46.179	76.0406	7.20964	8.00672	47	7.54493	49	7.87297	7.47947	7.84275	7.40578	7.20618	6.99425	9.14695	8.15297	12	12	13	12	11	11	11	14	LLLH	cis
3140402	scl36760.13.1_118-S	12306	Anxa2	annexin A2	69.2909	9	3' UTR		GGGCGTAGCGTCTGTGACATGAGACACTTCCTCTTATGTACTGTGTCGTG	rs6241653	1	86.55	134.924	6.6824	12.6483	50	12.5157	46	12.4605	12.3474	11.2377	11.5992	11.1777	10.5275	15.3704	15.4246	11	13	12	13	13	9	14	11	LLHL	trans
5290048	scl36787.11_464-S	76459	Car12	carbonic anyhydrase 12	66.5659	9	3' UTR		CTGTCCCTCAGCCCATAGGCCACTGTGATAATTGTCTGCTCAGCATTTCC	rs3703045	9	42.942	70.1121	7.41772	7.24166	39	7.41428	57	7.75532	8.3767	7.72387	7.96533	6.68337	6.64196	6.63984	6.7175	10	14	11	14	9	13	9	16	HLLL	cis
940154	scl36843.5.19_46-S	75600	Calml4	calmodulin-like 4	62.6736	9	3' UTR		CTACTAAGGGAGCCAAGATCAAGAGAGCAGATGAGAGCCTTCGGGGCCTG	rs3655717	9	38.1	65.2632	6.84983	6.98645	32	7.41735	64	7.29145	8.04385	7.32612	8.05677	6.54238	6.53837	6.60165	7.05938	9	15	9	16	7	15	7	18	HHLH	cis
104070592	scl36950.1.1_88-S	320051	Exph5	exophilin 5	53.1433	9	putative intergenic		GCTGTTATGTTCAAACAGGCCTCGTTGCTTGGAGTTCACTGTATAGTAGC	rs3713935	18	42.714	58.5915	6.87829	6.69371	28	6.78627	68	6.84256	7.16198	6.64829	6.63025	6.63888	6.70543	6.6451	6.65481	7	17	7	18	7	15	7	18	HLLL	trans
5080541	scl36968.16.1_28-S	102580	Alg9	asparagine-linked glycosylation 9 homolog (yeast, alpha 1,2 mannosyltransferase)	50.5951	9	3' UTR		CTAGGGCTTCCACGGAGCCGACTTCCTCCAAGGCATCCTGTTAGAGCTGT	gnf09.042.496	9	26.696	47.9613	12.3661	8.86322	38	8.40134	58	8.48531	8.35729	9.17994	8.93773	9.66942	8.37192	8.31098	7.99538	11	13	11	14	7	15	9	16	LLHL	cis
5890369	scl36981.8.1_23-S	13489	Drd2	dopamine receptor 2	49.16	9	putative intergenic		CCTCCAATCCACTCCGCCACTTCTTGACATACATTGGACATAGCCATTCC	gnf09.042.496	9	26.696	47.9613	12.2751	6.58146	38	6.7892	58	6.53014	6.51092	6.60875	6.58474	6.57998	6.57798	6.61197	7.39224	11	13	11	14	7	15	9	16	LLLH	cis
3870164	scl37011.7_65-S	59095	Fxyd6	FXYD domain-containing ion transport regulator 6	45.1471	9	3' UTR		GTACTGGGACTGCTGATCTCTGTCTTGTGATCTATATCCTCTGACAACAG	gnf04.117.102	4	65.295	120.895	6.64951	6.92348	21	6.81292	75	6.80795	6.73711	6.6778	6.6951	7.60721	7.05504	6.8096	6.77719	5	19	6	19	4	18	6	19	LLHL	trans
2810739	scl37022.6.1_3-S	12500	Cd3d	CD3 antigen, delta polypeptide	44.7373	9	exon 6		GTGAAGATACCCAGTACAGCCGTCTTGGAGGGAACTGGCCCCGGAACAAG	rs6399406	9	22.505	42.9969	25.7859	7.73525	32	9.49981	64	6.97713	7.62917	6.81026	7.48682	8.09742	9.425	9.35712	13.1154	9	15	9	16	6	16	8	17	LLLH	cis
1850324	scl37040.9_46-S	13478	Dpagt1	dolichyl-phosphate (UDP-N-acetylglucosamine) acetylglucosaminephosphotransferase 1 (GlcNAc-1-P transferase)	44.0845	9	3' UTR		GTTGTGATTGGGAAGCGTAGAGGCAGGGCCATGTGCTCAGAACGGTGACA	rs3662161	5	76.765	117.72	7.17462	10.6804	49	10.0665	47	10.8086	9.92434	11.1322	10.1753	10.1158	9.80598	10.6541	10.2782	13	11	12	13	12	10	12	13	HHLL	trans
6620577	scl37042.16_496-S	84004	Mcam	melanoma cell adhesion molecule	43.8935	9	3' UTR		GGGGGCCAGGTCCTAGAGAGCCCAAGTGGGAGAATGGTATTTAGGAGATG	rs6399406	9	22.505	42.9969	14.5526	7.25033	32	6.99212	64	6.8262	6.82267	6.79605	6.82586	7.08405	6.91774	8.36324	7.36813	9	15	9	16	6	16	8	17	LLLH	cis
5720609	scl37111.7.1_0-S	57276	Vsig2	V-set and immunoglobulin domain containing 2	37.2937	9	exon 8		GGAGGATGCAACCGCTCCTGGGGTTTTTGAGCAAGCTTCTATGAGAGCCG	rs13480455	9	108.933	120.867	6.45835	6.7969	69	6.85563	27	7.29153	7.68976	6.67775	6.75303	6.5837	6.57333	6.59908	6.52558	18	6	18	7	15	7	18	7	HLLL	trans
2810288	scl37112.9_269-S	69524	Esam1	endothelial cell-specific adhesion molecule	37.2878	9	3' UTR		CTCTGTGATCTGTACAACACCCTTATCTAATGCTGTCCTTTGCCGTTCGC	rs3023208	9	20.727	40.8727	6.04856	8.70512	29	8.8969	67	11.6403	12.4749	8.71188	9.32257	6.77569	7.10695	6.99672	6.90549	8	16	8	17	6	16	7	18	HHLL	cis
104230672	scl37664.1.20_13-S	69754	Fbxo7	F-box protein 7	85.481	10	putative intergenic		ATGTATGTGACAGATTAAGAATGGAAAATGGATGGTTTCTTAAGTTGAGA	rs13483438	18	78.205	74.3442	6.41089	7.00723	46	6.97735	50	6.91023	6.89956	6.96258	6.95924	7.21978	6.99394	6.97176	7.05194	12	12	12	13	10	12	12	13	LLHL	trans
1980619	scl37806.7_98-S	17385	Mmp11	matrix metallopeptidase 11	75.3673	10	3' UTR		GTAATGAGATGCCCAGGGTACCATGCTGCCCCTGCTAAGCAACTGGACCA	rs13478368	5	56.197	86.1481	6.02429	6.75001	56	6.7315	40	6.96966	7.14282	6.7602	6.61346	6.65912	6.70296	6.5667	6.57635	16	8	14	11	12	10	14	11	HLHL	trans
102230017	scl38183.1.1_301-S	103432	6430706H07Rik	RIKEN cDNA 6430706H07 gene	13.3774	10	intron 5		CAGCCCTGATGCTTTAAGACAGATTCCATATTCCGAATCTCATTATCCCA	rs4228126	10	3.851	14.0929	6.01392	6.79685	52	7.02352	44	7.25458	7.29881	6.8148	6.92253	6.53588	6.5804	6.58216	7.2045	13	11	13	12	13	9	13	12	LLLH	cis
6040358	scl38210.4_147-S	67844	Rab32	RAB32, member RAS oncogene family	10.2355	10	3' UTR		GGTTATATAATGCCTCGGGCACTTAGGAAGACCCACTATACTGTATTGCC	rs6241653	1	86.55	134.924	6.80935	10.482	50	10.5606	46	10.9597	10.9898	9.92502	10.3838	8.62972	8.11315	12.3042	12.2647	11	13	12	13	13	9	14	11	LLHH	trans
1740538	scl38423.9.1_9-S	216350	Tspan8	tetraspanin 8	115.254	10	3' UTR	mCV22878131|115.253604|	GAAGTATCTCACTGAGGCAGTCTACAGATATCTTCACAGGTATTCACTGT	rs13480818	10	98.528	126.122	7.80397	8.6291	41	8.06483	55	7.44652	7.63183	9.22962	8.56169	11.0533	10.0818	6.54449	6.49303	10	14	10	15	11	11	10	15	LHHL	trans
5130546	scl38461.7.1_1-S	114774	Pawr	PRKC, apoptosis, WT1, regulator	107.818	10	3' UTR		GGGGAGTTGGCCTACAATGCCTTATTACTAATGCGTGCGGCCTTCTGTGT	rs3654717	10	74.996	106.608	14.1782	6.75465	41	7.63876	55	6.72335	7.02292	6.94269	8.63039	6.71662	8.08626	6.66665	6.69374	11	13	9	16	10	12	11	14	LHHL	cis
610632	scl38536.23.1_129-S	13998	Fgd6	FYVE, RhoGEF and PH domain containing 6	93.5717	10	3' UTR		GCCGAGACAAATCCGCCCACAGTCGTTATGAGATAGATTGTTTTGTTAGG	CEL-6_127435117	6	92.718	126.77	6.57662	7.34638	57	7.68602	39	6.70211	6.8162	7.17501	7.61918	7.94529	8.66962	7.65137	7.6324	14	10	16	9	12	10	15	10	LHHL	trans
6940398	scl38544.10.1_5-S	57764	Ntn4	netrin 4	93.1755	10	exon 11		GTACCTGGTCGCTGGCCACGAGGACGTAAGAACAGGCAAATTAATTGTGA	rs3661495	10	67.856	92.0879	6.99135	6.85521	33	6.63435	63	6.5751	6.57625	7.07637	6.63186	7.16401	6.74389	6.62943	6.60449	9	15	7	18	9	13	8	17	LHHL	cis
100510369	scl38630.2.1_18-S	70003	1700028I16Rik	RIKEN cDNA 1700028I16 gene	82.2488	10	putative intergenic		CCCTTCTTGCTTTGGATCTTCTGAATTCCTGCAGTTGGGACAGCTCACAC	rs6268328	6	63.028	86.3792	6.10508	7.09336	52	7.1349	44	6.95859	6.97367	7.05873	7.03831	7.28461	7.56461	7.07257	7.05556	13	11	14	11	13	9	12	13	LLHL	trans
3940132	scl38924.3_494-S	18821	Pln	phospholamban	53.0341	10	3' UTR		GGCCATGCTGAGAGAAACGTGACGCTGAAGCTGAAAAGCACCAGGCATTT	rs13479619	8	9.152	15.2793	6.49708	6.86592	52	6.82266	44	6.66054	6.73161	6.77759	6.70395	7.33012	7.07756	6.78042	6.77137	13	11	15	10	11	11	13	12	LLHL	trans
6020041	scl39106.2.153_29-S	26408	Map3k5	mitogen activated protein kinase kinase kinase 5	19.8144	10	exon 25	NES15236769|19.814418|	CAACCCTCATCTCGAGCCTCAGAGAGTTTGTGAGGTCCACTGACCGAAAA	CEL-14_116404928	14	70.623	123.244	6.08817	6.7991	32	6.90879	64	6.88634	6.77239	6.65274	6.66279	6.49087	6.5434	7.16644	7.58408	8	16	8	17	8	14	8	17	LLLH	trans
1030152	scl39232.3.1_6-S	NA	Dysfip1	dysferlin interacting protein 1	120.366	11	exon 3		CGATCTGCCCTCCGACCTTATTGACCCGGACTTCAAAGACTTGGTGGAAC	rs3022802	1	47.866	64.9801	6.40374	6.97862	46	6.97202	50	6.85566	6.92664	6.93966	6.91886	7.24838	7.00932	6.89001	7.03961	12	12	11	14	11	11	12	13	LLHL	trans
104560398	scl39495.10_537-S	14580	Gfap	glial fibrillary acidic protein	102.704	11	putative intergenic		CGTGTTGTGTTCAAGCAGCCTGGTGGCTAGTGCCTTCATATTAGAGCACC	rs4227350	8	56.972	98.5327	6.00951	7.55933	44	7.40477	52	6.67069	6.6736	7.01236	6.97268	9.60177	10.0588	6.71708	6.65091	11	13	10	15	12	10	11	14	LLHL	trans
101400435	scl39743.1.1_24-S	77887	6720454L07Rik	RIKEN cDNA 6720454L07 gene	88.3484	11	intron 7		GTCCATGGTCTGCCGAGTAGGTTTTAGTTGATGAGTGTGCATGACTGTGA	rs13481152	11	72.435	89.8937	8.84352	6.87152	52	6.69677	44	7.4723	6.91042	6.7627	6.69332	6.69064	6.65112	6.55945	6.53607	13	11	15	10	10	12	14	11	HLLL	cis
3850739	scl40139.4_235-S	24083	Gtlf3b	gene trap locus F3b	60.7187	11	3' UTR		GGTACATGTTGCACTCCACGTGAGGTTTTAGGGGTCCATTTTCCCCAGCA	gnf09.106.408	9	68.98	109.546	7.05797	6.80773	58	6.89829	38	6.73628	6.72578	6.66625	6.68871	7.1891	7.57395	6.69016	6.65503	15	9	15	10	13	9	15	10	LLHL	trans
102470112	scl40167.1.1_121-S	72203	2610507I01Rik	RIKEN cDNA 2610507I01 gene	59.0145	11	putative intergenic		GGAACGGCCGGTCATCTGATGGTCCCCTCAAATGCTCTGGAACCATTTTT	rs3657266	11	35.534	59.0455	29.9949	8.51797	37	6.58126	59	7.72987	6.54706	8.22094	6.49778	7.47161	6.47506	10.0987	6.82111	9	15	10	15	7	15	11	14	LLLH	cis
103140193	scl40168.1_41-S	NA	5033414D05Rik		59.0177	11	putative intergenic		CCAGCCTCTGGAGCTCATCTCACATAATGGCCTGCAAATGTCGTTATCAG	rs3657266	11	35.534	59.0455	11.577	7.66234	37	6.64832	59	7.26901	6.5791	7.38685	6.65349	7.20041	6.60772	8.52856	6.76043	9	15	10	15	7	15	11	14	LLLH	cis
3610129	scl40175.7.1_79-S	380698	Obscn	obscurin, cytoskeletal calmodulin and titin-interacting RhoGEF	58.8106	11	exon 23		TAACCTTCCCCACCGTGCGGTTGCGCGCCTTTGTGCGCGAGCGCGAGAAG	rs6371333	11	34.373	57.9486	15.5278	6.94566	40	6.66225	56	7.80309	6.98588	6.80765	6.53982	6.60278	6.57129	6.55357	6.552	10	14	11	14	8	14	11	14	HLLL	cis
2340707	scl40222.12.1_44-S	30805	Slc22a4	solute carrier family 22 (organic cation transporter), member 4	53.8267	11	3' UTR		GGACTTGTGGAGAAATGCACACTATCTCATGAATTCTGGGCCACTCTTCC	gnf11.055.642	11	31.453	53.8981	36.4712	7.90928	41	6.71922	55	6.7805	6.48285	7.4207	6.56137	10.1335	7.08734	7.66242	6.766	11	13	10	15	9	13	11	14	LLHL	cis
7380008	scl40261.5.1_18-S	193286	BC049762	cDNA sequence BC049762	51.0974	11	exon 3		TCTGTGTACCCTCAAACTCCCAGGAACCAGCCTTGGGATTATGGCGTCGC	rs13483653	19	60.803	48.0569	6.35003	7.05326	48	6.99631	48	6.86821	6.92428	6.9563	7.00897	7.25526	6.91678	7.10103	7.11074	11	13	12	13	13	9	12	13	LLHL	trans
60725	scl40399.3_141-S	68044	Chac2	ChaC, cation transport regulator homolog 2 (E. coli)	30.8772	11	5' UTR		GTGTCCTGAAACATATCCAACAGATTCTCACAATGGGAAAGAGTTCACGT	rs3022802	1	47.866	64.9801	7.36848	6.61644	46	6.73301	50	6.45075	6.41589	6.45157	6.45805	7.15562	7.80918	6.43901	6.41123	12	12	11	14	11	11	12	13	LLHL	trans
2970358	scl40536.24.1_162-S	246177	Myo1g	myosin IG	6.40661	11	3' UTR		CCTGGTTTCCACGCTGTTCTAAATACCTGGTCTTGACTGCACTAAAGGCC	rs13475927	1	55.77	74.8354	6.00315	11.5732	44	11.4405	52	12.1279	11.9836	10.5533	10.8056	10.4694	9.87074	12.9265	12.9583	11	13	10	15	11	11	12	13	LLHL	trans
520035	scl40663.20.6_89-S	14387	Gaa	glucosidase, alpha, acid	119.101	11	3' UTR		CACCTGGCACTAGAGAATGTGGAGCTCGGCGTGGGGACATCGTGTCTGCA	rs13481262	11	117.609	119.171	12.4409	9.7279	42	9.73171	54	10.7034	10.5029	10.4878	10.2669	8.41982	8.46368	8.85516	9.8035	12	12	11	14	8	14	11	14	LLLH	cis
7100358	scl40664.21.1_1-S	207607	Ccdc40	coiled-coil domain containing 40	119.08	11	exon 20	NES08516826|119.080489|NES08516827|119.080501|	AGCTGATGGAGCGTAAGCGCCTGAGCGTCCGGCTGTCCCAGCTCAACAAG	rs13481262	11	117.609	119.171	9.55155	6.76494	42	6.45806	54	6.97914	6.55284	7.03154	6.46103	6.47174	6.46458	6.47791	6.36731	12	12	11	14	8	14	11	14	HHLL	cis
106590735	scl40684.2.1_4-S	78403	2900041M22Rik	RIKEN cDNA 2900041M22 gene	117.429	11	putative intergenic	mCV24186905|117.428745|	CCAGCTCCCAAACTGAGCCTTCGGAAGAAAGGCCTTTTGTTAGGGGAGCC	rs13481262	11	117.609	119.171	7.87193	6.72161	42	6.66584	54	6.87713	6.6641	6.68787	6.67145	6.61453	6.67648	6.66355	6.65106	12	12	11	14	8	14	11	14	HLLL	cis
103870286	scl40717.3.1_3-S	68528	1110017F19Rik	RIKEN cDNA 1110017F19 gene	115.73	11	intron 8		GCTGTGTTTGAAGAGGAGTGATCCGTCTCCTCCGGGTCCTAGAAGGCAGC	rs13481249	11	112.899	116.358	14.5349	8.23177	49	8.1189	47	8.48645	7.1728	7.41732	7.58793	8.36701	8.38809	8.68752	9.24793	13	11	13	12	10	12	13	12	HLLL	cis
100460739	scl40746.1_432-S	117160	Ttyh2	tweety homolog 2 (Drosophila)	114.537	11	3' UTR		GGTTCTACAAGAGTCGGGTGGGCAAACCTCTTCTTGATCCATGTTCGCCC	rs13481249	11	112.899	116.358	7.0845	7.49381	49	7.83311	47	7.89298	8.53073	7.98836	8.08215	6.71881	6.81016	7.19625	7.96754	13	11	13	12	10	12	13	12	HLLH	cis
103440537	scl40807.26_6-S	11421	Ace	angiotensin I converting enzyme (peptidyl-dipeptidase A) 1	105.806	11	3' UTR		CCCTCAGCCTCAGCCATCCTTTGGAAGGCCTATTTGGATTTTAGGGGGTG	rs13476098	1	82.73	128.396	9.0982	7.1631	46	7.33128	50	6.74221	6.73079	6.7751	6.79519	6.87883	6.96796	8.07756	8.96005	10	14	11	14	12	10	13	12	LLLH	trans
2850487	scl40876.7.1_108-S	66599	Rdm1	RAD52 motif 1	101.452	11	3' UTR	NES08558335|101.452005|NES08558334|101.451996|	GACCTGCCTTCTGACTTTGACAGGAAGTTCTGCGTGTCCAATCAGTGGGT	rs13481187	11	82.128	100.468	9.27983	9.83319	54	9.65119	42	9.69104	9.62068	9.21364	9.15279	11.218	10.3438	9.55113	9.43938	14	10	15	10	11	11	14	11	LLHL	cis
2100471	scl40936.14_9-S	14786	Grb7	growth factor receptor bound protein 7	98.2714	11	3' UTR		CCCCACCCGTAATCTGTACAGACTGAGAGGCCAGTTGATCTGCTCTGTTT	D11Mit99	11	81.257	99.4649	8.70103	6.77379	51	7.10231	45	6.65979	7.74978	6.48127	6.60095	7.40493	7.4109	6.7261	6.71373	14	10	14	11	10	12	13	12	HLLL	cis
2900538	scl40986.1_44-S	15413	Hoxb5	homeo box B5	96.1221	11	3' UTR		AGTGAGCGGGTGGATGCTGTGCTACGTGTGAAATCTGTCTTTGCCAGGCC	rs3705107	18	39.641	57.5593	9.92409	6.96608	34	7.18945	62	7.78589	8.41033	6.79845	6.9206	6.66198	6.68637	6.67528	6.67763	8	16	9	16	8	14	9	16	HLLL	trans
105860537	scl41060.2.311_8-S	68397	0610039H22Rik	RIKEN cDNA 0610039H22 gene	88.4357	11	intron 6		CCGGAACCCTACAGAACCCAGTGTGGATGCCCATCATTGGATGATTGCAT	rs13481152	11	72.435	89.8937	10.6665	6.77026	52	6.58588	44	7.23838	6.71436	6.70453	6.57396	6.55982	6.53872	6.55631	6.51969	13	11	15	10	10	12	14	11	HLLL	cis
1690193	scl41108.8_163-S	53892	Ppm1d	protein phosphatase 1D magnesium-dependent, delta isoform	85.163	11	3' UTR		CCTTGTCCCACTTACACTATGCAGTATCTCCTAACTTCAGTGCACTCTGC	rs13481145	11	68.607	88.2519	6.12223	9.56873	60	9.28015	36	9.22986	9.02397	9.32015	8.92774	11.1264	10.2521	8.98229	8.76964	15	9	17	8	12	10	16	9	LLHL	cis
360746	scl41132.3.1_4-S	14038	Expi	extracellular proteinase inhibitor	83.5274	11	3' UTR	NES08459435|83.527366|	GTGGAAGATGGATCTTTATAAGCAGGACTGATGGCTAGCCCCAGAAGATT	gnf11.098.224	11	73.617	91.4368	6.25205	6.87856	49	6.61867	47	7.51342	7.04	6.53291	6.52223	6.39291	6.36346	6.95215	6.59731	13	11	14	11	9	13	13	12	HLLH	cis
2470050	scl41150.22.1_20-S	217012	Unc45b	unc-45 homolog B (C. elegans)	82.759	11	3' UTR		GGGTCCTCCCAAAGTGTCAGTTCTGCTAAGGATCACAGCAGTGCCAATGA	rs13483438	18	78.205	74.3442	6.0434	6.97567	46	7.08995	50	7.83431	8.24006	6.65094	6.75182	6.69239	6.75592	6.67784	6.67477	12	12	12	13	10	12	12	13	HLLL	trans
7000541	scl41318.13.1_30-S	216881	Wscd1	WSC domain containing 1	71.6054	11	3' UTR		CTCCTTGCCGGACACTTACGCATCCTCAGACACACTTAGACATCACCCCA	D11Mit219	11	51.006	72.1352	32.8285	6.57518	53	7.55042	43	6.61505	6.83921	6.46506	7.84774	6.69836	8.8485	6.55308	6.57778	13	11	14	11	11	11	15	10	LHHL	cis
100060494	scl41326.23_66-S	16562	Kif1c	kinesin family member 1C	70.5464	11	3' UTR	mCV24091837|70.546383|	CTACACAAGACCTGGTTTTAAATGATCACACTTCCCACAACCCAAAATGG	D11Mit219	11	51.006	72.1352	6.30369	7.0748	53	6.69367	43	7.09515	6.6315	7.03508	6.72203	6.72502	6.65024	7.35072	6.77862	13	11	14	11	11	11	15	10	HLLH	cis
1990014	scl41357.8_191-S	70310	Plscr3	phospholipid scramblase 3	69.668	11	3' UTR		CGTTACCTTGAGGTTCCGGATAGCAGAAGCCACATCTCCCCCAGTGGTTC	D11Mit219	11	51.006	72.1352	13.4116	7.22914	53	6.60769	43	7.41847	6.57283	7.55376	6.596	6.96864	6.67452	6.95312	6.5854	13	11	14	11	11	11	15	10	HHLL	cis
100520070	scl41362.1.184_29-S	72337	2010012P19Rik	RIKEN cDNA 2010012P19 gene	69.5008	11	intron 3		CCCTGCTCCGCATCCCTCGTGCTCCTGGGTCACCGCCAACCGCACCGAAA	D11Mit219	11	51.006	72.1352	6.56269	7.88427	53	6.93208	43	8.05122	6.98258	8.38015	7.10313	6.88247	6.59854	8.01142	7.05527	13	11	14	11	11	11	15	10	HHLH	cis
2630372	scl41379.14.1_107-S	23801	Aloxe3	arachidonate lipoxygenase 3	68.965	11	3' UTR		TCTCAGTTTGGACCTTCTCCTCTGCCCATGGGACCACGATGGCCTTGACA	rs13479694	8	22.939	35.6802	6.8049	6.76412	66	6.79488	30	6.74689	6.78727	6.85548	6.81861	6.67265	6.86068	6.7707	6.72024	17	7	17	8	15	7	17	8	LLHL	trans
2120358	scl41405.25_9-S	14457	Gas7	growth arrest specific 7	67.5011	11	3' UTR	mCV24738330|67.501112|	CCAACCTGTGCTCAGCATGAACTGTGACATCAGCCTTTGATAGTAGGACA	rs6399406	9	22.505	42.9969	6.39825	8.13303	32	8.3588	64	6.92249	6.93645	7.56963	7.36285	7.72819	8.46865	10.4323	10.4478	9	15	9	16	6	16	8	17	LLHL	trans
103130735	scl41462.6_709-S	69640	2310040C09Rik	RIKEN cDNA 2310040C09 gene	61.5261	11	intron 7		GAGGATGGGAGAGAGTTGGCTGTGTGCCATGTTCAGATGTATGGTGGATG	rs3657266	11	35.534	59.0455	7.02093	6.71211	37	7.14451	59	6.80355	6.87274	6.60841	6.83457	6.92322	8.0677	6.59724	6.77864	9	15	10	15	7	15	11	14	LLHL	cis
1770195	scl41463.6_233-S	71520	Grap	GRB2-related adaptor protein	61.4884	11	3' UTR		GTTGGAAGAGGCCTGATAGGGACAGAGGCAATGTAGTGGGTCCCGTCCTG	rs3024185	11	38.524	62.9132	11.6288	6.67959	41	7.00231	55	6.51119	6.56876	6.49704	6.66179	6.82142	6.85902	6.89271	7.99022	10	14	11	14	8	14	12	13	LLLH	cis
360097	scl41510.8.35_73-S	192194	Butr1	butyrophilin related 1	58.743	11	exon 6		GAGTGTACAGTCACATGGCAGCATCATCAAAAGTTCAGAGTCTTTCTCTG	rs6371333	11	34.373	57.9486	39.288	8.17406	40	7.30899	56	6.87841	6.67237	8.00283	7.09984	11.7839	8.71105	6.89783	6.7527	10	14	11	14	8	14	11	14	LLHL	cis
5340600	scl41520.9.1_11-S	103836	Zfp692	zinc finger protein 692	58.1304	11	exon 13		AGAAGGCCTCCCTAAACTGGCACCGACGCAAGCATGCAGAGACAGCAGCT	rs6371333	11	34.373	57.9486	6.1099	8.56161	40	9.06197	56	8.52876	8.76509	8.87962	9.21747	8.57746	8.76161	8.26192	9.50371	10	14	11	14	8	14	11	14	LLLH	cis
2900619	scl41727.3.1_77-S	216635	Hbq1	hemoglobin, theta 1	32.2007	11	exon 4		GACACGTGTCTGGGTCATGTGACTTTTGCACTGGACTTCAAGTAATGCTG	rs13482732	15	75.107	97.9588	7.3129	7.50163	54	7.99512	42	6.96575	6.97427	6.78496	6.83459	9.80884	10.9358	6.99256	7.03755	14	10	15	10	11	11	14	11	LLHL	trans
103290450	scl41736.11_427-S	65257	Asb3	ankyrin repeat and SOCS box-containing protein 3	31.0023	11	3' UTR	NES08503625|31.002359|	GCCAGCAACCTGAGACTGGGTAGATCAGCTGGTCGCATTTTGATAAGCCC	rs3707185	11	8.889	19.8797	6.45663	7.31695	42	7.37831	54	7.41467	7.37006	7.38202	7.35327	7.23199	7.64295	7.2396	7.14952	10	14	11	14	9	13	12	13	LLHL	trans
103940348	scl42058.1.1_103-S	78488	1810056I18Rik	RIKEN cDNA 1810056I18 gene	109.341	12	putative intergenic	NES14381517|109.341203|	GCAAATGGCTCAAATGCTTTTGGGAACCTGAGTGATTTCTAGGAAACCCC	rs13481642	12	89.814	109.346	7.08852	6.89218	48	6.42947	48	6.8693	6.48435	6.91683	6.39567	6.62851	6.44337	7.13218	6.39503	11	13	12	13	12	10	13	12	LHLH	cis
3610301	scl42127.12.1_16-S	19141	Lgmn	legumain	102.797	12	exon 12		CAGCACATGACTGCTACCAGGAGGCTGTAACCCACTTCCGCACACACTGC	rs13481618	12	79.706	102.93	19.7804	7.65061	55	8.21743	41	7.07376	7.23587	6.89462	7.24769	8.17656	10.1404	8.40031	8.63317	13	11	14	11	13	9	15	10	LLHL	cis
103850050	scl42296.22_343-S	109711	Actn1	actinin, alpha 1	81.0844	12	putative intergenic		TTTAGTTCCTCCCCCAAAACAACCCCATTTGGCAAACCTCATTAAACTCC	rs13476917	2	123.708	171.08	6.47213	6.99743	40	6.87253	56	6.56478	6.6188	6.54914	6.50428	6.45403	6.48465	8.2443	7.8728	9	15	11	14	9	13	11	14	LLLH	trans
101090048	scl42304.7.1_27-S	NA	9430078K24Rik	9430078K24Rik	80.8364	12	putative intergenic		TGCAGCAGCCGGGGAGAGCAGAGATTGTTCTCATCATCGCCAAGGGCCGT	rs13480429	9	75.209	113.437	6.17194	7.22959	68	7.15909	28	7.05943	7.02891	7.14197	7.16773	7.58802	7.25702	7.17923	7.18269	17	7	18	7	15	7	18	7	LLHL	trans
430070	scl42322.9_395-S	104886	Rab15	RAB15, member RAS oncogene family	77.7169	12	3' UTR		CTCCCTGTGATGGGTGACCTTTGTGTACTGTGTCTTGGGTCCATTATATG	rs6209325	2	91.482	147.747	6.17401	6.89205	30	7.04151	66	7.00072	7.03053	6.68494	6.70041	6.69359	6.69805	7.15914	7.67811	9	15	8	17	6	16	7	18	LLLH	trans
105910059	scl42604.11_253-S	268527	Greb1	gene regulated by estrogen in breast cancer protein	16.6963	12	putative intergenic		GGCTCAGCACCGCGGGTGGTAGTAGTTCAAGGAGAAACCTGTCCAAGTTG	rs4229284	12	10.89	25.6839	10.5346	6.74263	43	6.98852	53	6.70871	7.53514	6.78545	6.9968	6.70234	6.73204	6.77717	6.69512	11	13	11	14	11	11	10	15	HLLL	cis
102940241	scl42605.25_108-S	14245	Lpin1	lipin 1	16.562	12	putative intergenic		GGCTTGGGAACCTAGTTTTGATATACCTTAAACTTCCCTGTCACTCTACC	rs3657682	12	10.012	15.7581	10.5004	7.85851	39	7.5598	57	7.84443	7.81943	8.01713	7.46724	8.14818	7.57222	7.37603	7.41008	10	14	10	15	10	12	9	16	LHHL	cis
50672	scl42620.12_34-S	209334	5830483C08Rik	RIKEN cDNA 5830483C08 gene	11.2664	12	putative intergenic		GTGAATGACTGGATCCTGAAAGTAGAAGATCAAAGGAATCCATCAAAAAC	rs3664950	11	19.298	36.0164	6.29201	6.93716	41	6.88943	55	6.78306	6.83156	6.87197	6.86037	7.20953	6.96515	6.91564	6.90957	10	14	10	15	9	13	12	13	LLHL	trans
4670551	scl42720.2_417-S	69195	Tmem121	transmembrane protein 121	113.637	12	3' UTR		TGTCTGCTTCTTCATCTCAGGAATCTCTCGGACCACGGACTCTCAGCCTC	rs3677240	17	24.697	43.6262	8.23399	6.97103	40	6.79537	56	7.9503	7.4327	6.74858	6.64405	6.58507	6.55418	6.60017	6.54481	10	14	10	15	10	12	10	15	HLLL	trans
101090692	scl42770.4.1_3-S	26931	Ppp2r5c	protein phosphatase 2, regulatory subunit B (B56), gamma isoform	110.914	12	putative intergenic		CCAGCAGGAAAAATAGCCTCACGGTTGTCCAGTCTTCGACATCTACTAAA	CEL-14_116404928	14	70.623	123.244	7.44364	6.96721	32	7.10047	64	6.8675	6.8216	7.10304	7.07386	6.67318	6.69955	7.2251	7.7197	8	16	8	17	8	14	8	17	LLLH	trans
101500075	scl42787.13.1_20-S	17263	Gtl2	GTL2, imprinted maternally expressed untranslated mRNA	110.019	12	putative intergenic		CCTGAGACTTGGGGGGGTGGGAGAAAGGCTGTTGTGTCTTCACTGTTGAG	rs6334210	7	114.908	136.87	8.11667	7.40196	38	7.28804	58	7.74317	7.24121	7.15472	7.17431	7.47671	7.42867	7.29318	7.31944	9	15	10	15	8	14	11	14	HLLL	trans
6040709	scl42862.16_16-S	51786	Cpsf2	cleavage and polyadenylation specific factor 2	102.406	12	3' UTR	NES17642529|102.406494|	CCCCAGGTCTAGAGGTTGGGGGGTTACTTAGTGTATCTGTTGCTGTATGG	rs3690738	12	79.133	102.285	9.08069	8.87441	59	7.68193	37	9.01916	7.64081	9.20567	7.62646	9.05773	7.92971	8.27678	7.56899	14	10	15	10	14	8	16	9	HHLL	cis
100070463	scl42868.20.1_273-S	217830	9030617O03Rik	RIKEN cDNA 9030617O03 gene	101.298	12	putative intergenic		CACAAGCAGAGAGCACCCATGGCTCTAAACTAAGCCCTTCCTAACAGTCT	rs13477968	4	74.019	126.9	6.34814	6.81255	30	6.75696	66	6.61809	6.63772	6.63726	6.67379	6.59535	6.62944	7.34803	7.07189	7	17	8	17	7	15	8	17	LLLH	trans
6900093	scl42988.4_256-S	217700	Acot6	acyl-CoA thioesterase 6	85.0008	12	putative intergenic		TCTCTGAGCGGTAGGCTAAGAACTCTTGCATCTTGCATGCTGTCCCACTG	rs3722345	2	61.703	80.4165	7.0501	7.61531	35	7.36067	61	7.69332	7.67636	8.38933	8.43955	7.58646	6.87816	6.57552	6.57449	10	14	10	15	7	15	8	17	LLHL	trans
1850411	scl43289.1.46_42-S	75456	Prps1l1	phosphoribosyl pyrophosphate synthetase 1-like 1	35.5709	12	exon 2		CGGAGAATCTGTTTCCTACCTGTTCAGTCACGTACCCTTGTAATGCAGTG	rs4229506	12	64.608	91.9425	6.56231	6.7411	50	6.63258	46	6.27967	6.38748	6.45493	6.60317	6.23781	6.21261	7.80078	7.33613	11	13	13	12	12	10	14	11	LLLH	trans
1850347	scl43314.2_288-S	104943	9030611O19Rik	RIKEN cDNA 9030611O19 gene	31.6655	12	3' UTR		AACTGGCTCACCACATGCCTGAGGTCTGGTTCCACTTCACATACAGTGGA	rs3724411	12	16.961	31.3492	9.73944	7.46558	36	7.24253	60	7.6769	7.92223	7.14654	7.03095	8.07274	7.06468	7.06906	6.9593	9	15	10	15	8	14	9	16	LLHL	cis
1170021	scl43351.17_346-S	NA	Tcfcp2l2	grainyhead-like 1 (Drosophila)	25.206	12	3' UTR		GGGCCGATTCTACAAGGCCATGTTTCAGAGCTTCCAAGCATCAGCTACCG	gnf14.055.608	14	27.18	59.7892	6.62519	6.77658	36	6.74753	60	6.78004	6.80187	6.6411	6.65401	6.63875	6.73886	7.03044	6.7958	10	14	10	15	7	15	9	16	LLLH	trans
1980129	scl43358.6_360-S	53602	Hpcal1	hippocalcin-like 1	17.8171	12	3' UTR	NES15359371|17.817146|	TATATGAGTTATATGTACGGTGAGATGGACTATAATGTTCAGCCCCTGTA	rs4229284	12	10.89	25.6839	18.9688	7.17704	43	6.50141	53	7.17856	6.42225	6.72313	6.39706	6.34017	6.32198	8.5952	6.79897	11	13	11	14	11	11	10	15	LLLH	cis
4150204	scl43461.23.10_4-S	52552	Parp8	poly (ADP-ribose) polymerase family, member 8	117.983	13	exon 24	NES17147239|117.983513|	GCAGAAGGTGTCAAGCAAGGACGAGCCAGCTTCCAGTAGTAAAAGCAGCA	rs13482031	13	84.205	118.224	6.75283	8.08283	60	7.38252	36	8.48743	7.57666	8.31715	7.43311	6.79066	6.58422	8.75387	7.70335	16	8	15	10	15	7	14	11	HHLH	cis
2570037	scl43515.3_404-S	238875	9830130M13Rik	RIKEN cDNA 9830130M13 gene	111.474	13	3' UTR		CTTCCAGCCTCCCTCATTTCAAACCTACACTTCCTTTTATAGACCTTGCT	CEL-13_105894110	13	74.619	110.236	10.959	8.33839	31	7.61948	65	7.15538	6.80369	7.48792	6.82217	7.92508	7.03774	11.1347	9.5501	8	16	8	17	8	14	7	18	LLLH	cis
101780154	scl43620.16.1_258-S	238799	Tnpo1	transportin 1	99.9472	13	intron 23		CTATTGCAATTATGGAAAATAGCTTGAAGTTCTCGAGATGAATTTGGAAT	rs6377403	18	3.38	11.3706	6.62318	6.83511	49	6.81533	47	6.76104	6.78413	6.76727	6.81004	7.03067	6.8356	6.78558	6.83538	12	12	12	13	12	10	13	12	LLHL	trans
4810180	scl43661.2_29-S	14062	F2r	coagulation factor II (thrombin) receptor	96.7026	13	3' UTR		TAACTTGGTTCCGGTGTTGGCTGATCTCAATTACTGACTCCCTGTCCCGT	rs3690969	13	60.774	96.8761	6.4084	10.3213	26	11.0537	70	12.1646	13.6762	11.8688	12.0812	9.20092	9.3907	8.15431	8.88199	6	18	7	18	6	16	7	18	HLLL	cis
5890088	scl43665.9.1_3-S	66549	Aggf1	angiogenic factor with G patch and FHA domains 1	96.4594	13	exon 9		GACCATGACTTGCAAAGCTACGTTCTTGTGGATCAGGGCAGCCAGAATGG	rs13481216	11	89.958	107.228	6.18803	7.37718	56	7.35163	40	7.54901	7.73226	7.46134	7.85139	7.02766	6.97319	7.40874	6.94075	14	10	16	9	12	10	14	11	LLHH	trans
105910519	scl43831.4.1_6-S	75522	1700024I08Rik	RIKEN cDNA 1700024I08 gene	63.7334	13	putative intergenic		CCACATCAAAATGCCAGTTAAAGAGGGGATCAATGGCACAATCTGGAAAG	rs3708061	4	41.281	80.7755	6.59686	7.02035	65	7.07785	31	6.94742	6.91284	7.00561	6.9899	7.0945	7.3916	7.04143	7.00836	16	8	17	8	14	8	18	7	LLHL	trans
1450128	scl44021.1.1_258-S	105193	Nhlrc1	NHL repeat containing 1	47.0236	13	3' UTR		GGCAGAAGTGATTTTGTTTGGTGTGGTAAATCTCTGACGCCTGAAGCACT	rs3682400	13	29.569	47.6869	6.66651	7.07947	40	7.31608	56	7.7579	8.17547	7.55207	7.92807	6.44666	6.4324	6.56127	6.60895	10	14	10	15	10	12	10	15	HHLL	cis
102230142	scl44107.1.1_51-S	78409	2900079J23Rik	RIKEN cDNA 2900079J23 gene	34.2042	13	intron 7	NES14360778|34.20425|	AATTGAGGTCAGACCCTACAGTACTTATCCCCGCAAGACACAGAGGCTAG	mCV23984302	13	14.677	32.6513	7.86762	7.70749	49	7.2729	47	6.95565	6.80133	7.246	6.91129	9.92051	8.92092	6.78471	6.76284	12	12	12	13	12	10	13	12	LLHL	cis
106550022	scl44225.1.12_219-S	319158	Hist1h4i	histone cluster 1, H4i	22.0482	13	putative intergenic	mCV27569514|22.04821|	CCCAATAGAGCCTTCTGCTTGGGACAGAAGGTTAATTTTCTCGGGGGATG	rs13481721	13	4.402	20.5721	6.00309	10.1223	57	8.61226	39	9.71394	8.24038	9.94199	8.29801	11.5893	9.40788	9.53728	8.46559	15	9	15	10	12	10	15	10	LHHL	cis
1400711	scl44413.9_367-S	74559	Elovl7	ELOVL family member 7, elongation of long chain fatty acids (yeast)	109.405	13	putative intergenic		GGAGCAGAGTGAGTGTCACTGGTTGTAGGGTTTGTGTAAGCAGTATTCGG	CEL-13_105894110	13	74.619	110.236	14.122	6.67806	31	6.44279	65	6.70842	6.58737	6.52232	6.41671	6.27702	6.29161	7.27968	6.45647	8	16	8	17	8	14	7	18	LLLH	cis
6620040	scl44626.10.1_2-S	71164	Zdhhc11	zinc finger, DHHC domain containing 11	74.4586	13	3' UTR		GGCAAGGATGAGCCCTTCTTTCATCATGGAAACACCAAGGTATCAGCCCA	rs13481618	12	79.706	102.93	6.91461	7.12451	55	7.02343	41	6.6794	6.71837	6.67598	6.70458	8.52425	8.12263	6.71578	6.72045	13	11	14	11	13	9	15	10	LLHL	trans
104480064	scl44776.5.1_299-S	66197	Cks2	CDC28 protein kinase regulatory subunit 2	51.6632	13	putative intergenic		ATATCACCATTGTTGAAATTAATTTGACTTGATTATTTTTACCCCTGGGG	CEL-4_72665819	4	39.813	73.8628	12.878	6.91056	71	7.01911	25	6.8339	6.79137	6.90222	6.81518	7.01264	7.51107	6.91093	6.87682	18	6	19	6	15	7	19	6	LLHL	trans
101690451	scl45257.34.1_52-S	56419	Diap3	diaphanous homolog 3 (Drosophila)	85.4873	14	putative intergenic		CACCCTCAGTACTATGGCTTTGACCTAAAATTACCATTTGGAAATTTCCC	rs13482292	14	42.483	87.0015	22.4973	7.46341	41	6.5347	55	7.28152	6.54058	7.08537	6.47963	8.76027	6.66367	6.76428	6.47745	10	14	11	14	10	12	10	15	LLHL	cis
4480128	scl45267.5.1_68-S	66214	1190002H23Rik	RIKEN cDNA 1190002H23 gene	78.0231	14	3' UTR	NES12573961|78.023103|	AGCCATTGGGCCCATCTCTGGGCAGTTCGGAGAGTGAAGCTCACTTTGTT	rs3706792	14	38.923	77.7249	8.75247	11.2137	41	9.69587	55	9.79879	8.12877	10.7523	9.49125	12.8039	12.5756	11.546	9.04573	10	14	11	14	10	12	10	15	HLLH	cis
101570538	scl45275.6_226-S	219181	Akap11	A kinase (PRKA) anchor protein 11	77.2268	14	putative intergenic	mCV24243614|77.226843|	CTGCGGTTCTGCAGGCTCCTATTGCAGTCTGTTGTATGGTTTGGATACTA	rs3706792	14	38.923	77.7249	12.913	9.13953	41	9.46635	55	8.98925	9.01735	9.30057	9.37076	9.07244	9.17743	9.17977	10.2058	10	14	11	14	10	12	10	15	LLLH	cis
2370605	scl45434.10.11_4-S	210376	Mtmr9	myotubularin related protein 9	62.4779	14	3' UTR		GCCTGTTAGGCCCTCCACTTAATGAGCAGGTGGTGCTGTCACCTCACTAC	mCV25372020	14	28.616	62.516	12.6401	8.26615	40	8.86095	56	8.06285	9.77919	8.64753	9.08982	8.04462	8.36959	8.24747	8.31012	11	13	11	14	8	14	10	15	HLLL	cis
450403	scl45598.20_218-S	29811	Ndrg2	N-myc downstream regulated gene 2	50.8274	14	3' UTR	NES12489559|50.82736|	CTGTCAGCGTGCACCTAAAGTGGGACTAAGGGAAAGAGCTTAGGTCCGAC	D14Mit63	14	23.948	54.3872	16.4716	8.42998	32	7.5881	64	9.06856	8.5362	8.35273	7.35736	8.63517	6.98417	7.64458	7.5371	9	15	9	16	6	16	8	17	LHHL	cis
2260292	scl45605.2.1_15-S	93726	Ear11	eosinophil-associated, ribonuclease A family, member 11	50.1775	14	exon 2		TATCTGTATACTCACAACTCCGGCCAGTCATTATTCCAACTGCAGATACC	D14Mit63	14	23.948	54.3872	34.3775	6.66918	32	8.6118	64	6.56284	7.36198	6.75087	7.46742	6.44245	7.7585	6.86695	11.5947	9	15	9	16	6	16	8	17	LLLH	cis
104200538	scl45689.9_691-S	18183	Nrg3	neuregulin 3	37.2808	14	putative intergenic		CATGGGGCATTCAAGGAAACTAGTGTTCACATACCCAGTCTTTATCCAAT	D7Mit222	7	75.643	112.726	6.17756	7.28963	57	7.33418	39	7.15455	7.05853	7.2403	7.20055	7.52103	7.83313	7.2645	7.29441	14	10	15	10	13	9	15	10	LLHL	trans
1170377	scl46125.6_409-S	105653	Phyhip	phytanoyl-CoA hydroxylase interacting protein	69.2035	14	3' UTR		TGTCATAGTAACATTTTCCGAGGTGACAGAGATGATACACAGGCAGCTGG	rs6312617	2	65.608	93.4889	7.1811	6.65515	38	6.53039	58	6.15451	6.22727	6.58485	6.47666	7.85907	7.26629	6.22719	6.19871	10	14	11	14	8	14	9	16	LLHL	trans
103190358	scl46225.1_6-S	72125	2600011E07Rik	RIKEN cDNA 2600011E07	59.335	14	3' UTR		GCCCCCAGCTTCCAATGCCAGATATGCAAATAGGGAAGGAAAGCTCTATC	rs3689258	2	117.01	169.179	6.23903	7.19345	43	6.99068	53	6.61626	6.64129	6.67242	6.66968	6.67949	6.6288	8.58562	8.04764	11	13	11	14	9	13	12	13	LLLH	trans
2470735	scl46265.10.1_16-S	73181	Nfatc4	nuclear factor of activated T-cells, cytoplasmic, calcineurin-dependent 4	54.7879	14	3' UTR		CTGGAGGCCAGAACTGACTGGGCTGAACATGATGTCCTGATCGTGCAGGC	rs6373839	14	21.626	47.8092	6.56806	6.67401	35	6.82523	61	6.88031	7.37878	6.62838	6.74949	6.59462	6.62818	6.58016	6.56203	9	15	10	15	7	15	9	16	HLLL	cis
6350725	scl46298.3_54-S	58248	1700123O20Rik	RIKEN cDNA 1700123O20 gene	53.6444	14	exon 3	mCV23147551|53.644396|mCV23147561|53.644377|mCV23147562|53.644372|	GAGGTCAGTGAGCCAGATTTCGTGGCGAAGTTTTACCAAGCAGTGGCTGC	D14Mit63	14	23.948	54.3872	9.35801	9.3015	32	7.01791	64	8.57799	6.95732	9.12937	6.59113	9.47766	6.98616	10.177	7.50293	9	15	9	16	6	16	8	17	LHHH	cis
2630577	scl46368.7_1-S	18950	Pnp	purine-nucleoside phosphorylase	49.8742	14	3' UTR		CCATTGCTTGAGTATCTGCATCTCACAGATCTCACTTCTCCAGCACTGCC	D14Mit63	14	23.948	54.3872	6.70662	6.73829	32	6.61992	64	6.63824	6.56559	6.67181	6.58231	7.09723	6.68343	6.65644	6.64348	9	15	9	16	6	16	8	17	LLHL	cis
4780022	scl46459.12.1_91-S	11752	Anxa8	annexin A8	32.929	14	3' UTR	NES17202033|32.92909|	AGGTATGTGTATACCGCCCACCCTAGCATTACCTCTGAGCAAACGGAAAC	rs6227780	7	66.546	99.2995	6.12027	6.80388	54	6.85175	42	6.76664	6.71276	6.73205	6.74455	6.80749	7.09699	6.90031	6.87731	13	11	14	11	12	10	15	10	LLHL	trans
101230068	scl46561.3.1_87-S	78019	4930519K11Rik	RIKEN cDNA 4930519K11 gene	22.7943	14	putative intergenic		GACACTTCTCCAGGCTGGCAGCTGGACCACAACTTTTTCCTGTGCTAATT	rs13483244	18	11.493	20.9673	7.37855	6.84486	58	6.94577	38	6.66338	6.66101	6.67844	6.67452	6.74194	6.69182	7.27674	7.70495	14	10	15	10	14	8	15	10	LLLH	trans
5550400	scl46876.5.1_23-S	72355	2210021J22Rik	RIKEN cDNA 2210021J22 gene	85.6352	15	exon 5	mCV23241441|85.635199|mCV23241442|85.63518|	GAAGAGAAAGAGCACCAGCAAGAAGCACTCCAACCGTCCCTGACTGGCAG	rs13482686	15	57.985	85.4558	10.8308	7.70685	35	6.54933	61	7.57494	6.53475	8.3481	6.55353	7.6713	6.63951	7.26371	6.47622	8	16	9	16	8	14	10	15	LHLL	cis
103710500	scl46891.13_423-S	223723	Ttll12	tubulin tyrosine ligase-like family, member 12	83.4031	15	putative intergenic		GCATTCTCTATGTTACCTCCTTGTTCTGGAGTGGGGATGAGAGGCCATAA	rs13482686	15	57.985	85.4558	11.6872	7.36997	35	8.00614	61	7.15063	7.59435	7.73236	8.64188	7.81447	8.86227	6.86371	6.96819	8	16	9	16	8	14	10	15	LHHL	cis
6860400	scl46905.12_121-S	109754	Cyb5r3	cytochrome b5 reductase 3	82.9815	15	3' UTR		TCCATGCAGTCTTGAGTGCCCTAAGTTGTCAGCCCAACAGAGTTTGGTAG	rs6326790	15	64.847	90.3737	14.0719	10.3506	38	10.5764	58	9.56397	9.96703	10.6221	10.4308	11.7028	11.4411	9.57005	10.582	9	15	10	15	9	13	10	15	HLLH	cis
105270369	scl47105.1.327_260-S	353342	Peg13	paternally expressed 13	72.6329	15	intron 17		CCCCCTTGCTTATAGGTAAGCTTCCTGTGGAGGGGGTCCCCATTGGATTC	rs3721322	15	44.628	70.8215	20.1387	8.40425	39	7.86687	57	9.44991	7.85176	8.2091	7.83669	7.16597	7.08694	8.79229	8.58607	9	15	11	14	9	13	10	15	HLLL	cis
1170411	scl47133.29_179-S	13196	Ddef1	development and differentiation enhancing	63.9185	15	3' UTR		GTTTAGATGAGTGGGTTTGTACATCTTATGGCGAGTGGCCACCCCTGAGA	rs3663374	7	63.052	91.3288	11.422	10.6562	56	10.4053	40	9.62311	9.66632	10.6455	10.6509	11.3525	10.4113	10.9834	11.0287	13	11	15	10	12	10	16	9	LLHL	trans
101990309	scl47358.1_193-S	70350	Basp1	brain abundant, membrane attached signal protein 1	25.3082	15	putative intergenic		CTCACGACGAGTAATGCATGTCCGTGGTTGGGTGCACCTGTAGTTCTGTT	CEL-15_28995144	15	18.103	28.8951	7.19025	10.1071	55	10.568	41	11.7721	11.7091	9.02216	8.58108	8.1726	8.85747	11.5806	12.6579	13	11	14	11	14	8	14	11	LLHH	cis
5570195	scl47488.5_16-S	11479	Acvr1b	activin A receptor, type 1B	101.03	15	exon 6		TAAGCTAGCCTTGTCTGCAGCCAGTGGTTTGGCACACCTGCATATGGAGA	gnf14.114.290	14	65.647	117.613	6.55054	7.15835	37	7.09363	59	7.00178	7.06593	7.07213	7.0863	7.3976	7.05689	7.17926	7.15505	10	14	9	16	9	13	9	16	LLHL	trans
100670278	scl4779.1.1_207-S	73812	4930402C16Rik	RIKEN cDNA 4930402C16 gene	128.731	2	putative intergenic		CTGCCTTCACTCCGCGTTTCATGTGGGGGTCTAACCTAGACTGTTCAAGG	rs13482732	15	75.107	97.9588	6.47416	6.82955	54	6.95203	42	6.76995	6.74846	6.75674	6.75005	7.05883	7.49099	6.78703	6.78176	14	10	15	10	11	11	14	11	LLHL	trans
3130484	scl47828.2.1_30-S	223626	4930572J05Rik	RIKEN cDNA 4930572J05 gene	74.5512	15	3' UTR		ACTCAGGGACAGTGGGCCATCTGGAGGGTCACCTCATAGCAGGGAAGCAA	gnf02.006.767	2	4.91	9.74751	6.39094	7.1668	48	7.12496	48	6.88465	7.01049	7.49611	7.53343	7.58988	7.21991	6.76314	6.75711	13	11	13	12	10	12	12	13	LLHL	trans
360288	scl47963.9.1_68-S	14368	Fzd6	frizzled homolog 6 (Drosophila)	38.868	15	3' UTR		CCTGCAAAAGAAAATGTGCGAAGGGCAGAGTCAGAGTTGGGCAGGAAGAG	rs4170308	16	27.257	32.3916	7.06464	7.06395	56	7.16779	40	7.68454	8.29998	7.20407	7.33288	6.64487	6.54559	6.60813	6.65701	15	9	15	10	12	10	14	11	HLLL	trans
6840364	scl48151.12.1_9-S	17857	Mx1	myxovirus (influenza virus) resistance 1	97.5553	16	exon 10		AATAACTCTCAGTTTCCTCAAAAGGGGTTGACTACCACTGAGATGACCCA	rs13481187	11	82.128	100.468	7.86273	6.71259	54	6.54927	42	6.65227	6.48125	6.48869	6.54146	6.5278	6.50001	7.15798	6.66746	14	10	15	10	11	11	14	11	LLLH	trans
3360164	scl48154.11.1_6-S	16415	Itgb2l	integrin beta 2-like	96.5327	16	exon 11		CAGCTTCAGAGTGCTTCCGGGAGCAGTTCTTTTTCATCCAGGCACTGGGC	rs3696981	16	83.421	97.5004	27.0081	7.82222	43	6.8886	53	6.66704	6.45164	6.55597	6.38611	6.75486	6.49105	10.8516	8.2592	10	14	12	13	9	13	12	13	LLLH	cis
100130072	scl48184.7.1_2-S	69857	1810053B23Rik	RIKEN cDNA 1810053B23 gene	93.2328	16	putative intergenic		GTAGCAAGTACAGAAGAGAGCTCCCAACTTCATCACCACCGGGAAAATGC	rs3022939	2	101.207	159.674	10.0258	6.75254	34	6.96228	62	6.5986	6.60976	6.64278	6.67348	7.2171	7.94442	6.66195	6.65781	10	14	9	16	7	15	8	17	LLHL	trans
106860292	scl48284.1_394-S	75818	4930478L05Rik	RIKEN cDNA 4930478L05 gene	78.4448	16	intron 3		CCCTCATCTTCGTGGAAACCTGTCCACTTTACTGCTGCAGGGACTTGCCG	rs4206327	16	61.355	76.2571	6.54439	6.73029	41	7.08473	55	6.82496	7.12052	6.81091	7.05078	6.62092	6.67603	6.63452	7.49414	11	13	11	14	8	14	11	14	LLLH	cis
2810494	scl48514.9_95-S	224132	Dirc2	disrupted in renal carcinoma 2 (human)	35.6148	16	3' UTR		GCCCTCCACCAATCCAAGCTCTGTATGGAGAATGTATAGAGATGGCCCCA	rs4172689	16	29.912	35.2024	12.1928	6.81843	60	6.61664	36	6.63765	6.53437	6.60807	6.59991	7.42342	6.71739	6.71131	6.60685	16	8	16	9	13	9	15	10	LLHL	cis
6590148	scl48854.3.1_11-S	109857	Cbr3	carbonyl reductase 3	93.579	16	exon 4		CCGAGGTGGACCTGGTCGACCTCATGAAAAAGTTTGTGGAGGATACAAAA	rs3712360	16	78.081	93.4266	6.29519	6.96676	58	6.95488	38	7.08805	6.94063	6.87486	6.78157	6.71905	6.67274	7.14807	7.44543	14	10	15	10	13	9	16	9	LLLH	cis
106380215	scl48880.2.1_4-S	78433	A930006K02Rik	RIKEN cDNA A930006K02 gene	91.3588	16	putative intergenic		CACTCAATGCTTGTAACTTCGTTCCAATAAGAGACTGAGCTAACTTGTGT	rs13481180	11	80.684	98.5797	6.8166	6.60719	47	6.75586	49	6.66944	6.61455	6.49585	6.55257	6.86238	7.31082	6.46898	6.50812	13	11	13	12	9	13	12	13	LLHL	trans
100870176	scl48984.1.1_264-S	NA	D230034L24Rik	D230034L24Rik	72.6846	16	intron 3		ATCCAGGGTCCTGTGAGACTTACCTGTCATCCTGGGGGAATGGCTACAGC	rs13476352	2	8.509	13.3541	6.91241	7.05618	48	7.12381	48	6.98334	6.90125	7.0203	7.01616	7.21021	7.49635	7.0456	7.06761	13	11	13	12	10	12	12	13	LLHL	trans
4670377	scl49057.5_195-S	14525	Gcet2	germinal center expressed transcript 2	45.542	16	3' UTR		TGCTGCTGCAACAAGTGGTTAGAGTCCCCAAGTTCCCTCCAGCAAGACAG	rs4179504	16	36.856	44.1788	20.7436	6.80642	61	7.02768	35	7.20328	8.24154	6.71553	6.8368	6.66455	6.6212	6.61574	6.54606	16	8	16	9	13	9	16	9	HLLL	cis
4570433	scl49180.5.1_127-S	76770	2010005H15Rik	RIKEN cDNA 2010005H15 gene	36.1766	16	3' UTR		CAGCAAATTCTAAAGTGTCCTGACTCTTCTCCTTGTAAACAGATTTGGCC	rs3143810	2	71.077	103.085	6.31586	6.83296	32	6.67983	64	6.5549	6.55489	6.46932	6.50031	6.58725	6.58437	7.7244	7.0538	9	15	8	17	7	15	8	17	LLLH	trans
105570538	scl49189.11_111-S	66667	Hspbap1	Hspb associated protein 1	35.7476	16	3' UTR		TCGTCCAATACTGAAGGACAAGTCAGTAGTGCTCACATACCCACGTGGTG	rs3663374	7	63.052	91.3288	9.84757	6.9545	56	6.75882	40	6.61985	6.59766	6.612	6.59426	7.8351	7.0863	6.88704	6.77475	13	11	15	10	12	10	16	9	LLHL	trans
105720242	scl49373.21_184-S	77626	Smpd4	sphingomyelin phosphodiesterase 4	17.5579	16	putative intergenic		CCAGAGTTTAATGTTTTAGACTGACTTATTGGAGTGTGGGGGATGCAGTG	rs13482148	14	18.337	40.0954	6.5754	7.15416	42	7.0722	54	6.94989	6.9473	7.11213	7.08	7.53035	7.24793	7.09074	7.02138	11	13	12	13	9	13	10	15	LLHL	trans
101170121	scl49438.28_389-S	74374	Clec16a	C-type lectin domain family 16, member A	10.6581	16	3' UTR	mCV25080020|10.658078|	AGAGGCTTCACCTGCTACTCTACCCACCAAACACTTGCATTGGCAGGAGT	rs4161857	16	5.129	11.875	6.26544	7.03291	41	7.58964	55	7.13841	7.54204	7.22649	7.55955	6.68947	7.05942	7.11159	8.05297	10	14	10	15	11	11	10	15	LLLH	cis
1940520	scl49449.1.769_0-S	268860	Abat	4-aminobutyrate aminotransferase	8.53677	16	3' UTR		CAGTGCCAATAAGGGGTGAGGACACTAACAGTGTAACTGGTGACCACGTG	rs3657415	9	65.417	105.939	6.49509	6.93133	70	7.03519	26	6.94503	6.92305	6.69749	6.61006	7.66371	8.32555	6.50045	6.45042	18	6	18	7	16	6	18	7	LLHL	trans
2470408	scl49545.10.1_27-S	72416	Lrpprc	leucine-rich PPR-motif containing	84.6753	17	exon 12		AACTATGTGTTTCCGTGCTTTGATAGTGCACAGTCAGTTCGAGCTGCTTT	rs13483136	17	63.195	83.6558	7.44557	6.88116	44	7.48754	52	7.15465	7.73897	7.18115	8.13352	6.81418	6.9636	6.40803	6.93619	11	13	10	15	12	10	11	14	HHLL	cis
430369	scl49555.11.1_9-S	107766	Haao	3-hydroxyanthranilate 3,4-dioxygenase	83.7397	17	3' UTR	mCV24476416|83.739761|mCV24476423|83.739766|mCV24476424|83.739771|	CCAGACTCCTAGGACATCAGCAGTCCCCGATCTTCTAACAGCCATAGCCC	rs13483136	17	63.195	83.6558	17.0997	8.53492	44	6.55277	52	8.59375	6.68923	8.41275	6.50559	7.60875	6.48752	9.59751	6.5232	11	13	10	15	12	10	11	14	LLLH	cis
6840446	scl49626.40.1_3-S	22436	Xdh	xanthine dehydrogenase	73.7893	17	3' UTR		GAAAAGGAGGCTCCCCAGTATGGTTTTATACTACAGCCCTGATTCCTCGG	rs3659932	1	50.805	69.1895	6.96817	8.98532	52	8.77153	44	7.43648	7.39454	7.73001	7.79182	8.15515	7.47524	12.2704	12.3669	13	11	12	13	13	9	14	11	LLHL	trans
4480113	scl49830.2.1_22-S	70026	Bzrpl1	benzodiazapine receptor, peripheral-like 1	47.9146	17	exon 4		AGGGGGCTTCCGGTGGCCCCTAGCACTGCCCCTTGGTCTCTACTCTTTCC	rs13483012	17	29.715	48.0654	6.43959	9.26581	33	8.52873	63	7.35572	7.13459	9.94802	9.08217	12.6103	11.528	7.05518	6.87931	9	15	7	18	9	13	8	17	LHHL	cis
3140088	scl49945.7.1_34-S	69097	Trim15	tripartite motif protein 15	36.469	17	3' UTR	NES17336371|36.469067|	ATGGGAATCTTGTGTAGCAAGTCCTTTCACTCCTGTTCCTGGACACGGTG	gnf17.035.152	17	19.544	34.6633	8.14712	6.53277	32	6.61287	64	6.40566	6.42383	6.43796	6.35419	6.86626	7.35989	6.4212	6.43427	8	16	8	17	8	14	8	17	LLHL	cis
103840575	scl49980.28_299-S	68915	Vars2	valyl-tRNA synthetase 2, mitochondrial (putative)	35.2638	17	putative intergenic		AGGAACGCTCAGAAAAGCTGACATAGCACATTCTTGGCACTCCGGGTACC	gnf17.035.152	17	19.544	34.6633	16.9939	7.48452	32	6.64596	64	7.82225	6.79635	8.17833	6.71801	6.9003	6.55734	7.03719	6.50533	8	16	8	17	8	14	8	17	HHLL	cis
2340010	scl49994.7.1_30-S	55938	Apom	apolipoprotein M	34.7371	17	3' UTR	mCV22965676|34.737083|	CGAGTGGAGAAGCCAGCGACTCCTGCCCCCTCTCGTGGATAATAAAGATG	gnf09.106.408	9	68.98	109.546	6.76584	6.94458	58	6.98737	38	6.90408	6.825	7.02088	6.97165	7.06662	7.39049	6.80302	6.78641	15	9	15	10	13	9	15	10	LLHL	trans
1340019	scl50000.24.1_24-S	17687	Msh5	mutS homolog 5 (E. coli)	34.6368	17	exon 24		GATCCCACCCTGGACCTGGACATTTTCATTAGTCAGGAAGTGCTGCCCGC	gnf17.035.152	17	19.544	34.6633	23.6763	7.20517	32	8.01082	64	7.63903	9.16662	6.92968	7.96533	7.3913	7.21747	6.86068	7.62186	8	16	8	17	8	14	8	17	HHLH	cis
6400400	scl50001.3.1_20-S	78376	Ng23	Ng23 protein	34.6348	17	3' UTR		GACTGATGCCCCTCTGCTAACCCGGATTCAAAAGGTGAATGCTTGTCTGC	gnf17.035.152	17	19.544	34.6633	16.6974	8.20595	32	8.70844	64	8.19227	9.5696	8.68568	8.52902	8.48838	8.33594	7.45746	8.38414	8	16	8	17	8	14	8	17	HLLH	cis
3870301	scl50024.4.1_14-S	14968	H2-Ea	histocompatibility 2, class II antigen E alpha	33.9498	17	3' UTR		TTGCTGTGACAGCGTCTGAGGCTACCCCTTTCAGTTGTTCATCTCAGCGG	gnf17.035.152	17	19.544	34.6633	19.0248	7.01822	32	10.7093	64	7.30826	10.7738	6.82616	8.73984	7.01492	11.4424	6.92355	12.0143	8	16	8	17	8	14	8	17	LLHH	cis
5290673	scl50025.7.1_85-S	14960	H2-Aa	histocompatibility 2, class II antigen A, alpha	33.8911	17	3' UTR	NES17325696|33.891173|NES17325695|33.89116|	CTGAATTTTGTTTTCTGTCATCTTCCAAGTTACATCTACTGCAGACTCTC	gnf17.035.152	17	19.544	34.6633	17.5877	8.50509	32	6.58258	64	8.08113	6.60135	7.02907	6.42149	9.09345	6.69265	9.81671	6.63537	8	16	8	17	8	14	8	17	LLHH	cis
4560180	scl50033.7.1_0-S	19763	Ring1	ring finger protein 1	33.6316	17	3' UTR		ACCCTAGTTTCCTACCCTGCTGGTGATAGGCAGGGTGGACAAGACCCCCT	gnf17.035.152	17	19.544	34.6633	9.54511	7.64434	32	6.64675	64	7.72903	6.68823	8.07155	6.74907	7.28411	6.63439	7.49266	6.51556	8	16	8	17	8	14	8	17	HHLL	cis
2340239	scl50036.1.4_192-S	54218	B3galt4	UDP-Gal:betaGalNAc beta 1,3-galactosyltransferase, polypeptide 4	33.5605	17	3' UTR		CCCTGTGGTGATCTAGTTCCTCCATTTTCTCACAGCAAACTCTGAAGCTG	gnf17.035.152	17	19.544	34.6633	11.5806	8.00494	32	7.78621	64	8.1938	7.59379	8.01568	7.49221	7.06707	6.88225	8.74324	9.00574	8	16	8	17	8	14	8	17	HHHL	cis
4150519	scl50037.4.1_5-S	14976	H2-Ke2	H2-K region expressed gene 2	33.5495	17	exon 4		TTCGGGACCTCGAGCGGCAGTCAGAGCAACAGAGGGAAACCCTTGCTCAA	gnf17.035.152	17	19.544	34.6633	7.10121	11.1471	32	11.1917	64	10.8797	11.2036	11.9941	12.1326	11.2519	10.6576	10.4625	10.6795	8	16	8	17	8	14	8	17	LLHL	cis
2510070	scl50156.18_539-S	215445	Rab11fip3	RAB11 family interacting protein 3 (class II)	25.7167	17	putative intergenic		GGAGACCCTGGGAAACACACCAATCACCAACTTGCTCATGACATTGCTTC	rs3654717	10	74.996	106.608	6.74931	7.05531	41	7.08229	55	7.92525	8.24081	7.01483	6.98208	6.55769	6.50516	6.67087	6.61573	11	13	9	16	10	12	11	14	HLLL	trans
4850047	scl50188.17.10_115-S	71718	Telo2	TEL2, telomere maintenance 2, homolog (S. cerevisiae)	24.8272	17	3' UTR	NES12231627|24.827243|mCV24351958|24.827234|	AGCTACTCAGTCTTTACTATACTCGGATGGGGATGTTAGCTGCTGGCTCC	rs3659741	17	12.854	24.5785	6.06904	8.56725	52	7.33268	44	9.31694	7.58217	9.37649	7.67729	8.22152	7.122	7.49425	6.85695	12	12	13	12	13	9	14	11	HHLL	cis
3360088	scl50205.8_548-S	65962	Slc9a3r2	solute carrier family 9 (sodium/hydrogen exchanger), isoform 3 regulator 2	24.3669	17	3' UTR		GCACTGCAGTCTGCCTCATAAGCCATAGCGCACGCGCGCCCTCAAATTAA	rs3659741	17	12.854	24.5785	21.9176	7.38925	52	8.06936	44	7.81474	7.87362	7.18871	7.37672	6.6695	6.75582	7.87908	10.1132	12	12	13	12	13	9	14	11	LLLH	cis
520050	scl50227.5.1_144-S	71003	4931440B09Rik	RIKEN cDNA 4931440B09 gene	23.5646	17	exon 7		CTCAATGGTGCAGTCAGGCGTGATCTGGCCCTGCCACTGCTGTCTATCAC	rs3659741	17	12.854	24.5785	11.3	6.43319	52	6.69497	44	6.44447	6.99221	6.4337	6.83263	6.45414	6.42808	6.40358	6.43891	12	12	13	12	13	9	14	11	HHLL	cis
4780605	scl50432.12_512-S	67470	Abcg8	ATP-binding cassette, sub-family G (WHITE), member 8	84.6084	17	3' UTR		GTGCCCGCTGGCTTTATAGGGTAGCTTTTAATTTGGATTTATCTGGGGGC	rs13482732	15	75.107	97.9588	6.08448	6.86266	54	6.98817	42	6.81175	6.80817	6.85219	6.83252	7.01015	7.41261	6.80892	6.86887	14	10	15	10	11	11	14	11	LLHL	trans
102100408	scl50440.1.4_3-S	78148	8430430B14Rik	RIKEN cDNA 8430430B14 gene	83.9069	17	putative intergenic		TGTGGTGCGCTGAAGGCTGGGCAGCAAGACATGGAAGCAGAGGGTGCCCA	rs13483136	17	63.195	83.6558	18.0899	6.85417	44	6.63352	52	7.23215	6.64981	6.94739	6.59713	6.66529	6.70582	6.59751	6.60574	11	13	10	15	12	10	11	14	HHLL	cis
102370408	scl50442.2_186-S	72285	1810073O08Rik	RIKEN cDNA 1810073O08 gene	83.8294	17	putative intergenic		CCAGAGGAATGGTTTCCTGGAAAACTCCCGCCTCCCGTGGTGATGTGGTG	rs3659234	2	68.415	99.4097	8.21385	7.29497	38	7.4398	58	8.61393	9.44804	7.03852	7.03012	6.69123	6.74052	6.67957	6.65293	10	14	11	14	8	14	9	16	HLLL	trans
3710070	scl50455.10_283-S	106522	AW548124	expressed sequence AW548124	83.1331	17	3' UTR		GTGGGCAGCAGTGCTCGCATCCATATGAGCCAAGACTAGAGTGGAGGAGC	rs3664004	17	61.674	83.1262	6.53065	6.86734	40	6.77063	56	6.98462	6.98722	6.75162	6.70095	6.58129	6.54513	7.16887	6.80816	10	14	9	16	11	11	10	15	LLLH	cis
1090280	scl50495.21.3_143-S	74196	Ttc27	tetratricopeptide repeat domain 27	74.7685	17	3' UTR	NES15191581|74.76857|	GCTTTCTCCAATTCCTCCAGTACCTGTATTTCTGAAACACAAGATACCCG	UT_17_75.437568	17	52.11	74.7686	9.24763	9.44681	40	7.28631	56	10.3566	7.72875	10.3313	7.47358	8.89508	6.97228	8.34791	6.9039	10	14	9	16	11	11	10	15	HHLL	cis
103310470	scl5060.3.1_263-S	NA	9030204H09Rik	9030204H09Rik	35.6453	2	intron 5		ATTCTTAGAAACATAAGATCTAGTGTGTGGTTCAACAAAATATTACACTT	rs6209325	2	91.482	147.747	7.71336	7.20826	30	7.14813	66	6.96328	6.99342	7.03977	7.13304	7.79948	7.31097	7.20903	7.14657	9	15	8	17	6	16	7	18	LLHL	trans
70309	scl50609.5_226-S	224893	BC011426	cDNA sequence BC011426	55.4919	17	3' UTR		CCGACAAAAACATCCCCTAGCCATCTAAGAAATGAGGAATAACTTTCCAT	rs3664495	9	34.72	59.8848	6.16531	6.4617	28	6.49551	68	6.50461	6.47575	6.46273	6.44826	6.28152	6.54396	6.58329	6.51364	8	16	8	17	6	16	6	19	LLHL	trans
940438	scl50699.8.1_77-S	53901	Rcan2	regulator of calcineurin 2	43.5019	17	3' UTR		GGCCATGGAAAGACTAGAAATAGTGGCGAGATGATGCCCTCTCGTGGCAG	CEL-17_29530297	17	15.539	30.652	7.76301	6.44629	40	6.54715	56	6.49215	6.90178	6.41576	6.43873	6.41201	6.43317	6.46524	6.41577	10	14	10	15	10	12	10	15	HLLL	trans
104200020	scl50754.6_255-S	14670	Gna-rs1	guanine nucleotide binding protein, related sequence 1	35.5973	17	3' UTR		TATGGTGCCGGAGCCAGGACTGCTCGTGACCCAGACCTCATGGAGCACAG	gnf17.035.152	17	19.544	34.6633	6.71783	9.22498	32	8.84435	64	9.68909	9.5287	9.66198	9.42845	8.42003	7.93916	9.12882	8.36159	8	16	8	17	8	14	8	17	LLHH	cis
5720687	scl50792.22.1_75-S	193742	Bat5	HLA-B associated transcript 5	34.7109	17	3' UTR		CTTTTGTGACTCTCTTCATGTTGCTGTTTATAGTCTGGCCCGTGGGGACA	gnf17.035.152	17	19.544	34.6633	11.1455	10.8549	32	7.13255	64	9.94681	6.99169	11.2684	7.21673	11.7411	7.56411	10.4634	6.82552	8	16	8	17	8	14	8	17	LHHH	cis
6980059	scl50826.4.1_157-S	15002	H2-Ob	histocompatibility 2, O region beta locus	33.8524	17	3' UTR		CTCAGTAGTCCCTCGTTTCCAGGACATGGTCCAGAAACTTCCTTAGGACC	gnf17.035.152	17	19.544	34.6633	6.44413	8.105	32	6.67997	64	8.55405	6.62274	7.82462	6.69392	8.18619	6.72148	7.85516	6.68567	8	16	8	17	8	14	8	17	HLLL	cis
6020601	scl50839.12.1_25-S	57315	Wdr46	WD repeat domain 46	33.5593	17	exon 14	NES17323027|33.559359|	GGCAGAGGTGGATGTGGTCACTCTGGAGCAGCAGAAGAAGGAGCGGATAG	gnf17.035.152	17	19.544	34.6633	17.5026	8.71259	32	7.04234	64	8.60593	7.05428	9.75183	7.26061	8.25064	6.85761	8.24197	6.96497	8	16	8	17	8	14	8	17	LHLL	cis
1770068	scl50884.91.1_74-S	13417	Dnahc8	dynein, axonemal, heavy chain 8	30.6021	17	exon 95		CCGGATCACTGGATCCTGAGAGGGGTGGCCCTCTTGTGTGACATCAAGTA	rs6397584	17	13.726	27.1791	7.05077	7.53292	43	7.89433	53	7.62317	7.753	7.66933	7.80309	6.96974	7.08128	7.87765	8.76571	10	14	11	14	11	11	11	14	LLLH	cis
6620368	scl51003.6.1_57-S	75178	4930528F23Rik	RIKEN cDNA 4930528F23 gene	24.5671	17	putative intergenic		CTTGCAGATCCTACTGAGGCAAGCAGGAACCTGGCTAGACAAGGACATAC	rs3659741	17	12.854	24.5785	15.8687	6.88603	52	7.11886	44	6.81229	7.47655	7.15191	7.14476	6.88313	6.90804	6.70504	6.87289	12	12	13	12	13	9	14	11	HLLL	cis
3780021	scl51015.5.49_29-S	13177	Dci	dodecenoyl-Coenzyme A delta isomerase (3,2 trans-enoyl-Coenyme A isomerase)	24.1652	17	exon 7		GAGGATCAGGTACACAGCAAGGCTCGCTCAGTGATGACCAAGTGGTTAGC	rs3659741	17	12.854	24.5785	6.66496	9.9873	52	10.4222	44	10.4661	10.7085	10.7179	11.0562	9.74766	10.67	9.12103	9.21525	12	12	13	12	13	9	14	11	LLHL	cis
104010053	scl51271.16_397-S	107029	Me2	malic enzyme 2, NAD(+)-dependent, mitochondrial	73.8944	18	putative intergenic		CCCAGAGAGGCAGTCTTACAATGGCATTGCAGTTTTAAGTATGGGTGGAC	rs3656890	18	80.872	75.669	11.6134	7.10091	50	7.37563	46	6.97134	7.04695	7.17564	7.40711	6.84352	6.89445	7.37355	8.08654	13	11	13	12	11	11	13	12	LLLH	cis
1570594	scl51486.3_298-S	24066	Spry4	sprouty homolog 4 (Drosophila)	38.7126	18	3' UTR		CATTTGGTGAGTAGCTCCGTGCCCTTCCCCGCTCTGTAATGGTGGATGTC	rs13469412	2	81.606	128.825	6.3201	6.71053	37	6.76546	59	6.80139	6.78397	6.88444	7.20834	6.57762	6.56865	6.53878	6.5021	10	14	10	15	7	15	10	15	LHLL	trans
100840463	scl51491.3.1_12-S	73516	1700086O06Rik	RIKEN cDNA 1700086O06 gene	38.3651	18	putative intergenic		CACCAAGAATCCATTCCAAACGAAAAACCAAGAGGAGACGCGGCAGCTCC	rs13481618	12	79.706	102.93	7.46424	6.9458	55	7.06311	41	6.70927	6.64369	7.30361	7.22476	7.38148	8.06684	6.43924	6.4433	13	11	14	11	13	9	15	10	LLHL	trans
106660484	scl51546.7.1_73-S	75533	Nme5	expressed in non-metastatic cells 5	34.6875	18	3' UTR		GCTCCTCAGAGCGAGAGCCAAGTTACCTTACTGTAAGAAGCCGCTCCCCA	rs3666799	18	18.631	32.0307	9.62335	6.68744	53	6.54054	43	6.54528	6.62139	6.52582	6.49438	6.51767	6.54594	7.12856	6.49409	12	12	14	11	13	9	14	11	LLLH	cis
101230735	scl517.1.1_243-S	67896	Ccdc80	coiled-coil domain containing 80	45.0134	16	5' UTR	NES12148165|45.013489|	CTGTGTGTGCCGGTCCTTGGTTGCCACAGGGATCTTCCTGAAAGTGAAGT	rs4179504	16	36.856	44.1788	14.2326	6.79386	61	6.65948	35	6.61651	6.66641	6.64751	6.63886	6.67766	6.67724	7.21197	6.65617	16	8	16	9	13	9	16	9	LLLH	cis
4920504	scl51773.17.1_8-S	17190	Mbd1	methyl-CpG binding domain protein 1	74.4075	18	3' UTR		ACACATGAATTGCACTTAGTATCTGTCAGTGACTGGCCTTATTACTGCCC	rs4167177	16	23.282	28.9101	6.78522	7.61043	52	7.6424	44	7.43769	7.6136	7.64803	7.72403	7.50608	7.66283	7.84424	7.57285	14	10	14	11	11	11	13	12	LLLH	trans
6940541	scl51791.11_399-S	170461	Stard6	StAR-related lipid transfer (START) domain containing 6	70.6262	18	3' UTR		ATAATGTGCCGTTAATACACTTTGACCATCTGAGCATGCTGTGCATTCGG	rs3675825	18	72.566	70.82	7.34109	6.57814	35	6.38574	61	6.82561	6.47662	6.60381	6.40637	6.48345	6.35309	6.38916	6.3085	9	15	9	16	8	14	9	16	HLLL	cis
104730364	scl51810.1.734_119-S	320550	5930405F01Rik	RIKEN cDNA 5930405F01 gene	68.0742	18	5' UTR		CCAGGCATGGAGGGGTCCATGCAGGTTTTATAGTTGATAAACACCACAGG	rs13483016	17	30.88	49.0234	6.50073	6.77645	39	6.73903	57	7.00016	6.77909	6.78323	6.80524	6.60309	6.65091	6.6803	6.71006	11	13	9	16	9	13	10	15	HLLL	trans
106420564	scl51933.3_680-S	NA	9430076G02Rik	9430076G02Rik	54.5786	18	putative intergenic		AGGGAGTGTAAGGACATTGGGGGAGGCAACAAAGCCCAGCTACAAAGTAC	rs4229284	12	10.89	25.6839	6.5762	7.74712	43	7.57637	53	7.01538	7.04897	7.23491	7.21698	9.51597	9.136	7.16972	7.22514	11	13	11	14	11	11	10	15	LLHL	trans
104070059	scl5195.2.1_305-S	103210	D630004K10Rik	RIKEN cDNA D630004K10 gene	124.622	10	putative intergenic	NES14271957|124.622406|	CACGATGTCCAACTCCAGCCCACATGTAAGGACGCTTCTTTGCCTGGATG	rs13480818	10	98.528	126.122	10.5643	7.60735	41	7.25301	55	8.20193	7.92274	7.58297	7.10175	6.7516	6.75194	7.97847	7.14663	10	14	10	15	11	11	10	15	LHLH	cis
7040193	scl52017.2.1_27-S	117158	Scgb3a2	secretoglobin, family 3A, member 2	43.8921	18	exon 3		CCTGGGCATTTCTGTAGAACATCTGGTGACAGGACTGAAGAAGTGTGTGG	D7Mit222	7	75.643	112.726	6.63986	6.93044	57	7.00721	39	6.92447	6.85213	6.90657	6.94829	7.01771	7.29202	6.88426	6.96489	14	10	15	10	13	9	15	10	LLHL	trans
3870129	scl52206.9_527-S	56515	Rnf138	ring finger protein 138	21.171	18	3' UTR	NES12677706|21.171044|	GGATTGACTTTAGAATTTAATTTATGGGGGCGCACCTCAGTAGTCATGTT	rs13483244	18	11.493	20.9673	14.5493	7.63304	58	7.0241	38	8.02617	6.94899	7.71823	6.96641	7.36268	7.24767	7.43325	6.97805	14	10	15	10	14	8	15	10	HHLL	cis
520309	scl52308.5.1_95-S	12982	Csf2ra	colony stimulating factor 2 receptor, alpha, low-affinity (granulocyte-macrophage)	61.2792	19	3' UTR		GATGGCAGGGACAGCGTGCATATCCCCACCGTAATAGTTTGCTCAGTTCT	rs6241653	1	86.55	134.924	6.74828	10.7792	50	10.6583	46	10.3381	10.1836	9.78884	10.1566	9.33455	8.78724	13.316	13.3431	11	13	12	13	13	9	14	11	HLHL	trans
103440692	scl52332.22_483-S	73442	Hspa12a	heat shock protein 12A	58.8492	19	3' UTR		GCTGCGCAGTACGTATGCCGGGGAATGGCTTAAGTGGATGGCTAGTATAA	rs3710148	11	78.515	96.3415	7.24655	6.98413	49	7.09266	47	6.71223	6.73981	6.75389	6.74381	6.75482	6.70174	7.66273	8.15938	13	11	14	11	9	13	13	12	LLLH	trans
840408	scl52473.16_34-S	72832	Crtac1	cartilage acidic protein 1	42.3364	19	3' UTR		ATGATTACGGAAGCCTTATTGGATTGGTGGTGGCGACGGAAAGGGAAAGG	rs13477991	4	80.065	133.152	6.17957	7.12859	31	6.96676	65	6.52086	6.61055	6.66982	6.68344	6.59703	6.58982	8.42249	7.99963	7	17	8	17	7	15	9	16	LLLH	trans
100770672	scl52505.1.1_234-S	71588	9130009M17Rik	RIKEN cDNA 9130009M17 gene	40.528	19	5' UTR		GGTTGACCTCAGGTGCTTGCTTTCTAGTTGGATGTGGTCCTGAGGGAAGG	gnf09.106.408	9	68.98	109.546	6.08393	6.80444	58	6.88964	38	6.73391	6.64791	6.74026	6.70937	7.2678	7.744	6.53757	6.51854	15	9	15	10	13	9	15	10	LLHL	trans
3130452	scl52553.25_587-S	54447	Asah2	N-acylsphingosine amidohydrolase 2	32.0508	19	3' UTR		GAGTTTCTCCTTTCTCACTGGTAACTATCCCACAGTGGCCATTACATCAC	rs3685192	19	40.728	32.1709	19.9062	7.74314	55	7.83131	41	9.21994	8.58665	7.52083	7.31868	7.10273	8.63708	7.23454	7.00259	13	11	14	11	14	8	14	11	LLHL	cis
100520091	scl52642.29_318-S	21873	Tjp2	tight junction protein 2	24.1619	19	3' UTR		GCGTAGCTCGGAGGCCAAGATTTTAGAGTGTTTGTCCGTTGTCTGGAACC	rs6259521	19	24.376	24.0139	10.9661	8.24579	60	7.44157	36	9.64854	8.41839	8.63459	7.52251	7.24944	6.87785	7.45061	6.87609	15	9	15	10	15	7	15	10	HHLL	cis
430471	scl52647.14.1_31-S	71738	Mamdc2	MAM domain containing 2	23.3704	19	3' UTR		CAGTCACTTCAGAGTACACGTATAAAGGGCACAATCAGAGCGAGTGTGCT	D19Mit45	19	20.216	22.4031	7.15205	6.94573	57	6.78843	39	7.36163	6.86681	6.78198	6.7305	6.85966	6.8399	6.74997	6.7448	15	9	14	11	14	8	14	11	HLLL	cis
940129	scl52683.7_281-S	14537	Gcnt1	glucosaminyl (N-acetyl) transferase 1, core 2	17.3933	19	3' UTR	mCV22280764|17.393318|	TTCCCCTTCCCATGATTTTTGGTTGGTAGAGGCTACGTGGGGTAGATGGG	rs13483545	19	16.674	17.1911	30.1953	10.7987	65	9.65431	31	10.5875	9.6293	9.86484	9.07884	11.7671	8.30547	10.9887	11.1485	17	7	16	9	16	6	16	9	LLHL	cis
6590338	scl52744.11.1_83-S	12507	Cd5	CD5 antigen	10.7854	19	3' UTR		ACAAGATCGCGGGCCCTGCAGTGGCAGGCCAGCTCCCATATCCCCTATGG	rs3724260	12	85.167	105.12	6.12897	6.80599	45	6.78766	51	6.88795	6.84703	6.68973	6.75821	6.93274	6.73107	6.73776	6.80108	10	14	12	13	11	11	12	13	LLHL	trans
4610167	scl52795.9.1_6-S	621603	Aldh3b2	aldehyde dehydrogenase 3 family, member B2	3.9807	19	putative intergenic		ATGTTGGAACGCACCAGCAGCGGTGGCTTTGGAGGCAACGATGGCTTCCT	rs3698182	8	48.904	86.4781	8.10771	6.80931	50	6.67502	46	6.49378	6.47553	6.68643	6.57876	7.21801	6.62266	6.91987	6.96957	13	11	14	11	11	11	12	13	LLHL	trans
2060706	scl52799.1_8-S	60425	Doc2g	double C2, gamma	4.00457	19	exon 7		ACGAGTGCCCCTGAGGAAGCTGGTGCCAAACCGAGCCAGGAGCTTTGACA	rs4167177	16	23.282	28.9101	6.62582	6.61849	52	6.58124	44	6.65408	6.68265	6.69243	6.77352	6.40413	6.45419	6.68191	6.43692	14	10	14	11	11	11	13	12	LLLH	trans
104230270	scl52878.1.594_203-S	18190	Nrxn2	neurexin II	6.53078	19	intron 22		CACGGCCTATTTGTTGATGTAAGTTGCCTGAATTCCGTGGTATGCTATCT	rs13483512	19	3.678	6.97989	7.46046	6.65147	65	6.8359	31	6.7595	7.38789	6.5606	6.66142	6.72874	6.77636	6.57067	6.58694	17	7	17	8	14	8	17	8	HLLL	cis
4670053	scl52967.8.1_33-S	14773	Grk5	G protein-coupled receptor kinase 5	61.1313	19	exon 10		GCCTGGTTCTGACCATTATGAATGGTGGTGACCTGAAGTTTCACATCTAC	gnf02.006.767	2	4.91	9.74751	7.05509	7.18383	48	7.24525	48	7.07059	6.95691	7.04978	7.0856	7.23299	7.56142	7.41076	7.34475	13	11	13	12	10	12	12	13	LLHL	trans
105900138	scl53094.2_453-S	NA	2310046M24Rik		44.6293	19	3' UTR		AACTGCCTGCCCTCTTCACCTAAAGTCTGTTCTCATTTCGGGGAGGAATG	rs13483641	19	58.705	45.0449	7.36531	8.80176	52	9.2698	44	8.93673	9.06738	8.70738	8.92749	8.52548	8.88736	9.06909	10.0695	12	12	13	12	14	8	13	12	LLLH	cis
2940349	scl53254.5_108-S	50796	Dmrt1	doublesex and mab-3 related transcription factor 1	25.6707	19	3' UTR		GGGGAGGATCTTCCAGAGAAAAGAATTGACTGTATGCCCAAGTTACAATT	rs13475887	1	45.474	61.3315	6.44585	6.84149	50	6.83328	46	6.7464	6.81948	6.8091	6.79783	7.07592	6.87632	6.75007	6.84846	13	11	12	13	12	10	13	12	LLHL	trans
3780082	scl53305.8.1_17-S	225994	BC016495	cDNA sequence BC016495	18.7184	19	3' UTR		GCCGTCAGACAGAAACCCCTCCTGAAAGCAAGAATGGCTTGACCTCACCC	rs13483557	19	17.85	20.2679	7.71422	7.11123	61	7.21898	35	7.18566	7.29314	7.23958	7.62815	6.72001	6.86882	7.29471	6.99558	16	8	15	10	15	7	15	10	HHHL	cis
6650333	scl53366.9.1_53-S	65221	Slc15a3	solute carrier family 15, member 3	10.9249	19	3' UTR		TTCTGTACCCAACAGTAGAATGAAGTGGTTCCCATAAATAAGGGGCATGC	rs13481721	13	4.402	20.5721	6.32033	6.97331	57	6.84513	39	6.55292	6.5958	6.51565	6.47585	6.5661	6.62753	8.17711	7.65641	15	9	15	10	12	10	15	10	LLLH	trans
106770014	scl53382.12_567-S	60527	Fads3	fatty acid desaturase 3	10.1271	19	putative intergenic		GTGGTAGCCATGGGGAATGTGCTCTTTCCCTCCAAATCCAGAGTTATCCA	D19Mit42	19	6.714	10.15	20.875	8.15956	61	9.07581	35	8.06642	8.01334	8.47716	9.72732	9.18282	11.2604	7.10368	7.18418	16	8	16	9	13	9	16	9	LHHL	cis
3930279	scl53420.6.1_113-S	14419	Gal	galanin	3.41	19	3' UTR	NES13658363|3.410004|	CATTCTAGGCTAAGAAGAATCTTCTGCCAACTCCTCAAGCCAATCGTCTG	rs13483502	19	0.895	4.31639	7.63812	7.081	66	6.90762	30	6.81729	6.80426	6.82836	6.80672	7.05509	6.92998	7.5756	7.1187	16	8	17	8	15	7	18	7	LLLH	cis
106370482	scl5346.1.1_302-S	NA	4930442H23Rik	4930442H23Rik	80.5858	10	putative intergenic		CCTGATGTGCAGGTCTATGGAGTGATTCAAGTTTGTGGAATGGACTGAGG	rs3686975	7	73.527	109.771	6.46467	7.18068	54	7.26844	42	7.06899	7.02078	7.18952	7.1612	7.35018	7.71075	7.13364	7.21652	13	11	14	11	12	10	15	10	LLHL	trans
2970239	scl53499.1.4_164-S	66647	Ndnl2	necdin-like 2	5.50291	19	intron 2		CAAGGACTGGCCCACTCAGTACTGTGAAGCTTTGGCGGATGAGCAGCGTA	gnf09.106.408	9	68.98	109.546	8.19892	7.26638	58	7.42136	38	7.03408	7.04183	7.00836	7.07392	7.78524	8.30596	7.30703	7.31424	15	9	15	10	13	9	15	10	LLHL	trans
102850735	scl53500.11.1_1-S	225861	B930037P14Rik	RIKEN cDNA B930037P14 gene	5.4961	19	exon 11		AAAGCTCGGACTAGGAACCGAGAAGTACGGCCAGCAGAGAGCCGCCAACA	rs8254378	9	112.921	123.973	6.38883	6.88122	69	6.99702	27	6.77996	6.80158	6.77236	6.77187	7.16211	7.627	6.85728	6.75969	18	6	18	7	15	7	18	7	LLHL	trans
520687	scl54028.4_224-S	72345	2810002O09Rik	RIKEN cDNA 2810002O09 gene	91.6305	X	exon 2		CCGAGACACTAGAAAGGAAAATGCCAAACCCCAGGATGCCCCTGGACCAA	rs13481601	12	67.778	97.205	7.22648	6.98645	42	6.95474	54	7.55525	7.60092	7.17455	6.72708	6.72575	6.75621	6.60468	6.63757	9	15	11	14	10	12	12	13	LHLL	trans
1240364	scl54488.12.1_33-S	69656	Pir	pirin	159.717	X	exon 11		CAGAAATGCAAAAAATGGTTTTGAGGGGGCCAGAACCTGGAAGTCAAAGA	rs13482732	15	75.107	97.9588	8.227	7.32818	54	7.48386	42	7.12482	7.10331	7.18399	7.20453	7.94603	8.33574	7.20058	7.23189	14	10	15	10	11	11	14	11	LLHL	trans
104070692	scl54492.8.1_0-S	108012	Ap1s2	adaptor-related protein complex 1, sigma 2 subunit	159.276	X	putative intergenic		CCACGTAGTGTTCTTGAAGAAATTGGACTGACATAACTGTCCTCCCTTGC	rs3710901	14	66.812	118.757	6.08473	7.5021	44	7.73239	52	7.00858	6.95352	7.05207	7.10646	6.83722	6.91043	9.11055	9.72736	11	13	11	14	11	11	11	14	LLLH	trans
4560110	scl54634.28.1_195-S	13497	Drp2	dystrophin related protein 2	129.8	X	3' UTR		CAGAGCTTCTCTGGTGAAGGAACAATTCACTGTAGATGTGCTTCCACCCG	rs6366991	9	68.12	107.874	6.24168	6.81639	62	6.91931	34	6.59034	6.55766	6.78355	6.75117	7.30321	7.75771	6.64933	6.66367	16	8	16	9	14	8	16	9	LLHL	trans
4480707	scl54746.4.1_97-S	54601	Foxo4	forkhead box O4	97.4623	X	3' UTR		GACCCTACTTTAGAGCTAAGGATTGGTGGCAACACACTCAAGTGTTGAGG	rs3685284	15	69.315	94.0162	7.03351	6.67191	37	6.71504	59	6.57354	6.65578	6.75369	6.67489	6.63255	6.89694	6.72225	6.65947	9	15	9	16	9	13	10	15	LLHL	trans
104120647	scl54879.1.1_117-S	72439	2610007B07Rik	RIKEN cDNA 2610007B07 gene	65.6716	X	intron 2		CTAGGTACCAAGGTCATTCATCCCTGGACACTTCCTGCTGACTAAGAGGA	rs3659741	17	12.854	24.5785	6.07875	6.55755	52	6.4803	44	6.4432	6.46612	6.49785	6.53142	6.50252	6.47995	6.7621	6.44029	12	12	13	12	13	9	14	11	LLLH	trans
5390612	scl55033.2.1_10-S	NA	Cypt6	cysteine-rich perinuclear theca 6	15.6803	X	exon 3		GGGAGCAATCACTTCAAAGAAGAATTAGGAGACAATTGACGCGGAGCCAA	rs13475887	1	45.474	61.3315	6.18996	6.89559	50	6.88442	46	6.80426	6.84221	6.82422	6.86004	7.14805	6.90145	6.81975	6.93534	13	11	12	13	12	10	13	12	LLHL	trans
[truncated: 8 more rows]
